# Supplementary material for: A novel approach to probe host-pathogen interactions of bovine digital dermatitis, a model of a complex polymicrobial infection
Source: BMC Genomics. 2016 Dec 1;17:987. doi: 10.1186/s12864-016-3341-7 (PMC5142292; doi:10.1186/s12864-016-3341-7)
Supplement: Supplementary file 2 — Transcript sequences. (TXT 6650 kb) [file 12864_2016_3341_MOESM2_ESM.txt]

>cds.c10004_g1_i1|m.25990 c10004_g1_i1|g.25990  ORF c10004_g1_i1|g.25990 c10004_g1_i1|m.25990 type:internal len:73 (+) c10004_g1_i1:2-217(+)
IAVEPKTQKDLDKLGAALAKLSEEDPTFKVQTDEETGQTIISGMGELHLEVCITRLEKEFEVEVNQGAPQVS
>cds.c10006_g1_i1|m.25993 c10006_g1_i1|g.25993  ORF c10006_g1_i1|g.25993 c10006_g1_i1|m.25993 type:5prime_partial len:65 (+) c10006_g1_i1:3-197(+)
FRAAVQELGLTVDELVASVRKKLRAAEEKGLFESGRYEESRGGKGKSKSKAKGKGKKGKSEKRS*
>cds.c10013_g1_i1|m.26012 c10013_g1_i1|g.26012  ORF c10013_g1_i1|g.26012 c10013_g1_i1|m.26012 type:internal len:77 (-) c10013_g1_i1:3-230(-)
LDGPLVGEAGGLCGELLDGPLVGEAGGLCGELVQMAVGVVVSARRESVEGMDADTLCSLSPAVKMQRAKRVLQTMV
>cds.c10020_g1_i1|m.26035 c10020_g1_i1|g.26035  ORF c10020_g1_i1|g.26035 c10020_g1_i1|m.26035 type:5prime_partial len:75 (-) c10020_g1_i1:526-750(-)
FPPHGHKCRKVGLIIGKHQRGAVTLAGWNLQGQIYSPKGNRGECFPPRVPQHGVCHNDYGPPKHVGKDEDVEFF*
>cds.c1003_g1_i1|m.2634 c1003_g1_i1|g.2634  ORF c1003_g1_i1|g.2634 c1003_g1_i1|m.2634 type:internal len:138 (+) c1003_g1_i1:3-413(+)
ALSSLIVLVGILVGKWFWWMDGALAIGVAILIAVVAFKTFHSVASAIVGEAPAKELMQDIISTVIDTYPTLNLQPHRFQWHNYIQHQEVTMHVMLPDDLTVRQAFNITKRLELLIYEKFKISATIRVEPRSAHSKRT
>cds.c10044_g1_i1|m.26058 c10044_g1_i1|g.26058  ORF c10044_g1_i1|g.26058 c10044_g1_i1|m.26058 type:5prime_partial len:114 (-) c10044_g1_i1:36-377(-)
LFLEDYMKREPYRQMSQPGPLPGVPAEALCPGWGHSAPPAWRLAPLSHSVHQSTCPWCPQRPYLEEEVMKLFSMQRTMKALWHPAAFCSSSRPASSEEAWPVAALLSVRHVSQ*
>cds.c10044_g1_i1|m.26061 c10044_g1_i1|g.26061  ORF c10044_g1_i1|g.26061 c10044_g1_i1|m.26061 type:3prime_partial len:58 (+) c10044_g1_i1:209-379(+)
MDRWTGEQSAREEPGARQEERNAPSLGREPLPAPQGGDLAGTFACMVHVSYNPQEIK
>cds.c10057_g1_i1|m.26088 c10057_g1_i1|g.26088  ORF c10057_g1_i1|g.26088 c10057_g1_i1|m.26088 type:3prime_partial len:62 (-) c10057_g1_i1:3-185(-)
MELGKYNRGRSIFMRDRGEAGLAGAAGRAGRSGRAGEGAEARDGDVRGAGRPAARGEGAPP
>cds.c1005_g1_i1|m.2639 c1005_g1_i1|g.2639  ORF c1005_g1_i1|g.2639 c1005_g1_i1|m.2639 type:internal len:79 (-) c1005_g1_i1:1-234(-)
SRSSCISGERFTGMKTAGFDGGLTRAEAAVGVAAGGAGVSAGPLGTGFWPLAPDGAGGTCAGADPALASDRLSVGASS
>cds.c10068_g1_i1|m.26121 c10068_g1_i1|g.26121  ORF c10068_g1_i1|g.26121 c10068_g1_i1|m.26121 type:5prime_partial len:187 (+) c10068_g1_i1:2-562(+)
NTPQEITPESAAACARLANAGVPLGNQSVLLRGVNDCPNIMKRLVQQLVRIRVRPYYIYVCDLSQGIGHFRTPVSKGIEIMENLRGHTSGFAVPTFVVDAPGGGGKTPVMPNYVISQSPHRVVLRNYEGVICSYTEPEGYVSECQCADCAAQRPHGGVAKVLNGEQLSIEPKDLERHVRSHHDANQ*
>cds.c1007_g1_i1|m.2643 c1007_g1_i1|g.2643  ORF c1007_g1_i1|g.2643 c1007_g1_i1|m.2643 type:internal len:70 (+) c1007_g1_i1:1-207(+)
GTVIEVKPDELIVNIGFKFDGIISRAEYTADPDADLRVFVSAGDTIEAKVLRVNDKEGQVVLSYRRLAA
>cds.c10080_g1_i1|m.26155 c10080_g1_i1|g.26155  ORF c10080_g1_i1|g.26155 c10080_g1_i1|m.26155 type:complete len:52 (+) c10080_g1_i1:289-444(+)
MRLIRKDVDRKARRRKVANAAFTVITVATFALIMIGVVGLLVFGFRYLTGL*
>cds.c10080_g1_i1|m.26152 c10080_g1_i1|g.26152  ORF c10080_g1_i1|g.26152 c10080_g1_i1|m.26152 type:5prime_partial len:97 (+) c10080_g1_i1:2-292(+)
DMEEERLKLKSFTVSGYRDTVPSIINRSIQDLFGAVHAPYTEGVRRGFEEDLRALLGRYVNDANLLDFEVSCANESSLTIVPRDRDTAELFKLIGI*
>cds.c10080_g1_i1|m.26151 c10080_g1_i1|g.26151  ORF c10080_g1_i1|g.26151 c10080_g1_i1|m.26151 type:3prime_partial len:111 (+) c10080_g1_i1:467-796(+)
MQDYEVERVDGWRLRMRVPPGDLPRIQYLDRGVKFNWKMKKFLYSEDMMFLSDRRAKGAGSGVYEFSVGLAPYLYQEFRAELPAASAELLRGLCFSGGEEVAEGEFKNLR
>cds.c10095_g1_i2|m.26190 c10095_g1_i2|g.26190  ORF c10095_g1_i2|g.26190 c10095_g1_i2|m.26190 type:5prime_partial len:56 (-) c10095_g1_i2:99-266(-)
AQAPLSSEDSEFKISLWGNFLVGQWLGPGAFTAVARGSVPGWGTKMLQAFLGNMH*
>cds.c10105_g1_i1|m.26224 c10105_g1_i1|g.26224  ORF c10105_g1_i1|g.26224 c10105_g1_i1|m.26224 type:internal len:282 (+) c10105_g1_i1:1-843(+)
SIACALLHDVVEDTDYTIDDIKREFNPSIAVIVNGLTKIDKFVESSGTKQTVNFQKLINTIEDDFRTIFIKLADRLHNMQTLSSMSEEKQKRIASETTYFYAPIAERLGLYDFKTQLEDLAFRYRSPREYAEIEQKLQLSKEQLINRINSFARPISSKLVQSGMEFSVSSRSKSIYSIWNKMQRKGVTFEEIYDLLAMRIVFTPKEGIPEKTQCWFIYTVITDIYPVLRDRTRDWVSTPKVNGYEALQCTLLSKSGNWIEVQIRTDRMNAIAENGLAAHWK
>cds.c10109_g1_i1|m.26236 c10109_g1_i1|g.26236  ORF c10109_g1_i1|g.26236 c10109_g1_i1|m.26236 type:3prime_partial len:134 (+) c10109_g1_i1:45-443(+)
MDKRITAAVAASKIKDGMTVMVGGFLGNGTPESIVDALVQSGVKDLTLILNDTAYPDRGAGKLIVNKQVKKIIVSHIGTNPETANQMNAGTLEVEFSPQGTLAERIRCGGCGLGGALTTTGLDTIIEKGKRVI
>cds.c10123_g1_i1|m.26265 c10123_g1_i1|g.26265  ORF c10123_g1_i1|g.26265 c10123_g1_i1|m.26265 type:5prime_partial len:98 (+) c10123_g1_i1:2-295(+)
ENVKNVETGEELNLKTYCGFTPWDVETKEFVRQFTEMTDAMVNPANTSYEQFKLFMMRGGVMPNPATGLITEPAPAAPVTGGGDSPKEVDDGSDLPF*
>cds.c10124_g1_i1|m.26266 c10124_g1_i1|g.26266  ORF c10124_g1_i1|g.26266 c10124_g1_i1|m.26266 type:5prime_partial len:196 (+) c10124_g1_i1:2-589(+)
SDWTFSDSSAEDLVPEGEKGTRLWVFGKKAHELLERNGTTVDHADPTLVGRVDLERVGDLFDRLKEDYLAGRTSAVRVIYNRFVNAAVQKPSVIDLLPMRVEMKVSVPETIEYILEPTPHDLLYTLLPYIARLRLSDCFLQNYVGEFGARMTSMTQATDNADDLIDDLTLDYNKARQAAITNELVEIVSGANALQ*
>cds.c10127_g1_i1|m.26272 c10127_g1_i1|g.26272  ORF c10127_g1_i1|g.26272 c10127_g1_i1|m.26272 type:3prime_partial len:79 (+) c10127_g1_i1:43-276(+)
MAKKTAIKKRKVHVDPIGQAHIHSSFNNIIITLTNNQGQAISQSSAGKMGFRSSKKNTPYAAQMAAQDCAKVAYDAGL
>cds.c1012_g1_i1|m.2653 c1012_g1_i1|g.2653  ORF c1012_g1_i1|g.2653 c1012_g1_i1|m.2653 type:internal len:121 (+) c1012_g1_i1:1-360(+)
PAVEYAVVSPIASRILQAYRQNGDSVRAGDALLQLDLAATQLEAGRYAEQLEMKEYELEQLRAQSASTVSDMKMQLEVAEMKIEQKATELRNERRMDSVGGGTPGKVQAAEIALKVLQLE
>cds.c10130_g1_i1|m.26278 c10130_g1_i1|g.26278  ORF c10130_g1_i1|g.26278 c10130_g1_i1|m.26278 type:internal len:81 (+) c10130_g1_i1:1-240(+)
DVEGYTWDNLTDREQAYLDWMEDAIAMRNVMALDAGMSYDTLLRYATNAEMSHWAMDILREPGLTDSAIQLEYDGSVPKT
>cds.c10131_g1_i1|m.26281 c10131_g1_i1|g.26281  ORF c10131_g1_i1|g.26281 c10131_g1_i1|m.26281 type:5prime_partial len:97 (+) c10131_g1_i1:1-291(+)
TYRRLDPDRPSYTVTRSGYRDFIHPYADRMLTVRELACLQTFPLDWEFKGVRLDSYSHARGVPMTQFGQVGNAVPPLLAEAVAHSVREQWFNSEEE*
>cds.c10133_g1_i1|m.26287 c10133_g1_i1|g.26287  ORF c10133_g1_i1|g.26287 c10133_g1_i1|m.26287 type:5prime_partial len:52 (-) c10133_g1_i1:84-239(-)
LQKGLMGWMDLKTEHLWWLLAAERLDGLDGPEDRASVVAAGLLMPLSTCGL*
>cds.c10141_g1_i1|m.26304 c10141_g1_i1|g.26304  ORF c10141_g1_i1|g.26304 c10141_g1_i1|m.26304 type:5prime_partial len:96 (-) c10141_g1_i1:695-982(-)
SSALVGLGGRKKSQAEGFLGDWGLEILADARLSTVSAGVKSTWTVRGYRELRGENVGRGKGGGGRGSRREGWGEREGEKGRKEKEAGPGCSQSQR*
>cds.c10147_g1_i1|m.26317 c10147_g1_i1|g.26317  ORF c10147_g1_i1|g.26317 c10147_g1_i1|m.26317 type:internal len:72 (+) c10147_g1_i1:1-213(+)
SPPYPQNRLLTRGDVPSSWMECFGYISWARVPESWVPFAARGGESTRTFPPRPLPCLSAPELPGGPSESSS
>cds.c10159_g1_i1|m.26340 c10159_g1_i1|g.26340  ORF c10159_g1_i1|g.26340 c10159_g1_i1|m.26340 type:5prime_partial len:108 (+) c10159_g1_i1:2-325(+)
DVYVMPSVSEPFGITPLEAMRSMVPVIISKQSGVAEVLRYALKINFWDVDAMANAIYGLLNYGALARFFQHYGQQEVTDLKWDGAALRVKQVYESILQGRPLPENAL*
>cds.c10159_g1_i1|m.26342 c10159_g1_i1|g.26342  ORF c10159_g1_i1|g.26342 c10159_g1_i1|m.26342 type:3prime_partial len:61 (+) c10159_g1_i1:337-516(+)
MRTICFYFQVHQPFRLRRYRFFDIGAAHNYFDEAANHGIMQKVAQKCYLPMNALLLELIE
>cds.c1015_g1_i1|m.2668 c1015_g1_i1|g.2668  ORF c1015_g1_i1|g.2668 c1015_g1_i1|m.2668 type:5prime_partial len:71 (-) c1015_g1_i1:613-825(-)
QPLRQMRGKEEASEQRTEEVVAVAGAQRLLPTAAAPAPAQSQPIEKREVVEQKGIDEGGRAEDLTEPRAF*
>cds.c1015_g1_i2|m.2673 c1015_g1_i2|g.2673  ORF c1015_g1_i2|g.2673 c1015_g1_i2|m.2673 type:5prime_partial len:71 (-) c1015_g1_i2:619-831(-)
QPLRQMRGKEEASEQRTEEVVAVAGAQRLLPTAAAPAPAQSQPIEKREVVEQKGIDEGGRAEDLTEPRAF*
>cds.c10163_g1_i1|m.26352 c10163_g1_i1|g.26352  ORF c10163_g1_i1|g.26352 c10163_g1_i1|m.26352 type:internal len:73 (-) c10163_g1_i1:3-218(-)
RGPFFLLWLLFEFLCWSNNGEETAVVFLSFLLVEDDDLGLDFLFGDLLDFLREGDGDNFDLTTSGETSFLII
>cds.c10177_g1_i1|m.26388 c10177_g1_i1|g.26388  ORF c10177_g1_i1|g.26388 c10177_g1_i1|m.26388 type:internal len:172 (+) c10177_g1_i1:1-513(+)
REVPERITQALIEHRIAQMNDSLRRDFNIPGPRIAVLGLNPHAGEGGLLGSEERDIIGPAVEAANKKGYIAVGPIAADGFFGFSGWRDYDGILAMYHDQGLIPFKHSSYFDGVNYTAGLPLVRTSPAHGTAYELAGKGTADCGSLRAALYQAHDIARNRLRSAAMQDESPF
>cds.c1017_g1_i1|m.2675 c1017_g1_i1|g.2675  ORF c1017_g1_i1|g.2675 c1017_g1_i1|m.2675 type:internal len:150 (+) c1017_g1_i1:1-447(+)
GWYARKGWFISASAGYRKSRFKDNGGVSHPFWITDTVLKLDVVPIRLEKARVSDRAINARLDVEYALAYHQYRWVDSLKKGYRYSEPALSIFASQTFQQLAHSYTNEALNDSLEVDWRPPIPHTFSRKWTYDSVTISRYEAFAGVNYRP
>cds.c10187_g1_i1|m.26417 c10187_g1_i1|g.26417  ORF c10187_g1_i1|g.26417 c10187_g1_i1|m.26417 type:internal len:158 (+) c10187_g1_i1:2-472(+)
TRPDTIYGVTYLALAPEHPLVDRLSVGEYRSGVESYVESSLRRSERERISDVGRVSGAFTGSYALHPLTGELLPIWVADYVLWGYGTGAIMAVPAHDSRDFAFARQYGLGTPVVVWSSVEVDAGMGDRLESAYESVSGSYSVNSGSLSGLSSEEAKV
>cds.c10191_g1_i1|m.26428 c10191_g1_i1|g.26428  ORF c10191_g1_i1|g.26428 c10191_g1_i1|m.26428 type:internal len:125 (+) c10191_g1_i1:3-374(+)
PNRRMVDNPLILKLAENKPLNQFAARHGRPWGASENALVPNLLDNLMQTDFYKAYMDQDVASMSDSQIYRADRHFLATLTEWLCDEDALLNELQRADIYWSTDMLFAPDAAIFAIQRTLPTATN
>cds.c10216_g1_i1|m.26497 c10216_g1_i1|g.26497  ORF c10216_g1_i1|g.26497 c10216_g1_i1|m.26497 type:complete len:70 (-) c10216_g1_i1:149-358(-)
MTTGTLCVESAPAGLLEEPELPRLPTLEALGERIGGCTLVIVTGPARPGDGTDEFGDWTVLFEGGRGWP*
>cds.c10220_g1_i1|m.26506 c10220_g1_i1|g.26506  ORF c10220_g1_i1|g.26506 c10220_g1_i1|m.26506 type:complete len:79 (-) c10220_g1_i1:114-350(-)
MPSRKAFKQIIADNQPDFSFTLRIALFKIPQCTDCVGNPFSVYFARFTIKGGVIRCCKFYHLQSILCRTAGMTIFKRR*
>cds.c10223_g1_i1|m.26518 c10223_g1_i1|g.26518  ORF c10223_g1_i1|g.26518 c10223_g1_i1|m.26518 type:5prime_partial len:114 (-) c10223_g1_i1:234-575(-)
RGGPSRRPPEGSPKRVCRQVVAGLPGDPRRAGQLRGLSRWPHCLPGGGDGEKGGLWVRWLLPALAGATSELCEDPGEGLQGGEVIVPGGVQRLVAAHITVRQHLLASGAHAAV*
>cds.c10224_g1_i1|m.26521 c10224_g1_i1|g.26521  ORF c10224_g1_i1|g.26521 c10224_g1_i1|m.26521 type:internal len:77 (+) c10224_g1_i1:2-229(+)
SEGRVKLRIRPFLAYRNAHSLSRANLSLDVRHKPQDNGMSCRLYAGFPTLYMQTNIQSEYVHAPDWYYNVEYDEEL
>cds.c10225_g1_i1|m.26524 c10225_g1_i1|g.26524  ORF c10225_g1_i1|g.26524 c10225_g1_i1|m.26524 type:3prime_partial len:95 (+) c10225_g1_i1:276-557(+)
MLTAYDYTLARLVDASGVDAILVGDSAGNVMAGYATTVPVRLEQMIYHTQCVVCGVSHAMVIADMPFGTHHGSVDRVLDAGFRLVQEGGAQALK
>cds.c10226_g1_i1|m.26527 c10226_g1_i1|g.26527  ORF c10226_g1_i1|g.26527 c10226_g1_i1|m.26527 type:3prime_partial len:119 (-) c10226_g1_i1:1-354(-)
MRVATVRPEKQQSIKFGFNVSKLGFAFWKNSKYTSTYLGIPVFIKIIYTCHTSSISIWIIDMTYVTCSIARVTSNHGFRPAIDFVVAQLPVTVTDQVVHVVHEQPDGFAAGLLALDPG
>cds.c10227_g1_i1|m.26530 c10227_g1_i1|g.26530  ORF c10227_g1_i1|g.26530 c10227_g1_i1|m.26530 type:internal len:76 (+) c10227_g1_i1:2-226(+)
CPFDQDVDFAAMTARRIGIPFSVVDLSEEYRRQVVNYLFAEYAVGRTPNPDVLCNREIKFKAFWEVAKEKGAQFV
>cds.c1023_g1_i1|m.2688 c1023_g1_i1|g.2688  ORF c1023_g1_i1|g.2688 c1023_g1_i1|m.2688 type:5prime_partial len:72 (+) c1023_g1_i1:2-217(+)
AAAEPIRNSDFEGAKKTVREMLGSDGVIQLEYFELALADTLEPVKTYAKGQTMGFIAVSADGIRLIDNMLY*
>cds.c10245_g1_i1|m.26567 c10245_g1_i1|g.26567  ORF c10245_g1_i1|g.26567 c10245_g1_i1|m.26567 type:internal len:102 (+) c10245_g1_i1:3-305(+)
EGYWQKMRKICDDNGIVLIFDDVRAGFRIDMKGSDYHYGIKSDLSCFCKAIANGYNVSCITGTEKLKNAASDVAYTGSYWLSAVPFAAGIATLKKAKEIDA
>cds.c10247_g1_i1|m.26571 c10247_g1_i1|g.26571  ORF c10247_g1_i1|g.26571 c10247_g1_i1|m.26571 type:internal len:71 (+) c10247_g1_i1:3-212(+)
TVTMGNYKIKINLLRLQGAFVTTLKGKTSAKRCLCIPIDDAHLFLGEKGCYLDANAWEMRDPSAFGASHY
>cds.c10248_g1_i1|m.26572 c10248_g1_i1|g.26572  ORF c10248_g1_i1|g.26572 c10248_g1_i1|m.26572 type:internal len:129 (+) c10248_g1_i1:3-386(+)
GAARRESYKYQPTSRMTSTYIANGKSKKEDLFKDIKFGLYAKSLNGGQVNQATGEFNFNVQEGYYIRDGKISELVKGAMLIGNGVDILKQIDMVANNLELAGGMCGAASGSIPVDVGQPTIRVRNILV
>cds.c10249_g1_i1|m.26573 c10249_g1_i1|g.26573  ORF c10249_g1_i1|g.26573 c10249_g1_i1|m.26573 type:internal len:156 (+) c10249_g1_i1:2-466(+)
RALLRYRRGLFQTYTGYGKTEVIATLVRHVLLETEDSVLLVCPTNVALGELRGRVEKLTGHKLEYFSYENRVNAINLNGFLRSGRYDPDSPYWGRRVWLLADEVEHCVAKGATEFYRRLGQVERMYGFSATSDKLLAEPIRTRAGDGVTVEAVRE
>cds.c10252_g1_i2|m.26582 c10252_g1_i2|g.26582  ORF c10252_g1_i2|g.26582 c10252_g1_i2|m.26582 type:internal len:119 (-) c10252_g1_i2:1-354(-)
RTLLPILFEKPDYLSLIHAQGSDEQAYLFRIEHNLRTPIDLTDKDYEKRIRAGLLVYPDNPMAYLRLNELHLSQNNPKAVIENINRVSEIYSRFNQALPREFAQHNLHALILLGDPPS
>cds.c10258_g1_i2|m.26600 c10258_g1_i2|g.26600  ORF c10258_g1_i2|g.26600 c10258_g1_i2|m.26600 type:internal len:71 (-) c10258_g1_i2:1-210(-)
RHGGEVVLERAIVLCAQRPRQEDEQQTEPPGLRPGKPHPEWETHWQPRSLPSAAPAGSRDWRPQFLSHIL
>cds.c1025_g1_i1|m.2691 c1025_g1_i1|g.2691  ORF c1025_g1_i1|g.2691 c1025_g1_i1|m.2691 type:3prime_partial len:96 (-) c1025_g1_i1:3-287(-)
MSVRSPPPGRARYEWPMRGERLMLLRLGLEGDEDVVLGTPGRARYEWPMRGERLMLLRLGLEGDEDVVLGTPGPKAKATGGGHGALGDGGGGVFP
>cds.c10264_g1_i1|m.26612 c10264_g1_i1|g.26612  ORF c10264_g1_i1|g.26612 c10264_g1_i1|m.26612 type:3prime_partial len:65 (-) c10264_g1_i1:1-192(-)
MGAGRALGQSQELRSCQGTETLEYETGTGEVQQMLQQERPKNCHFPQAPGGGHFHLVLHGHCPL
>cds.c10275_g1_i1|m.26629 c10275_g1_i1|g.26629  ORF c10275_g1_i1|g.26629 c10275_g1_i1|m.26629 type:5prime_partial len:335 (+) c10275_g1_i1:1-1005(+)
SLLPALIFGMYNVGLQHSLMQGAAISFWPALGYGFLAVFPTIVVSYVVGLGIEFGVAQARGHEVNEGFLVSGLLIPMVLPVGVPLWMVGIATAFAVIFGKEVFGGTGMNIFNPALIARAFLFFAFPRYMSGDHVWVDGIGEVAPVDGFTGATPLAQAAAGVTEHFPSTYDMFMGFIPGSVGETSTLFILVGALILLCTGVASWRVMFSVFAGGFLMGLLFNAVGANAYMQIPAYYHLVMGGFAFGAVFMATDPVTGAQTRVGQWIYGLLIGVFAVLVRVVNPAYPEGMMLSILLMNAFAPLIDYLVVQQNIRWRVRQAKALAQERAATNVEVDK*
>cds.c10277_g1_i1|m.26638 c10277_g1_i1|g.26638  ORF c10277_g1_i1|g.26638 c10277_g1_i1|m.26638 type:3prime_partial len:57 (+) c10277_g1_i1:104-271(+)
MAGTNITQKEIKESLLRKAETAFGLAFRDLTKVQKYKTVCSVVDDFLTEKRLGFKK
>cds.c10279_g1_i1|m.26639 c10279_g1_i1|g.26639  ORF c10279_g1_i1|g.26639 c10279_g1_i1|m.26639 type:internal len:133 (+) c10279_g1_i1:2-397(+)
GEDLVVKEVGRAEALMRLPLRRVNASLRSYGADTLWSWAGYQWEGRERVSIWNGVNKFYVTVSRGSVAPGWRLPAGADNVHESPSGERVAYNVGEVVYVEDGSGTRRVVTADTAAGIVNGRSVHQNEFGISG
>cds.c10283_g1_i1|m.26655 c10283_g1_i1|g.26655  ORF c10283_g1_i1|g.26655 c10283_g1_i1|m.26655 type:internal len:120 (+) c10283_g1_i1:2-358(+)
TEAEWARRTDAAAAGETDLPPEEDHYVYSFIRSELERDDLRFSHPVFQYIVEEFFRALEGAGMPTLEWFIGHGNEEVSSAVVDIVTRPYSLSRRWFSGYSSLPDEGAGDRYVSPPNFGR
>cds.c10285_g1_i1|m.26665 c10285_g1_i1|g.26665  ORF c10285_g1_i1|g.26665 c10285_g1_i1|m.26665 type:internal len:295 (+) c10285_g1_i1:3-884(+)
VRMQQVRDLLRQQEEFRGLTADTSVGTTALAMGEEAVEHSARAFVDRYGGGIEREQQIYQQCLPVALMKSNRNEQVQVQACDSRAREQYRNAEAVENNSDPHAAAQGRFSALVFRMLGNKYMELGFSYAWGMVKYRDGVQRQIDTLLRWVAPSVERESQQSAVDDALQSGGAGSIRLAAPKVAGLTIENPTRYTADSPVPRDEVLPKGVVYKLQLGAYTNPIDPALFRGMYPVSAVTANGGKVTKYYAGLFRMKAEADKGKAITAQCGFPESFVVSWYDGREVPLARAKALEST
>cds.c1028_g1_i1|m.2698 c1028_g1_i1|g.2698  ORF c1028_g1_i1|g.2698 c1028_g1_i1|m.2698 type:5prime_partial len:97 (-) c1028_g1_i1:449-739(-)
GGGGGKGGAGGAATAQPVGLVPRQAGSMAPGTGPSLVTSFGRGQQAAGVRGQGQGQQAAQGLQASGEGSRRQGSGGRVRASRRPRATPPKPPEINR*
>cds.c1029_g1_i1|m.2707 c1029_g1_i1|g.2707  ORF c1029_g1_i1|g.2707 c1029_g1_i1|m.2707 type:internal len:71 (-) c1029_g1_i1:1-210(-)
GSGSASRGAPLRLRRAGGREAGESAAPRWGTRGAGERRREGPAVPKATAGPQLLRPRRTAGSAQAHGLAP
>cds.c10302_g1_i1|m.26730 c10302_g1_i1|g.26730  ORF c10302_g1_i1|g.26730 c10302_g1_i1|m.26730 type:internal len:88 (+) c10302_g1_i1:3-263(+)
SNFVSLHLPAKDNTKKSINYDLVSQMPKGAILINSARKEIIDEDGLLKVLAERDDVRYASDIQPDKVDEFNKFGERVYFTPKKMGAQ
>cds.c10317_g1_i1|m.26765 c10317_g1_i1|g.26765  ORF c10317_g1_i1|g.26765 c10317_g1_i1|m.26765 type:internal len:132 (+) c10317_g1_i1:1-393(+)
VPSERNGSLQLYLGNTADTTCRQLTSAPQGIIELYGYCAKTQRLYYRAYDGTPLRTAIFSLDLASGGTTKISPQTGTNTAWFDPHYTFYTITHSSTTAPRSIVLYASNGKEQRVLEDNAQLQKELKQYDIP
>cds.c10323_g1_i1|m.26778 c10323_g1_i1|g.26778  ORF c10323_g1_i1|g.26778 c10323_g1_i1|m.26778 type:internal len:119 (+) c10323_g1_i1:2-355(+)
EVKLAERNAQIIADLMARKLEARASFRRVQKLAIQRALKLGAKGIKTIVSGRLGGAEMARAEGYAEGQVPLHTLRADIDYALAEALTKYGILGVKVWVYQGEVLPGQTREKNMEKEEE
>cds.c10324_g1_i1|m.26780 c10324_g1_i1|g.26780  ORF c10324_g1_i1|g.26780 c10324_g1_i1|m.26780 type:3prime_partial len:146 (+) c10324_g1_i1:925-1359(+)
MKYFLVVGETSGDAHAAHLMQGLQRADGEAVFRYFGGDAMQRVAPGCVLHTRELAIMGFWEVATHLGSILRNLRLCVAEIAAFRPDVVILVDFPGFNFRIAKRCKQLGYKVFYYIAPKVWAWKESRIRLIQRYVDELFVIFPFEI
>cds.c10324_g1_i1|m.26782 c10324_g1_i1|g.26782  ORF c10324_g1_i1|g.26782 c10324_g1_i1|m.26782 type:complete len:104 (+) c10324_g1_i1:585-896(+)
MAVGGVSGTRYDNVRLGGWLGFLLPAVVFGGSAGYIAWLKGAEYLWHYLSTPSTAARMLCLATLSNAVTFFIALYGNRLRTARGVLALTIIWALVVFVLALVR*
>cds.c10324_g1_i1|m.26779 c10324_g1_i1|g.26779  ORF c10324_g1_i1|g.26779 c10324_g1_i1|m.26779 type:5prime_partial len:201 (+) c10324_g1_i1:1-603(+)
RCRELHENRPYRQYAVGGTPTDCVKLGLATLVERRPDLVVSGINHGSNASVNVLYSGTMGAALEGCVAGIPSIGFSLVNSARDADMSPYMPYCNRIASLVLQRGLPDGVALNVNLPRKAITGVRVCRQARAKWVNEFDSRVDPWGHNYYWLIGTFCNLESQATDTDDRGLGDGCITIVPVHIDMTDYPTLEQLKQWPWEE*
>cds.c10328_g1_i1|m.26793 c10328_g1_i1|g.26793  ORF c10328_g1_i1|g.26793 c10328_g1_i1|m.26793 type:5prime_partial len:76 (-) c10328_g1_i1:340-567(-)
LGREEPWEGVAGLGREEEVAGRVAGLGALSLTDSHSDAPLVLVPSEGVGAVGKVSRLQAGWTRYLRGRGPFRRQG*
>cds.c10328_g1_i2|m.26798 c10328_g1_i2|g.26798  ORF c10328_g1_i2|g.26798 c10328_g1_i2|m.26798 type:5prime_partial len:73 (-) c10328_g1_i2:15-233(-)
LGREEPWEGVAGLGREEEVAGRVAGLGALSLTDSHSDAPLVLVPSEGVGAVGKVSRLQAGWTRYLRGRGPFR*
>cds.c10341_g1_i1|m.26826 c10341_g1_i1|g.26826  ORF c10341_g1_i1|g.26826 c10341_g1_i1|m.26826 type:internal len:212 (+) c10341_g1_i1:1-633(+)
IFSDSEVLNILNVAGLRAGAGGLFNLRANHYFGAISDRKDLANTIVVVNAKDKDIGNKGEVIKITSVQSNAYDTRVVGKYPDNWADAGKVFDRVFVDPRAGYLVSDHIINAVGDDIYEFFTVNAEENKIAGYDLLIDAGDPTYRIVNINGVTGGFDNTAMLGYRFIQLEDGNGKHYKIWHNPDISIFGRISRVGQLVRVDRGARELLKLTA
>cds.c10343_g1_i1|m.26828 c10343_g1_i1|g.26828  ORF c10343_g1_i1|g.26828 c10343_g1_i1|m.26828 type:internal len:81 (+) c10343_g1_i1:3-242(+)
RLSELSRQVNQLDSSILVVIPSTNEVFVTDAIGQLSGLKKEHGCDLYVVGLPSWQRMTRVDFSQLSALKSTIFTPFFVDY
>cds.c1034_g1_i1|m.2717 c1034_g1_i1|g.2717  ORF c1034_g1_i1|g.2717 c1034_g1_i1|m.2717 type:internal len:104 (+) c1034_g1_i1:1-309(+)
RVTPKRIPNKPFANGGSIRAISVRETGSPTANIDRIFGEFDVLRINPFYSGNMGYFGYMGDKFGQYDPIMARLGGMPYVDFVAFNQADKDRLAQWAVKDEYNI
>cds.c10351_g1_i1|m.26841 c10351_g1_i1|g.26841  ORF c10351_g1_i1|g.26841 c10351_g1_i1|m.26841 type:5prime_partial len:427 (+) c10351_g1_i1:1-1281(+)
LASYSSEGNSAMTDSHETMFLRFAYDSCRDEVHLTWNDYKGWNNKFTQYLVCEVNSGSIIQESNYIATVANAPGYRTEFKKEQLMRESTYYYAVQIQRNPEEGEKFPDGKSRYDCWSNKISFSTRKLIKPRLVIDSVMGQAGANRVLYTIDAAAKVKQFELISRRDTTVGPTMWTTLDTIEDKSQGLTIDASEGVNSTSRNYLLRAIDACDQEVSRSHDLNSMVVRITAKEDHNYITFNRLLVPSGSQPEYRLHRIIERNGEDVDEELKVFVGDSEPLEYEDPTDLPEFRGINFLAKYRYYVKVRELPSGKSGIDRGRSAVDSCFVEPKIVLPTAIAPRPTDGGPTAEGKRMEFKPLSSGTTPYEITIYNRAGQVIFHKENEPWTGRLPNGQYAPEGAYVYNVKLKAVGYKTIERTGSLMVVYPIK*
>cds.c10352_g1_i1|m.26843 c10352_g1_i1|g.26843  ORF c10352_g1_i1|g.26843 c10352_g1_i1|m.26843 type:internal len:71 (+) c10352_g1_i1:1-210(+)
RVEEGAIARDFGEVELTDEGVGGSAILRVSRITMEALRRGESPQITLDLKPALSHAQLEARLRRDIAKRG
>cds.c1035_g1_i1|m.2720 c1035_g1_i1|g.2720  ORF c1035_g1_i1|g.2720 c1035_g1_i1|m.2720 type:internal len:105 (+) c1035_g1_i1:2-313(+)
EEVGSGGKSDVRRVLRLPAALAPVKVAVLPLVRKDGMPERAMAILRDLELDFACRYEEKDTVGRRYRRQDAIGTPYCLTVDSQTLEDDTVTLRERDSMEQVRLP
>cds.c10365_g1_i1|m.26877 c10365_g1_i1|g.26877  ORF c10365_g1_i1|g.26877 c10365_g1_i1|m.26877 type:5prime_partial len:62 (-) c10365_g1_i1:225-410(-)
GAGSGSRAGPRRRGCGHPQEDPLGGREKARARSQEIQARRGCNPGRRLRDPGGALSRAILG*
>cds.c10368_g1_i1|m.26891 c10368_g1_i1|g.26891  ORF c10368_g1_i1|g.26891 c10368_g1_i1|m.26891 type:5prime_partial len:70 (-) c10368_g1_i1:195-404(-)
IENKGNQLAQRLNFIKLQLRVGNRGGRRRLGGGVASPEVTLPGKNQLWETGAVRPPGPGWELAEECVKG*
>cds.c10370_g1_i1|m.26896 c10370_g1_i1|g.26896  ORF c10370_g1_i1|g.26896 c10370_g1_i1|m.26896 type:5prime_partial len:89 (+) c10370_g1_i1:2-268(+)
AGANREAGAEDGGRPAAPRVRRPRGAPPRPGAGAPGAPPAPPRPEVVARDAEPGAAGGAARGERRGEGGCLLPSPSSPTGGPRQEFGS*
>cds.c10370_g1_i1|m.26898 c10370_g1_i1|g.26898  ORF c10370_g1_i1|g.26898 c10370_g1_i1|m.26898 type:complete len:55 (+) c10370_g1_i1:150-314(+)
MRSRGPPVELRGVRGAGKGAACFPHPRPPPADPGRNSAAERPGLLSALTFRGDR*
>cds.c10372_g1_i1|m.26903 c10372_g1_i1|g.26903  ORF c10372_g1_i1|g.26903 c10372_g1_i1|m.26903 type:internal len:88 (+) c10372_g1_i1:2-262(+)
AKDLERDGKELEERVIRIKRVIKVVKGGRNFRFAALAAVGDGDGHVGVGTGKAREVPEAITKAVENAKKNMMHIPRVGTTLPHSVEG
>cds.c10379_g1_i1|m.26920 c10379_g1_i1|g.26920  ORF c10379_g1_i1|g.26920 c10379_g1_i1|m.26920 type:internal len:83 (+) c10379_g1_i1:1-246(+)
GYFVVSSLVKNVGFVPELCSSNSTLCWNRIKAAEEYEVVRFAAKTMEEIETISVKDISHLFTATTPEEKATFFAVRPIYAGG
>cds.c10382_g1_i1|m.26926 c10382_g1_i1|g.26926  ORF c10382_g1_i1|g.26926 c10382_g1_i1|m.26926 type:5prime_partial len:158 (+) c10382_g1_i1:2-475(+)
REAETMRMYEAVFTHWLENPHITDAGMARYIQERHGRSLRSAYRDMGRIKSLLGNVRNAGREFQRYRVIEMLLKAYAMAKEQEDPQAMTRAAAAIGKYTGLDKADPEGVDWNTIIPPVFEPTADVTVLGIETIPNIEEVRKELEMKYLGPAQEGKEE*
>cds.c10382_g1_i1|m.26929 c10382_g1_i1|g.26929  ORF c10382_g1_i1|g.26929 c10382_g1_i1|m.26929 type:3prime_partial len:57 (+) c10382_g1_i1:602-769(+)
MLRNDLILPVVKGYFPVTTSLPEDTFTRYALDLPRSPLGGFLHPAAISGHDGSAQE
>cds.c10388_g1_i1|m.26947 c10388_g1_i1|g.26947  ORF c10388_g1_i1|g.26947 c10388_g1_i1|m.26947 type:internal len:279 (+) c10388_g1_i1:1-834(+)
GMQKRVRFVFAMCVALSLLVPVVVSAQDEPEQPVSNWKFSGNAALTFNQVALSNWVAGGQNSLSGGASAFFGLDYKQDRMVWNNALKLGYGLIRQGEDPVLKNEDLIDFNSKFGYKAGGAWYYSLGLGLKTQFAPGYKDAKSEVKISDAFAPLYLLLSLGADYKPDDHFSLLLSPASGRMTYVRSQMLADRGAFGVKKADVAPDGRVVTPGQHVRWEMGAFLKATYTNSFFKDMLGLNTSLELFSNYLDKPQNIDVNFDIALDYKLSNWLTARAQVTM
>cds.c10393_g1_i1|m.26954 c10393_g1_i1|g.26954  ORF c10393_g1_i1|g.26954 c10393_g1_i1|m.26954 type:internal len:110 (+) c10393_g1_i1:2-328(+)
LYTSDNIEHVRVLDNLPLYSAANAIDAEIRVHAITSNSRDMMLGLIARSLKNISKLTSPASVVMGLIGEFGNLLESNTKQKEYRFSSTIRLFEQKNFDVQLHSIKVYAL
>cds.c10397_g1_i1|m.26958 c10397_g1_i1|g.26958  ORF c10397_g1_i1|g.26958 c10397_g1_i1|m.26958 type:internal len:105 (+) c10397_g1_i1:2-313(+)
QHPGCTASVTKDLTVYPAVLAGFTLPSLEGCHPLELTPKNTTESYQGRATYRWEIPGQDMKTEREPALRLLNPSHVDNLPLTVRMVATSEHGCEGVSEQAVTVF
>cds.c10400_g1_i1|m.26969 c10400_g1_i1|g.26969  ORF c10400_g1_i1|g.26969 c10400_g1_i1|m.26969 type:internal len:146 (+) c10400_g1_i1:3-437(+)
ELAAEQAATGAGAQHAVGQEELQSGRTLGPEDFSSYQEYRDYLDRQRSSTNTRAAGNGGNQAQGATSSNYGGQSSSGAGVNYGSGTPTTQVVNNYYGTGTPATVTTTYQVVYDVPSYSWLVLFDPWYCTSYRVTHYYTNDPFYYH
>cds.c10402_g1_i1|m.26978 c10402_g1_i1|g.26978  ORF c10402_g1_i1|g.26978 c10402_g1_i1|m.26978 type:3prime_partial len:52 (-) c10402_g1_i1:3-155(-)
MPSRGERRGRAGGAEAGAAPVRPVAAARVREEEEEAPVRPVAAARVREEEE
>cds.c10403_g1_i1|m.26979 c10403_g1_i1|g.26979  ORF c10403_g1_i1|g.26979 c10403_g1_i1|m.26979 type:5prime_partial len:70 (+) c10403_g1_i1:1-210(+)
CVLFIYYGVAFFEIWKGIIKGKLIPKVGWLRASTLDCGSLYLWLTSPSRWPDRWPTPVSHFGLWGGILN*
>cds.c10410_g1_i1|m.26994 c10410_g1_i1|g.26994  ORF c10410_g1_i1|g.26994 c10410_g1_i1|m.26994 type:5prime_partial len:58 (-) c10410_g1_i1:72-245(-)
LAFLQAETFWDWESMNPHGVTDHGHLGRGWEVEMGRWLRKPETRNLEVTCQAEPLLS*
>cds.c10417_g1_i1|m.27015 c10417_g1_i1|g.27015  ORF c10417_g1_i1|g.27015 c10417_g1_i1|m.27015 type:internal len:68 (+) c10417_g1_i1:3-203(+)
KPKKPTKSPAKAKAPKPKKPTKSPAKAKAPKPKKPTKSPAKAKAPKPKAAKPKAAKPKATKAKKAAK
>cds.c10418_g1_i1|m.27018 c10418_g1_i1|g.27018  ORF c10418_g1_i1|g.27018 c10418_g1_i1|m.27018 type:internal len:138 (+) c10418_g1_i1:2-412(+)
PQSPRYDSSSKSSWTSLQRCVERLQSEGAVESVSVSTNSMPFVFNGNAQPVGCDTALVGMTPWLIASPGFAEVFGVRDIHGSQENVVEALERGDVVVSRSLAEKLAGGRDIEWIIGKQVYIGGDSATAFERARLGAL
>cds.c1041_g1_i2|m.2740 c1041_g1_i2|g.2740  ORF c1041_g1_i2|g.2740 c1041_g1_i2|m.2740 type:3prime_partial len:92 (-) c1041_g1_i2:3-275(-)
MHELRKSQPSLSPPGSPCLDQPSGKFLSFLEGLGTMDAIHRAAGSAGTRAVVSFAHRYIPSTPAARSWAGAGRCRRTGARLGTQILGVLLA
>cds.c10425_g1_i1|m.27032 c10425_g1_i1|g.27032  ORF c10425_g1_i1|g.27032 c10425_g1_i1|m.27032 type:3prime_partial len:91 (+) c10425_g1_i1:200-469(+)
MRVEVRPLSRIKWHGKTGKEDIARAKVIQALVDPRTNEYATGLTDKDIEYLKGKGVKYDLSPQFMMDTPHPFWDSTAAQVRLENYPTYFD
>cds.c10425_g1_i1|m.27033 c10425_g1_i1|g.27033  ORF c10425_g1_i1|g.27033 c10425_g1_i1|m.27033 type:5prime_partial len:64 (+) c10425_g1_i1:1-192(+)
KRIKKRNGDAFAYVCGMYGPYGPSNKNSNPAHAGDYYEMHIETNFGIQITDVTRCGELILARN*
>cds.c10429_g1_i1|m.27046 c10429_g1_i1|g.27046  ORF c10429_g1_i1|g.27046 c10429_g1_i1|m.27046 type:internal len:151 (+) c10429_g1_i1:2-451(+)
AWTPSSTVPGDDPRYLDNGKTELGGVTLIRVDKETGMLKNVSYLTKGKTLPYFMAPSLITHPNWKPDKAEQHGNAEHFISEWTVTITNSAVPLLSGTVVEAPSHGKAGNVYQFTGTELGASKIMVKEVPILPAYKACEDDIKESEFEIMV
>cds.c10433_g1_i1|m.27056 c10433_g1_i1|g.27056  ORF c10433_g1_i1|g.27056 c10433_g1_i1|m.27056 type:5prime_partial len:56 (-) c10433_g1_i1:330-497(-)
NGRGIHKDGFPGGVHQFLRIFFPETGEDRTNRDGKNVVVSSDASVQRRRIAAELF*
>cds.c10433_g1_i1|m.27055 c10433_g1_i1|g.27055  ORF c10433_g1_i1|g.27055 c10433_g1_i1|m.27055 type:internal len:166 (+) c10433_g1_i1:3-497(+)
SQPSPRRLAGARVEGVAPSYAGRALRAEVLDDYITGHLETVGTDTVGPSGTFVIDLSITEPRLVRFELGVYLCYFFIEPGEHFSIGLPTLREKSEAERLNPYFEPVELQLKQLGGDSTSLNARIAAYDHVFSIAVGSVLPRLREKNAKELVDSAWKTILVDTSAI
>cds.c10436_g1_i1|m.27063 c10436_g1_i1|g.27063  ORF c10436_g1_i1|g.27063 c10436_g1_i1|m.27063 type:internal len:297 (+) c10436_g1_i1:1-888(+)
GSVLGYRFSREIRIFAQIIYSRRYHSIREDSIMGQIQGVYARQILDSRGNPTIEVDVTTTEGGFGRAAVPSGASTGVHEAVELRDADKSLYGGKSVYKAVENVNNIITEEILGMEVSDQRLLDQTMRDLDGTDNKGKLGANAILGVSLAAAYAAADEVDQPLYRYVGGATAHVMPVPMMNILNGGQHADNPIDIQEFMIMPVGAKTFSGALQMGAEVFHTLKSVLKEQKQSTNVGDEGGFAPNLPTHEAVLDTILQAVERAGYKPGADIVLALDAAASEFYDAKRNVYHFVSTGED
>cds.c10438_g1_i1|m.27068 c10438_g1_i1|g.27068  ORF c10438_g1_i1|g.27068 c10438_g1_i1|m.27068 type:internal len:96 (+) c10438_g1_i1:2-286(+)
QDIKMEKFDVTEPVDVAKIIYEHEQKVTKRIFDLHDVAKKANDYATEIFMHSYICEQIEEEDTTQDILDSFTLAGDNVAAKLIVDRDFLHKKRCK
>cds.c10440_g1_i1|m.27073 c10440_g1_i1|g.27073  ORF c10440_g1_i1|g.27073 c10440_g1_i1|m.27073 type:5prime_partial len:98 (+) c10440_g1_i1:2-295(+)
ADEIVNLVEQSVNLAGQTGQFMEKSADEYKRVAALVSHINDASAEQAQSTQQLNATVHQINQVTQTNAQQSELTARVSKDLAYQAQQINHDLAIFTA*
>cds.c10445_g1_i1|m.27090 c10445_g1_i1|g.27090  ORF c10445_g1_i1|g.27090 c10445_g1_i1|m.27090 type:complete len:188 (+) c10445_g1_i1:83-646(+)
MPRVMVMLARYDVATDVRFARQWHIFCDTEQYSRYWKNQKLYAMNVKSQPCEAYATVPSQYMKNTLQIKPTKTTPAVDLNPETGILGLRGVSIPENVSTFYAPILDWLRAYTQNPAERTTLKFTFDYFNTATSKVLMELITVLESIHESSSECVIEWHYKANDPDMQEAGEDYALITRVPFEFFKEQ*
>cds.c10448_g1_i1|m.27095 c10448_g1_i1|g.27095  ORF c10448_g1_i1|g.27095 c10448_g1_i1|m.27095 type:5prime_partial len:159 (+) c10448_g1_i1:1-477(+)
APHFSRIEVAGLSSIRFDRPLVLDSGCVLDLSGLFSINSLGLNSTGPLKIKGEGMFQIAVDSVQSEGLTVSLDGMLRSRFGYVNTGGGGVDIMVDGMGRTRFGSIECGSARFEAEGLAWIDVDTLESSGDVRCYDEELSRVRIQRLDAQGEVRRLTDW*
>cds.c10455_g1_i1|m.27108 c10455_g1_i1|g.27108  ORF c10455_g1_i1|g.27108 c10455_g1_i1|m.27108 type:5prime_partial len:109 (+) c10455_g1_i1:1-327(+)
EEVCKNAAAAMATPRGRLKEEVCKNAAAAMATPRGRLKEEVCKNAAAAMATPRGRLKEGENLFSIQNQENAEQTPDANKRPDESNSLSDSSMSDDINIPAYKRILRRK*
>cds.c10455_g1_i1|m.27114 c10455_g1_i1|g.27114  ORF c10455_g1_i1|g.27114 c10455_g1_i1|m.27114 type:5prime_partial len:63 (-) c10455_g1_i1:367-555(-)
GNLARGGAALHAAQELGGALCMHKSRQKGVWRIFSLLDKAQGYAQMGGYQRKLWGAILLGLG*
>cds.c10456_g1_i1|m.27115 c10456_g1_i1|g.27115  ORF c10456_g1_i1|g.27115 c10456_g1_i1|m.27115 type:internal len:79 (+) c10456_g1_i1:3-236(+)
KGARDLAKYGNIKTMLIPATIDNDYPGTDFAIGFHTALNTIVDATQKLKDTSSSHNRCSVVEVMGRDSGYLATFAAIC
>cds.c10463_g1_i1|m.27134 c10463_g1_i1|g.27134  ORF c10463_g1_i1|g.27134 c10463_g1_i1|m.27134 type:internal len:107 (+) c10463_g1_i1:3-320(+)
WLRWARGMVKVGKKAENARNFSQCDSLLLGDKCGAHTFPLIEVANDTAVVEHEATTSKIGEDQIFYCNQRGIGTDEAVALIVNGYAKEVLSKLPMEFAVEAQALLQ
>cds.c10463_g1_i2|m.27136 c10463_g1_i2|g.27136  ORF c10463_g1_i2|g.27136 c10463_g1_i2|m.27136 type:internal len:169 (+) c10463_g1_i2:2-505(+)
ETGSAITWKYPSCVLKGDSSVGEFYSVAVTNNAQQADTGTKMIHVGKNTRSLIISKGISAGRSENSYRGMVKVGKKAENARNFSQCDSLLLGDKCGAHTFPLIEVANDTAVVEHEATTSKIGEDQIFYCNQRGIGTDEAVALIVNGYAKEVLSKLPMEFAVEAQALLQ
>cds.c10466_g1_i1|m.27142 c10466_g1_i1|g.27142  ORF c10466_g1_i1|g.27142 c10466_g1_i1|m.27142 type:3prime_partial len:175 (+) c10466_g1_i1:100-621(+)
MRNVSLLRLLFRYYGATLAGLSVSSLYSVVDRIFIGRYVGGLALSAVGACYPVHLLVMALGMLVGIGGSVRISIALGGGRVDAAERIVGHGVWLMVVVGLSVMVVFYANPLGVVGLLGTRGASSDYALEYLQITLLSTVFNVVGHSGNGYIRSQGHVRFAMVSVLVAGVLNIVL
>cds.c10469_g1_i1|m.27148 c10469_g1_i1|g.27148  ORF c10469_g1_i1|g.27148 c10469_g1_i1|m.27148 type:3prime_partial len:82 (+) c10469_g1_i1:125-367(+)
MPIFPLTRTRRPRQFSYTPRYYDPRRERFEAIVSRARQERDRALGVEAQGESADDSGYEGRLRLSFEEAHFVQSRRANRTR
>cds.c1046_g1_i1|m.2746 c1046_g1_i1|g.2746  ORF c1046_g1_i1|g.2746 c1046_g1_i1|m.2746 type:3prime_partial len:116 (+) c1046_g1_i1:251-595(+)
MAAQTTLGKMLTEKLSGVKTPIQTQSAFLGVLGDYLSQVTLQGMFTGTLTAPPNTPLPAPAQVDFSIVGAAVQLGAAIFMDPHGGPGVAEWTAWMTAVYLNMNKAMVSVGKSTAV
>cds.c1046_g1_i1|m.2747 c1046_g1_i1|g.2747  ORF c1046_g1_i1|g.2747 c1046_g1_i1|m.2747 type:5prime_partial len:82 (+) c1046_g1_i1:2-247(+)
KSCEVNAHEVSLEANEAELEADTVKVSGKKISVEGGVIEFSGESLKTSGGTVSPSGQGGFCGIPVCPLTGAPHVGNIIAKP*
>cds.c10471_g1_i1|m.27151 c10471_g1_i1|g.27151  ORF c10471_g1_i1|g.27151 c10471_g1_i1|m.27151 type:internal len:73 (+) c10471_g1_i1:3-218(+)
DLLFIELDGDNCTHLEMLTPSGVPLEKQWCKVVSHSATGTILSYEFERHKDAAASDTYTLFGTPLQIKEEGT
>cds.c10472_g1_i1|m.27153 c10472_g1_i1|g.27153  ORF c10472_g1_i1|g.27153 c10472_g1_i1|m.27153 type:internal len:158 (+) c10472_g1_i1:1-471(+)
ETVAGNEGTYTGRASFAGCSALTTLSIGAKTIGQAAFKGCENLKEVTIEEGVKTIRFEAFSGCESIESLRIPATVETVAGNEGTYTGRASFAGCSALTTLSIGAKTIGQAAFKGCENLKEVTIEEGVKTIRFEAFSGCESIESLRIPATVETVAGNE
>cds.c10481_g1_i1|m.27187 c10481_g1_i1|g.27187  ORF c10481_g1_i1|g.27187 c10481_g1_i1|m.27187 type:internal len:153 (+) c10481_g1_i1:2-457(+)
HCHIGRLLWGNSQSPALGGNAVELFQDGPSAFEALIADLESATEFIDMQYYIFCQDEIGGRIADILLARARAGVRVRLIYDDVGSWRLGSKFLRELRDGGVDARAFHRVFVPWLATKLNYRNHRKIVVVDGKYAHMGGMNVADKYVYGDPKL
>cds.c10485_g1_i1|m.27198 c10485_g1_i1|g.27198  ORF c10485_g1_i1|g.27198 c10485_g1_i1|m.27198 type:internal len:199 (+) c10485_g1_i1:3-596(+)
RAEAMLRGGAVRDVVVMGCLSERYKADLQREVPGVAHWYGVRDAEALLAGLGVRVATGVLPDRLRSTPSHYAYLKIAEGCNRGCSFCAIPGIRGRYTSLSQAQLLGEAQRLAGGGGEGLMLIAQELTSYGSDRCDGGGLVSLLWALSEVEGIEWLRLHYAYPTGSQDEVLKWMRGCDKACRYLDIPVQHVSDVVLRSM
>cds.c10499_g1_i1|m.27240 c10499_g1_i1|g.27240  ORF c10499_g1_i1|g.27240 c10499_g1_i1|m.27240 type:internal len:193 (+) c10499_g1_i1:2-577(+)
VRIFYGADTSNLCASYGSDDAGVAKGSPVVGRKDLGAGKLLVKFNPKGSNASWLSKKGWRAVVSSIEARPWRVVGVGTSLWNEKKVGVLYPNESALLYRVTVAAEGAEGEKKLQKLTLQGENLASLARMVVYSKVKTNWEQAIDEGQSVKVAEYADFSSGEIELDFSGTPITLGNRGAEYSFFAVAASPEKI
>cds.c10505_g1_i1|m.27255 c10505_g1_i1|g.27255  ORF c10505_g1_i1|g.27255 c10505_g1_i1|m.27255 type:5prime_partial len:62 (+) c10505_g1_i1:1-186(+)
AAAAAAAEEAPLRGRTPGSAAKSDERDAAPAPIGPRDLEQWDQGPFHFYCCCSWWQLEMLT*
>cds.c10513_g1_i1|m.27274 c10513_g1_i1|g.27274  ORF c10513_g1_i1|g.27274 c10513_g1_i1|m.27274 type:internal len:114 (-) c10513_g1_i1:1-339(-)
QWQSGRTVRSVVGSQSLRRMEGVKGYGVRSGAVAEREDSEERCRLAEPQENGGSEGLRGEEWPHSQSILVEEKGCQEGPPWVWLPGSLSAGCCLVALVRGARLSPPSPSSPLA
>cds.c10513_g1_i1|m.27277 c10513_g1_i1|g.27277  ORF c10513_g1_i1|g.27277 c10513_g1_i1|m.27277 type:5prime_partial len:50 (+) c10513_g1_i1:2-151(+)
ARGEEGLGGESRAPLTSATRQQPALSDPGSQTQGGPSWQPFSSTRMLWE*
>cds.c10514_g1_i1|m.27278 c10514_g1_i1|g.27278  ORF c10514_g1_i1|g.27278 c10514_g1_i1|m.27278 type:internal len:101 (+) c10514_g1_i1:3-302(+)
QSGGTLVLRGFKHDRPESYRETRDIDRIYTSPTSFSSDPWTPATLSLAYAQDAFRVSGGEIRILGGRQPLPGTEADPLLNLQCSPANYDVSGGKLLMDVR
>cds.c10515_g1_i1|m.27280 c10515_g1_i1|g.27280  ORF c10515_g1_i1|g.27280 c10515_g1_i1|m.27280 type:internal len:111 (+) c10515_g1_i1:2-331(+)
QKGMASYDRISTILHAENPIKDPEKPVKLGEFKDAICYEGVTFSYGSGGNVLEDVDLTIRRGQTVAVVGPSGAGKTTLADLLPRFYDVTGGRITIDGVDIRSIRVKELRG
>cds.c10519_g1_i1|m.27287 c10519_g1_i1|g.27287  ORF c10519_g1_i1|g.27287 c10519_g1_i1|m.27287 type:internal len:120 (+) c10519_g1_i1:2-358(+)
ADFVTDVTSHWITNTIFFLLFIVFAASFFGMFEMRLPSSVTTKTDAQADKGGFLGSFFFALTTVIVSLSCVGPIVGALLVEAASGATTKPVLGMCAFALGFSLPFTLFAIFPQMLNKLP
>cds.c1051_g1_i1|m.2750 c1051_g1_i1|g.2750  ORF c1051_g1_i1|g.2750 c1051_g1_i1|m.2750 type:3prime_partial len:75 (+) c1051_g1_i1:94-315(+)
MSMNPYEKGATPTSPQIHLDPRSGYMELRGNSLPEDPFAVYTPVLNWLREYVHAPAAKTQLELWLSYYNTSTSK
>cds.c10531_g1_i1|m.27316 c10531_g1_i1|g.27316  ORF c10531_g1_i1|g.27316 c10531_g1_i1|m.27316 type:internal len:155 (+) c10531_g1_i1:2-463(+)
RKAYGVIDRDPVNEPLQTGIMTIDALIPIGRGQRELIIGDRKTGKTTIAIDTIINQKGKNVKCIYCAIGQKESSVAAIKNILEEHGAMKYTTIILAGANNPGTMLYLAPYSAVSQAEYFMEKGEDVLVVYDDLTKHAQAYRELSLILKRPPGRE
>cds.c10532_g1_i1|m.27318 c10532_g1_i1|g.27318  ORF c10532_g1_i1|g.27318 c10532_g1_i1|m.27318 type:5prime_partial len:141 (+) c10532_g1_i1:2-424(+)
GELSASVVLGRDHHDVSGTDSPFRETSNIYDGSQFCADMAVQNCIGDSFRGATWVSIHNGGGVGWGEVINGGFGMVLDGSKEAEKRLQRMLFWDVNNGIARRSWARNDSAMFAIRREMERSQGLEVTMPNLVDDSVIEGL*
>cds.c10538_g1_i1|m.27329 c10538_g1_i1|g.27329  ORF c10538_g1_i1|g.27329 c10538_g1_i1|m.27329 type:internal len:81 (+) c10538_g1_i1:1-240(+)
DAARHEGMLTLGDLCYISVGMVLNADERTAKGKFRKGDLVRDAQDDVHCRAYVEAKDIGRYTVRRVRYLEYDTERVPGQL
>cds.c1053_g1_i1|m.2752 c1053_g1_i1|g.2752  ORF c1053_g1_i1|g.2752 c1053_g1_i1|m.2752 type:internal len:73 (+) c1053_g1_i1:3-218(+)
GAEREYYVKLCYAQAIAFTAPSSFTYGDSPITLNGTSSSGLPVEYVVDAPDVVTVADGKLYIIAPGKASITC
>cds.c10544_g1_i1|m.27337 c10544_g1_i1|g.27337  ORF c10544_g1_i1|g.27337 c10544_g1_i1|m.27337 type:internal len:222 (+) c10544_g1_i1:2-664(+)
YCQAYFAYDSKKSGGVTTSHLRFGDRPIRSSYLVTTPDFVACHVHSYLVKYDMLRGIKEGGSFLLNCGWSDAEMEQQLPGSVKRILAKKKIRFYAIDATSIAREIGLGNRTNMIMQSAFFKIAGVIDYSEAVEEMKKAVVKSFGRRGEDVVRMNHEAVDRGGEVREVVVPSSWADAELEGSAVPAGVPDFVKDVVIPMNNQLGDDLPVSAFVGREDGTLPA
>cds.c1054_g1_i1|m.2755 c1054_g1_i1|g.2755  ORF c1054_g1_i1|g.2755 c1054_g1_i1|m.2755 type:5prime_partial len:67 (+) c1054_g1_i1:1-201(+)
ESLESMVEAIVERQQALEQYNDSDITLHDIETIKRVFVEKLMNINHTRIAYPPDPDDAKGKDAARG*
>cds.c10554_g1_i1|m.27371 c10554_g1_i1|g.27371  ORF c10554_g1_i1|g.27371 c10554_g1_i1|m.27371 type:3prime_partial len:110 (+) c10554_g1_i1:440-766(+)
MGEKSFDVAGLLSLWLGRGLVDLYGPDVDLEPLVVVSTREGFEGDYTLVCFPWLRYDRSGGPVGVASRLGEWMERESGLVRGYNVVKGFLNLTLRDGVWAEALRSVGTD
>cds.c10554_g1_i1|m.27369 c10554_g1_i1|g.27369  ORF c10554_g1_i1|g.27369 c10554_g1_i1|m.27369 type:5prime_partial len:123 (+) c10554_g1_i1:1-369(+)
YKLEGHGLFQRMVRDLNYDVLQLMLRIHLPVREQSDRPMREASQERRSSGRARNLRAGRTEVGDERSSRDRAAREAGSGERVQEPIRREKRVGRNDPCPCGSGKKYKMCCGRPGAQASGGVS*
>cds.c10558_g1_i1|m.27376 c10558_g1_i1|g.27376  ORF c10558_g1_i1|g.27376 c10558_g1_i1|m.27376 type:complete len:57 (-) c10558_g1_i1:167-337(-)
MLTFCSAWAAIKVEHIHKMLFIFISILSLKGGLLQFGGKIHLSAARLGSALPGRVT*
>cds.c10567_g1_i1|m.27396 c10567_g1_i1|g.27396  ORF c10567_g1_i1|g.27396 c10567_g1_i1|m.27396 type:5prime_partial len:133 (+) c10567_g1_i1:1-399(+)
GKNLEYTRTIEFTASSAYQLRNYLGPFPIKHGNGAYTLNGDRLTLTREKDGKSLSTKLIKQSEDQIHLNLNMPYEEAAALLKFDKIFGDRYQTLSELAALLNLKKRVDNAELIKNIGSRDDVLVTITLQRRK*
>cds.c10571_g1_i1|m.27400 c10571_g1_i1|g.27400  ORF c10571_g1_i1|g.27400 c10571_g1_i1|m.27400 type:5prime_partial len:381 (+) c10571_g1_i1:1-1143(+)
VKLRAFSQYGCSDEKSLDLTVWATPNAKFEVSPTVQTFPASTVTIDNQSLVVKSDWSYRWDFGDGETARDKDVGYHTYTKWGPKEDDFTFPITLTVENAHCLDQAVKSVIILPPHPVSEFSFDRGAGCPPLKTQFYNRSSFADQFLWEFGDGTTSKAPEPEHTFNDPQLYHVRLNVRGDGGEHYSYQLIEVYPRPVVNFKLIPEEKFLPDAEIHALNLSILGTSYFWDFGDGIQSQEESPHHKYQDPGEYTVRLVAQTDRGCSDSLVKNNAVRILGSGEVTFPNAFKPNPAGPNGGYYVEGRDLKNEVFHPYVKGAVDEYKLMIFNRWGEQIFESTDIAVGWDGYIHGTLSPMGVYAWRAIGTFFDGTQFNLKGNVTLLR*
>cds.c10573_g1_i1|m.27408 c10573_g1_i1|g.27408  ORF c10573_g1_i1|g.27408 c10573_g1_i1|m.27408 type:3prime_partial len:96 (+) c10573_g1_i1:275-559(+)
MLSSFYDAVSVFPFKDWRERVFSKQGRDVEVALGHAGHGTLDDFAALISPAADGYLREMAELSHGLTLRRFGRVVSLYVPLYLSNACRNTCVYCG
>cds.c10578_g1_i1|m.27432 c10578_g1_i1|g.27432  ORF c10578_g1_i1|g.27432 c10578_g1_i1|m.27432 type:internal len:164 (+) c10578_g1_i1:2-490(+)
LLARSQGHECLSLTPYNPFDSMFQSLSERLERSFQILQGKDRISDINVAETIREVRTALLDADVNYQVVREFTERVRAKAEGEKVIAALDPGQVMVKIVHDELVELMGATTAQINLTGTPTVILIAGLQGSGKTTFSGKLALYLKNRHGQRPLLVAADVYRPA
>cds.c10583_g1_i1|m.27443 c10583_g1_i1|g.27443  ORF c10583_g1_i1|g.27443 c10583_g1_i1|m.27443 type:internal len:160 (+) c10583_g1_i1:2-478(+)
QMEMETKNGQGLQVQLFEANDFGECTYLLFREGGSGILIDAGFLYDEEWRHFTDFIAEHNVTLTLLLNTHGHIDHVAGVAKAVSKWNLPFAMHPADTHLLNHAPMFGGAFAKLGAIPAPTNPLEDGQKIDFEGTEIEVIHTPGHTKGGCSFYLPASRVL
>cds.c10601_g1_i1|m.27481 c10601_g1_i1|g.27481  ORF c10601_g1_i1|g.27481 c10601_g1_i1|m.27481 type:internal len:124 (+) c10601_g1_i1:2-370(+)
QSANDSNQSVVDREALQMEVDALTDEINSITNKTQFNKMNLLDGSFQNKHFHVGPNENQTIGISIKSMTAVGLGLNVGGDQEIRGAQTPTVIKTAAGKLEGKPATAISAGKVISMNGFSSFGA
>cds.c10605_g1_i1|m.27495 c10605_g1_i1|g.27495  ORF c10605_g1_i1|g.27495 c10605_g1_i1|m.27495 type:internal len:118 (+) c10605_g1_i1:2-352(+)
VGIGRFGPYIRHGSDFVSLDKDDDPYTINALRAQELIENKRKRDAERTLRRFDEDADMVVLRGRWGAYVRKEKKSYRLPKEFDWEHAQYSEFLPLIESQEDAKSQKKASRTTGKGTR
>cds.c10607_g1_i1|m.27499 c10607_g1_i1|g.27499  ORF c10607_g1_i1|g.27499 c10607_g1_i1|m.27499 type:internal len:182 (+) c10607_g1_i1:2-544(+)
PSTMLYKHIIRPLLFRIPPERIHALTMRLLRIALRLPITSRILHCSYNIRSKALSREFWGLHFPNPIGLPAGFDKGAHLASNICNLGFGFTEIGTVTPKPQPGNPKPRIFRLPDDQALINRMGFNSEGAERIAQRLAKHRRHRIPVGGNIGKNTATDNAAAAQDYATCMRALYPLVDYFVV
>cds.c10608_g1_i1|m.27505 c10608_g1_i1|g.27505  ORF c10608_g1_i1|g.27505 c10608_g1_i1|m.27505 type:5prime_partial len:105 (+) c10608_g1_i1:3-317(+)
LLDMESQVPRREEGAGWSCQAGGGSDPGALGLSVGPEGGGQRAGGPGRAGVRGATPTGPRPPRQSPPGLDRGGRAVWTWPVPAASLRRSLLGRVRGAPSLGPPP*
>cds.c1060_g1_i1|m.2768 c1060_g1_i1|g.2768  ORF c1060_g1_i1|g.2768 c1060_g1_i1|m.2768 type:internal len:247 (+) c1060_g1_i1:1-738(+)
KSYGVSDALRFRFTPALMGKISTGYDVRIPSESELLGDGSTISPAQKLLPERNFSVNASMLFDIAGAHPSNLQIELAGYYMYLKDMIRYVKGILGAQYQNFGQMRTLGAELEVKADVLPFLYIYGNVTYQDLRDVREFEENSTIPNPTKGKRMPNIPYLMANAGLELHQENLFGGQGQNVRLFTDIAFVEEYLFDFEFSPTMKRRIPRTLTFDLGLEYSFFHQRLFISGKVRNLSNARVLSEFNRP
>cds.c10615_g1_i1|m.27521 c10615_g1_i1|g.27521  ORF c10615_g1_i1|g.27521 c10615_g1_i1|m.27521 type:3prime_partial len:100 (+) c10615_g1_i1:53-349(+)
MKKITVVGTGNVGATCLNEIARRDLCEELVAVDINEGATKGKSLDMQQTAPIYGYSTRVVGAGNDYSLSAGSGIVVITAGIPRKPGMSRDDLISTNAKI
>cds.c10616_g1_i1|m.27524 c10616_g1_i1|g.27524  ORF c10616_g1_i1|g.27524 c10616_g1_i1|m.27524 type:internal len:137 (+) c10616_g1_i1:2-409(+)
ASDEWQVMYNSPVQYYPARPSSLSSSAGSRKASAGEEGVKRILTNPVGTFTESISSDYLGVMFRKEYVNRFDAVLEQSGITLTRYYLEGVAVAGVPEGEKKFKEHHLYLHLGHTKSVLSEVFRRESGELQLSHYAW
>cds.c10617_g1_i1|m.27525 c10617_g1_i1|g.27525  ORF c10617_g1_i1|g.27525 c10617_g1_i1|m.27525 type:5prime_partial len:129 (+) c10617_g1_i1:1-387(+)
IASYVSPLPPVAHVDLPPLLRAASALLLSINRVPSAKGIITGKLFEYLAAERPILAFGPPDGDTAALIRSVQAGELFDHNDTASVKKTLSAWMEAEAQGALYGSNEGRERYSRQQEARAVCRLLVNGD*
>cds.c10619_g1_i1|m.27528 c10619_g1_i1|g.27528  ORF c10619_g1_i1|g.27528 c10619_g1_i1|m.27528 type:5prime_partial len:176 (-) c10619_g1_i1:18-545(-)
RPRVKAPHEKSLLHLGGQGRGSSPSRPLYPSGGMGVGERVVVAGSCGGRREPHADRGTPPPSPGPPPLGEREKGGEREGGPPRPRREEGAGERREEGVGEGPGLDWTEKGSVPLHGGGEGWGRGKKWEKAKAGPTCGEEGWTDGRTEKDRGEVQEGKGNWMGQTDGNGETEEIGG*
>cds.c10622_g1_i1|m.27544 c10622_g1_i1|g.27544  ORF c10622_g1_i1|g.27544 c10622_g1_i1|m.27544 type:3prime_partial len:94 (+) c10622_g1_i1:448-726(+)
MDGDGQDVDVRGMFNQIAWRYDVLNSVLSFGMDRHWRARMLVQAERLVPSAVLDLACGTCDVTLLLLRRLRPDKLVGGDLSSGMLAMGREKLS
>cds.c10622_g1_i1|m.27543 c10622_g1_i1|g.27543  ORF c10622_g1_i1|g.27543 c10622_g1_i1|m.27543 type:5prime_partial len:110 (+) c10622_g1_i1:3-332(+)
DVSLGGLFVTLLESCLPEGLGFDITSDAEVRLDAFLFGESQGRVVVSVSSEREALFLDRMIEQDVPMHVLGHVTRGEIRVDDISYGFIRDFRDIYDNALGRQMAREEKA*
>cds.c10623_g1_i1|m.27547 c10623_g1_i1|g.27547  ORF c10623_g1_i1|g.27547 c10623_g1_i1|m.27547 type:internal len:79 (+) c10623_g1_i1:1-234(+)
LAIFALAFFGCNSTPKNGKADSEQEITEVSEPTTETSTATAEPEIEPEPKQKATPKPKPKQAPKPKPKSTPKPKPKPK
>cds.c10652_g1_i2|m.27635 c10652_g1_i2|g.27635  ORF c10652_g1_i2|g.27635 c10652_g1_i2|m.27635 type:internal len:106 (-) c10652_g1_i2:3-317(-)
TKGKGPPSGVRARQRQDNAGEGAEGLLQASGHQMFTVEVNLQRARDHRVGSGLGSRVPSPKADGPDQETAQSHGGGHAHTTRHDHHHPVVESHTGFAAELQGAGV
>cds.c10653_g1_i1|m.27641 c10653_g1_i1|g.27641  ORF c10653_g1_i1|g.27641 c10653_g1_i1|m.27641 type:complete len:117 (+) c10653_g1_i1:127-477(+)
MRDNEFTIVTKEDYTLLEINNDQLDAVLAPRLKSELVVLSGSGVRNILLDMNNCQYCDSSGLSAILVGNRLCRNAGGRFVITGLTPAVERLVTISQLDTVLTIAYSQQQITDYFSD*
>cds.c10653_g1_i1|m.27639 c10653_g1_i1|g.27639  ORF c10653_g1_i1|g.27639 c10653_g1_i1|m.27639 type:complete len:158 (+) c10653_g1_i1:547-1020(+)
MKISEIVATQRRRLGMKQYQLAERTGIAPSQISIFERGGSGMVTTNLEKVLVALGLHIVFDKQPEQERLARELAHILVERKVQDVRSLVREEAAALLENDDILLLPMVSEELYRRYTRSKVIDETNTWNYFLKLTQEYYLEEMDAIYEAERKAKRLE*
>cds.c10658_g1_i1|m.27651 c10658_g1_i1|g.27651  ORF c10658_g1_i1|g.27651 c10658_g1_i1|m.27651 type:internal len:95 (+) c10658_g1_i1:1-282(+)
LGLQWGDEGKGKIVDVLTPGYQMVARFQGGPNAGHTLEFEGQRYVLRSIPSGIFQGNKLNLIGNGVVLDPVLLREEAEQLAQSGHDIKKRLVIS
>cds.c10659_g1_i1|m.27653 c10659_g1_i1|g.27653  ORF c10659_g1_i1|g.27653 c10659_g1_i1|m.27653 type:internal len:107 (+) c10659_g1_i1:3-320(+)
EIDQSLREVRFFRRKLRRWARPERAGFSAMHIGTRGRIIAEPYGVVLVLSPWNYPIQLALMPTIAALGAGNRVVLSMSPRAKATAEAIRGLAARYISPDALRVVPA
>cds.c10674_g1_i1|m.27676 c10674_g1_i1|g.27676  ORF c10674_g1_i1|g.27676 c10674_g1_i1|m.27676 type:5prime_partial len:181 (+) c10674_g1_i1:2-544(+)
KNTREVDVNYSPQELRVKHIYEDIMSKWLEAPTMTDNQMIEFLNSQYGVRRREAYAYIADVKSVMGNMRNAGREWHRYVEIMMVLNIYQKAEAKNDLKAMARAADLYGKYTQLDKSETQRVDWSLIVPPQFEPTTDVTVLGLEKIGDIEGLRKRLERKYGVLTGTKEYSAEDVEEIIGEE*
>cds.c10690_g1_i1|m.27705 c10690_g1_i1|g.27705  ORF c10690_g1_i1|g.27705 c10690_g1_i1|m.27705 type:3prime_partial len:104 (+) c10690_g1_i1:203-511(+)
MRLSDLQKGDRALITQVHGAGAFRKRILEMGFVQGQEVTMLGRAPLGDPYRFEVMGYCVTLRRKEMELIDVEPIAPPIVGYEQQAECDEPLVGEESELQPKHK
>cds.c10698_g1_i1|m.27726 c10698_g1_i1|g.27726  ORF c10698_g1_i1|g.27726 c10698_g1_i1|m.27726 type:5prime_partial len:92 (+) c10698_g1_i1:1-276(+)
KTGMKLEQIELIEANEAFASQSLSVQRELGLNTEILNVCGGAIALGHPIGASGARIFVTLLHQMERLNKKVGLATLCIGGGMGIATIVRRG*
>cds.c10699_g1_i1|m.27729 c10699_g1_i1|g.27729  ORF c10699_g1_i1|g.27729 c10699_g1_i1|m.27729 type:internal len:156 (+) c10699_g1_i1:2-466(+)
RDVSGEGVQQALLKILEGTIVNVPPQGGRKHPEQKMIQVNTKDILFICGGAFDGIERHIANRMNTQTIGFMAQQSRASVDLNNLVSYISPQDLRTYGLIPELVGRLPVIATLDPLDAQMLLSILTTPQNAILRQYQQLFAFDGIDLKVDHDVLEY
>cds.c10702_g1_i1|m.27735 c10702_g1_i1|g.27735  ORF c10702_g1_i1|g.27735 c10702_g1_i1|m.27735 type:internal len:395 (+) c10702_g1_i1:3-1184(+)
HGCTPGDYLGELLDLQLGCAHFILEGGGKVVYASPSVGWLLGRAGYGSLSVGTPLEEYFPEVAFGELEGFLCGGALGSCSVYEVALSLCSGDGGARIRFRTYRPGGCSGLSGAVILTTPVRHEEGGPQFVDVEGAGASSITARVYGGVRPASEEFMAMLSHEIRTPVSSMMGFLTLLQETSLNAEQQSYVRVLAGLANSMYGLLSDAVDEFRIQDGRLMIHVHYFSLRVELEQLVARYGLQYPGLSVELEYDRGVPSVVRGDGHRVIQVVTNLLSNAFKFTDSGFVRVLVRPGRDEDGEGMVRIGVSDSGVGIAGDALCGIFEPFVQVGDGGASRRGFGLGLHITRRLVELHGGRIGVESVPGEGTTFTVTLPLLRDYDAGAAESYASGLEVFE
>cds.c10711_g1_i1|m.27757 c10711_g1_i1|g.27757  ORF c10711_g1_i1|g.27757 c10711_g1_i1|m.27757 type:5prime_partial len:63 (-) c10711_g1_i1:115-303(-)
LRKSFIRLITCACTETSKALTGSSAIITFGFITIARAIPIRCRCPPENSCGYLSACSPTSPT*
>cds.c10716_g1_i1|m.27766 c10716_g1_i1|g.27766  ORF c10716_g1_i1|g.27766 c10716_g1_i1|m.27766 type:5prime_partial len:478 (+) c10716_g1_i1:3-1436(+)
GAAHRGERLSNGEMEERRTKIVAVLKERQPGDDLVVKGWVRSKRGNKNVVFIALNDGSTIQNLQIVADPAAFDEALLRDITTGASLAVRGRLVASPGQHQSVEMQATAIELLGTADSQSYPLQKKGHTLEFLREIAHLRPRTSTFGAVLRIRHAMSFAIHKFFNDKGFCYLHTPIITSSDAEGAGEMFQVTTLPIDNVPRTPEGGIDWSQDFFGQQTSLTVSGQLEGELGATALGEIYTFGPTFRAENSNTPRHLAEFWMIEPEMAFYDIQDNMDLAEEFLKYLTRYALDNCHDDLQFLNDHWDKGLLERLEFVLGSTFERLTYTEAIDILMAAKKEWEFPVSWGVDLQSEHERYLVEEHFRKPVILTDYPAAIKAFYMKQNDDGKTVRAMDVLFPKIGEIIGGSEREADYTKLATRIEQLGIPQKDMWWYLETRQYGTVPHSGFGLGFERLMLFITGMSNIRDVIPFPRTPGHCAF*
>cds.c10716_g1_i2|m.27772 c10716_g1_i2|g.27772  ORF c10716_g1_i2|g.27772 c10716_g1_i2|m.27772 type:5prime_partial len:404 (+) c10716_g1_i2:2-1213(+)
PGRASPTTGASLAVRGRLVASPGQHQSVEMQATAIELLGTADSQSYPLQKKGHTLEFLREIAHLRPRTSTFGAVLRIRHAMSFAIHKFFNDKGFCYLHTPIITSSDAEGAGEMFQVTTLPIDNVPRTPEGGIDWSQDFFGQQTSLTVSGQLEGELGATALGEIYTFGPTFRAENSNTPRHLAEFWMIEPEMAFYDIQDNMDLAEEFLKYLTRYALDNCHDDLQFLNDHWDKGLLERLEFVLGSTFERLTYTEAIDILMAAKKEWEFPVSWGVDLQSEHERYLVEEHFRKPVILTDYPAAIKAFYMKQNDDGKTVRAMDVLFPKIGEIIGGSEREADYTKLATRIEQLGIPQKDMWWYLETRQYGTVPHSGFGLGFERLMLFITGMSNIRDVIPFPRTPGHCAF*
>cds.c10721_g1_i1|m.27795 c10721_g1_i1|g.27795  ORF c10721_g1_i1|g.27795 c10721_g1_i1|m.27795 type:internal len:84 (-) c10721_g1_i1:1-249(-)
VHAKVRGGRVRAPVEAGGGGGGRGGGRGGGGRCLRGGPRGRGGRGAGGRAAPGRRVLVQLLLEVQLVELVELVQLVTGDRFAR
>cds.c10722_g1_i1|m.27798 c10722_g1_i1|g.27798  ORF c10722_g1_i1|g.27798 c10722_g1_i1|m.27798 type:internal len:89 (+) c10722_g1_i1:3-266(+)
PCIIFIDEIDAVGRQRGAGLGGGHDEREQTLNQLLVAMDGFSPNLGIIVMAATNRPDVLDPALLRPGRFDRQITISLPDVNGRTDILK
>cds.c10725_g1_i1|m.27803 c10725_g1_i1|g.27803  ORF c10725_g1_i1|g.27803 c10725_g1_i1|m.27803 type:internal len:110 (+) c10725_g1_i1:2-328(+)
SDDGLLDLLREKISKEPLYTPIHLTGKDIEVAFTHTTGYGQDYYTFVNGQHTTQGGTHLTAFKEPLYTPIHLTGKDIEVAFTHTTGYGQDYYTFVNGQHTTQGGTHLTA
>cds.c10729_g1_i1|m.27818 c10729_g1_i1|g.27818  ORF c10729_g1_i1|g.27818 c10729_g1_i1|m.27818 type:internal len:92 (+) c10729_g1_i1:2-274(+)
RHISFSGNGAKVLNILTCDNGTLAQYIKLIFERVFDKEYPSVGVEILRPDQPKMLTCKGGLTINANELLERTQVKAMSRILLGVDGEMFVD
>cds.c10756_g1_i1|m.27890 c10756_g1_i1|g.27890  ORF c10756_g1_i1|g.27890 c10756_g1_i1|m.27890 type:complete len:167 (+) c10756_g1_i1:721-1221(+)
MSLITPDFGLFFWMLLAFGVVFFLLRKFAWGPIMRGLHTRESSIADALSKAERAEGAVVQLQAQAQELERENRATRVKMMEEVERAREQMLREARVQAEAEAERYRQEARQAIEHEREAARKSLREEVVQVSMLVAEKILREKLQPTEAQRSHMDKLLDEVLLSRE*
>cds.c10756_g1_i1|m.27896 c10756_g1_i1|g.27896  ORF c10756_g1_i1|g.27896 c10756_g1_i1|m.27896 type:complete len:82 (+) c10756_g1_i1:3-248(+)
MLAGHMISLVFFSLIFLFGALNPVAGYAISPVSVLFGVFMTLLDVLVSFIQAYVFTLLSAIYFGMAVAEPEEAVKKKEITE*
>cds.c10756_g1_i1|m.27894 c10756_g1_i1|g.27894  ORF c10756_g1_i1|g.27894 c10756_g1_i1|m.27894 type:complete len:88 (+) c10756_g1_i1:276-539(+)
MTAVMVLLMEVAGVVSLAKMGAAFAASIAVCGAAMGISRIGTQALDSLARQPEAAGDVRSNMIVSAALIEGLAFFAIIVAMLVLFLV*
>cds.c10756_g1_i1|m.27889 c10756_g1_i1|g.27889  ORF c10756_g1_i1|g.27889 c10756_g1_i1|m.27889 type:complete len:179 (+) c10756_g1_i1:1255-1791(+)
MNDGRISVRYARALLLWVNRQDKAYDTFVSARDLVSVLQPREFEIAQRLGDGVVSEARKLGFVDELLGGYNAELQELGRLMVKRGRGAYLVRALRVFVRLYERQEHIQSVEVRSAQAISEAHRARLEGYLQQEFGARIETYYVVDSDLIGGFQLLVDGRRYDRSVRGELRRLALQLRG*
>cds.c10756_g1_i1|m.27887 c10756_g1_i1|g.27887  ORF c10756_g1_i1|g.27887 c10756_g1_i1|m.27887 type:3prime_partial len:264 (+) c10756_g1_i1:1812-2600(+)
MASIKASEVSEVLARELSSFELNERYEEVGQVLEVGDGIARVYGLERAEASELVEFESGVRGVVLNLEEDNVGVVLLGDSSKIKEGQGVKRTGRIASIRVGEGLLGRIVNTLGEPIDGRGPIEGETIELPLERKAPGVVYRQPVNEPLQTGLKAIDAMVPIGRGQRELIIGDRQTGKTAIAIDTIINQRANYEAGKPVYCIYVAVGQKGSTVASLVQTLEDAGAMAYTVVISATAADPAAQQFYAPFAGASVGEYFRDTGRAA
>cds.c10756_g1_i2|m.27902 c10756_g1_i2|g.27902  ORF c10756_g1_i2|g.27902 c10756_g1_i2|m.27902 type:complete len:167 (+) c10756_g1_i2:172-672(+)
MSLITPDFGLFFWMLLAFGVVFFLLRKFAWGPIMRGLHTRESSIADALSKAERAEGAVVQLQAQAQELERENRATRVKMMEEVERAREQMLREARVQAEAEAERYRQEARQAIEHEREAARKSLREEVVQVSMLVAEKILREKLQPTEAQRSHMDKLLDEVLLSRE*
>cds.c10756_g1_i2|m.27901 c10756_g1_i2|g.27901  ORF c10756_g1_i2|g.27901 c10756_g1_i2|m.27901 type:complete len:179 (+) c10756_g1_i2:706-1242(+)
MNDGRISVRYARALLLWVNRQDKAYDTFVSARDLVSVLQPREFEIAQRLGDGVVSEARKLGFVDELLGGYNAELQELGRLMVKRGRGAYLVRALRVFVRLYERQEHIQSVEVRSAQAISEAHRARLEGYLQQEFGARIETYYVVDSDLIGGFQLLVDGRRYDRSVRGELRRLALQLRG*
>cds.c10756_g1_i2|m.27899 c10756_g1_i2|g.27899  ORF c10756_g1_i2|g.27899 c10756_g1_i2|m.27899 type:3prime_partial len:264 (+) c10756_g1_i2:1263-2051(+)
MASIKASEVSEVLARELSSFELNERYEEVGQVLEVGDGIARVYGLERAEASELVEFESGVRGVVLNLEEDNVGVVLLGDSSKIKEGQGVKRTGRIASIRVGEGLLGRIVNTLGEPIDGRGPIEGETIELPLERKAPGVVYRQPVNEPLQTGLKAIDAMVPIGRGQRELIIGDRQTGKTAIAIDTIINQRANYEAGKPVYCIYVAVGQKGSTVASLVQTLEDAGAMAYTVVISATAADPAAQQFYAPFAGASVGEYFRDTGRAA
>cds.c1075_g1_i1|m.2793 c1075_g1_i1|g.2793  ORF c1075_g1_i1|g.2793 c1075_g1_i1|m.2793 type:internal len:121 (+) c1075_g1_i1:2-361(+)
AMSQLGIIFQKHLAHRRYEALVWGRFDGEEGTIEGNVGRDPANRQRMKVFEDGSAGKEAITHWRLERDYTFVSLVQCQLETGRMHQIRAHMAHEGHPLFGDGRYGGDTVLRGVRTGEYMQ
>cds.c10762_g1_i2|m.27934 c10762_g1_i2|g.27934  ORF c10762_g1_i2|g.27934 c10762_g1_i2|m.27934 type:3prime_partial len:55 (-) c10762_g1_i2:3-164(-)
MRTMIRSTELGARTKVFFRVISHPVRWALTVTGTGKKEKIRKGTTQSSAKAKST
>cds.c10763_g1_i1|m.27937 c10763_g1_i1|g.27937  ORF c10763_g1_i1|g.27937 c10763_g1_i1|m.27937 type:5prime_partial len:88 (+) c10763_g1_i1:3-266(+)
KLPADKRGAIEDALKELKEAHAKENVDAIDGLVDRLNAAWADASNSMYGAGGPDAGASSGAGSGNTGKGGKGGDDGEVTDVDFEEVK*
>cds.c10764_g1_i1|m.27939 c10764_g1_i1|g.27939  ORF c10764_g1_i1|g.27939 c10764_g1_i1|m.27939 type:internal len:91 (+) c10764_g1_i1:2-271(+)
ERCREIGEALARVGDERIALCDIELGLPRPSYTIKTLEALREKYPEGVFTLIVGADSLATLPQWREGERIMSEYDIIAYPRLGSDNTIPA
>cds.c10768_g1_i1|m.27953 c10768_g1_i1|g.27953  ORF c10768_g1_i1|g.27953 c10768_g1_i1|m.27953 type:internal len:69 (+) c10768_g1_i1:1-204(+)
GRGWAGAAVAATGGGECGVGLPLPGGGGGGRGRAAPHRAGGHGASLGPCRYISCQPGGPEGISPNDGR
>cds.c10771_g1_i1|m.27960 c10771_g1_i1|g.27960  ORF c10771_g1_i1|g.27960 c10771_g1_i1|m.27960 type:internal len:242 (+) c10771_g1_i1:2-724(+)
LEQVQVDKIKVKLDTDNVPDYLSYDIIIRLINLGSDYKLDNLIDKKIHSPASNLLGYLKSSDVRRRIIRSMTAKYNQYNKIYLRDIQNELNQYMLVASERNIDIPSSINPLVFDSLKSKIVIPSTSMYNKSMTDIIDVVNTPINQNTNKNNELNVCADIIDDEIYIKCYRFPSQEKVTVPYTHYCTKRVLLNDDWDYDKKTFKQGKVRYKLRTKLYEGTSRDTFDYIEPQPDEKLSLTSRR
>cds.c10775_g1_i1|m.27968 c10775_g1_i1|g.27968  ORF c10775_g1_i1|g.27968 c10775_g1_i1|m.27968 type:internal len:263 (+) c10775_g1_i1:3-788(+)
EYQDRLPLVVLLEAVIAQREYRFEDAGRLYQEYVPVADARYLTSSQAYWRIVECENGGRLTGVARALELIDKVGLQWEELGDGLESFVGPGGTGDYRLVVQPATLHVYYDSVWDGGRVSFIAYPRVVDVGSAVYFSSREGAGGSLDLYRVEYVGGDRWSVPQGLGSVVNTPRAESLPILSGDGKTLYFSSSGHYGMGGYDIFRSEYDPVTEQWSAPENLGFPFNSPCDDYLVGVPGRGGELVVASNRWCGPDSVVLYRLRHD
>cds.c10778_g1_i1|m.27979 c10778_g1_i1|g.27979  ORF c10778_g1_i1|g.27979 c10778_g1_i1|m.27979 type:internal len:132 (+) c10778_g1_i1:1-393(+)
TEALICTVLTESGYLTQDEVADIVGTIKFNWALDRDRVAPFLSILKGVCYSALMMDLDFQNDPVGAVEKIKDFGYQSNHGDQLVARRASEIDITDMVDAYVEGSLRSRYDFINRSYSTGGYLPGQIVMIVA
>cds.c10782_g1_i1|m.27985 c10782_g1_i1|g.27985  ORF c10782_g1_i1|g.27985 c10782_g1_i1|m.27985 type:internal len:77 (+) c10782_g1_i1:2-229(+)
AFARGTINLRDTLQMYRSAEANTLRVALRGVKDGRALGVWVDWNDDKQFGDASSGEFFTVELKAKDTLACVPLVAP
>cds.c10788_g1_i1|m.28002 c10788_g1_i1|g.28002  ORF c10788_g1_i1|g.28002 c10788_g1_i1|m.28002 type:internal len:202 (-) c10788_g1_i1:1-603(-)
LRAGISTLSPRLTEPERMVPVITVPWPLMEKQWSTDMRNGPEGSLVGMEIWDVRSSMSSGMPCGASVSGASGPPGLAATGMTGAPRNLEGRDLHAVAEADGAREDGPRHHGALAFDGEAVVHGHEERPRGVPRWDGDLGRQELNELRDALRSFRFGGVRSPRLGRNRYDRCAAELGALQGLLHLLGHPVDRRLFLPFGQEV
>cds.c1078_g1_i1|m.2796 c1078_g1_i1|g.2796  ORF c1078_g1_i1|g.2796 c1078_g1_i1|m.2796 type:5prime_partial len:134 (+) c1078_g1_i1:2-403(+)
AFLLLHPTEYARELVKKMQQHNSKAYLVNTGWIGGAYGVGKRIDLPATRAIINAILDGSLEDVEYETLPIFNLRVPKSVPGVDAKMLNPRNAWADAAAWEKQARMLAEKFIANFTNFTDNEAGKRLIAAGPQL*
>cds.c10797_g1_i1|m.28027 c10797_g1_i1|g.28027  ORF c10797_g1_i1|g.28027 c10797_g1_i1|m.28027 type:3prime_partial len:98 (-) c10797_g1_i1:1-291(-)
MYKLKKKRIAYAELKNRRIHRPQTLLAEPMEQTIEQHPLHWGMGMTVCLRGVTPMERVSMAHKHPLRINGKMHEERLISYEHQAHQQEHPYPCTHHT
>cds.c10802_g1_i1|m.28040 c10802_g1_i1|g.28040  ORF c10802_g1_i1|g.28040 c10802_g1_i1|m.28040 type:3prime_partial len:181 (+) c10802_g1_i1:2-541(+)
MQCIAPHGRAAFFIFGTSTQLSHGGKQTRPTMRVSGVSTDYADVTGRAFALGRDFTPHEMQQGNFVTVLGWALYEKLFDGQGDPIGQTVSIGSIPYTVVGVLAKQASSFGMDSNDDVLIPYRNALVTYRKKSPDFVLQVSPHAMGNLDRLVEHCEEQMRRVRQLRPAQPSNFNITRSDQI
>cds.c10804_g1_i2|m.28054 c10804_g1_i2|g.28054  ORF c10804_g1_i2|g.28054 c10804_g1_i2|m.28054 type:5prime_partial len:54 (-) c10804_g1_i2:247-408(-)
LRGAGLRGSVAMFLKCCGPNSIRAGGLDDGRYGSEELSPLRSPQAGVAEERGR*
>cds.c1080_g1_i1|m.2806 c1080_g1_i1|g.2806  ORF c1080_g1_i1|g.2806 c1080_g1_i1|m.2806 type:5prime_partial len:202 (+) c1080_g1_i1:2-607(+)
GNGQKVDVVIEFSSPSSAVENLRFCLTHGMKVVCGTTGWYSKLQEVLDVQAQHPASALFYAPNFSLGVRVVSLLTRQLARYEKLLPQYDVAIEETHHTAKLDAPSGTAILLAEPFLGEGEKYREWALTPNVPDGALPITAHRIGSVPGTHTVRLDSAADTIELTHIAKGREGFADGALAAAEFVESRSGVFTMDDLIPEKQ*
>cds.c10816_g1_i1|m.28084 c10816_g1_i1|g.28084  ORF c10816_g1_i1|g.28084 c10816_g1_i1|m.28084 type:internal len:83 (+) c10816_g1_i1:1-246(+)
LTGANSVYWTKSGNRYHIYSDCQHINTNRTDEIFNGTVAQARELKNITELCKTCKNRCVREKKGQLDARGDALEQQNDDMTT
>cds.c10821_g1_i1|m.28102 c10821_g1_i1|g.28102  ORF c10821_g1_i1|g.28102 c10821_g1_i1|m.28102 type:internal len:116 (+) c10821_g1_i1:2-346(+)
RPKDWARGYLYHLPHSVLTFDFTVVRSEFVPGPYAAYAEQYMGVPASAQRRVAYVLSGVDVRGAVEPDPAARFMVVGPEGRDYAALCDSPLLSDLYFAGCGAAGSGQRAYVQESV
>cds.c10824_g1_i1|m.28107 c10824_g1_i1|g.28107  ORF c10824_g1_i1|g.28107 c10824_g1_i1|m.28107 type:internal len:90 (+) c10824_g1_i1:1-267(+)
LVLLTFPFLGLGQIRMETLGGYRHEVVYDALSDRYVVTEYVGDIQIGLPKVMTGSEYRAYRLEESLRENWRSRRSEGEDGTAGGGLLPK
>cds.c10825_g1_i1|m.28109 c10825_g1_i1|g.28109  ORF c10825_g1_i1|g.28109 c10825_g1_i1|m.28109 type:internal len:74 (+) c10825_g1_i1:3-221(+)
FIPKPQPGRKIRHAYVNGSPFRSADTTLTVMGPVTLSASTEAKTCFVNIPDPDIYGNITLQLPSGSPVEPNTR
>cds.c10826_g1_i1|m.28110 c10826_g1_i1|g.28110  ORF c10826_g1_i1|g.28110 c10826_g1_i1|m.28110 type:internal len:241 (+) c10826_g1_i1:2-721(+)
TVWVDSTTSLFSQIDESTPPFIEEQSIAMLVKVYGSAVHGIEAQRITIEVVIGSGIKLNLVGLPDSAVKESEFRIRSTFNHSGYSFPRRGITINMAPADLRKEGAAYDLPLAVGILASAEVVSADLLEDYLIMGELSLDGSVRPIRGVLPMAIGAMRDGFKGVIVPAKNAKEAAVVEGIEVYAAEDFRGVVNFMNGDTRALSLVRVDTQEAVRTQSGHYAMDFSDVKGQENVKRGLEIAA
>cds.c10827_g1_i1|m.28112 c10827_g1_i1|g.28112  ORF c10827_g1_i1|g.28112 c10827_g1_i1|m.28112 type:complete len:51 (-) c10827_g1_i1:42-194(-)
MSSLFPLPYCAPGREGTGPDYVLNLLLSDLEGWDGEGGREVPEGGDTYIL*
>cds.c10834_g1_i1|m.28117 c10834_g1_i1|g.28117  ORF c10834_g1_i1|g.28117 c10834_g1_i1|m.28117 type:internal len:96 (+) c10834_g1_i1:1-285(+)
AIWGVCIVPLAAILIAGMRMLIEFRIAKVVSVTMLIFWIVSILVLATLTPFTYWRANKQITSRETEYEIPMRANDTLRIDLRRIDNSSADSSFNI
>cds.c10837_g1_i1|m.28123 c10837_g1_i1|g.28123  ORF c10837_g1_i1|g.28123 c10837_g1_i1|m.28123 type:5prime_partial len:70 (-) c10837_g1_i1:436-645(-)
VRAVSGLLSKCELALSAGIVQGPREIGGELYDELGLVHQTFTMTIIQKCCNRGGTTGRPGLVVVQIGKH*
>cds.c10838_g1_i1|m.28127 c10838_g1_i1|g.28127  ORF c10838_g1_i1|g.28127 c10838_g1_i1|m.28127 type:5prime_partial len:57 (-) c10838_g1_i1:33-203(-)
QQRPPHRQAHAGPGAGGALQGQAGGSPAALTSSLDMLIPGLYCSWLLARTVHQLSP*
>cds.c1083_g1_i1|m.2818 c1083_g1_i1|g.2818  ORF c1083_g1_i1|g.2818 c1083_g1_i1|m.2818 type:internal len:103 (+) c1083_g1_i1:1-306(+)
GAPQAGQTLEEVQSLLLDELKKIRNGEFDESMLEAIITNERYSMIRGYESNRNRTEAMGDAFIARMPWETIAHREQLMKKITKEQIVDFAKKFLNENNYAAI
>cds.c10840_g1_i1|m.28129 c10840_g1_i1|g.28129  ORF c10840_g1_i1|g.28129 c10840_g1_i1|m.28129 type:3prime_partial len:240 (+) c10840_g1_i1:19-735(+)
MSGHNKWSTIKRKKGAADAKRSKAFSRVIKEITIAVKEGGADVDGNPRLRVAINNAKGLNMPKDNIDRAVNRAEKEPENLQATTFEGYGPGGIALFVECLSDNNNRTVSSVRSIFTKRGGSLGTNGSLSFLFTQKGVFTLDMADVKAHGLDDESLEMELIDGGAEEIEHVEDEVTVYTAFEDFGAMQRRLDELQITPKNAELQRIPNDTKELPVDEALRVLRLVREFEDLDDVQNVYHN
>cds.c10843_g1_i1|m.28139 c10843_g1_i1|g.28139  ORF c10843_g1_i1|g.28139 c10843_g1_i1|m.28139 type:internal len:68 (+) c10843_g1_i1:1-201(+)
RRYYRLDGGLDSSRGSDRELLLMVKFLMLEMVEILLTVSCRELPKTSLLRPPPVLLPPPTMPPTPGA
>cds.c10846_g1_i1|m.28147 c10846_g1_i1|g.28147  ORF c10846_g1_i1|g.28147 c10846_g1_i1|m.28147 type:3prime_partial len:50 (+) c10846_g1_i1:64-210(+)
MDISNMSKEEIIAKFAQHDGDTGSPEVQIALLTARINNLNVHFATHKKD
>cds.c10850_g1_i1|m.28154 c10850_g1_i1|g.28154  ORF c10850_g1_i1|g.28154 c10850_g1_i1|m.28154 type:internal len:84 (+) c10850_g1_i1:1-249(+)
AGENRGNPQAIARLLIDAGADVVLGHGPHVVRALDLYKGRLIAYSLGNFCTYGGFNVSGINGYAPLLEANLDGEGRFLRGRVH
>cds.c10857_g1_i1|m.28163 c10857_g1_i1|g.28163  ORF c10857_g1_i1|g.28163 c10857_g1_i1|m.28163 type:internal len:70 (-) c10857_g1_i1:2-208(-)
APLTTGPMSPHYRLQPPGAPLTPPAGQAGERGWALLEEVQRGTPSREGQGEDPSTLTIPPVLRQHTRIL
>cds.c10862_g1_i1|m.28180 c10862_g1_i1|g.28180  ORF c10862_g1_i1|g.28180 c10862_g1_i1|m.28180 type:5prime_partial len:62 (-) c10862_g1_i1:558-743(-)
QLVQDKQQLYPKGREGRARGGVQPRPGPHQMSPRIINSHLLKPQTSGKACSDGTEPKDCIS*
>cds.c10878_g1_i1|m.28213 c10878_g1_i1|g.28213  ORF c10878_g1_i1|g.28213 c10878_g1_i1|m.28213 type:3prime_partial len:127 (+) c10878_g1_i1:50-427(+)
MAKMVASEVRPHVGIYGRANVGKSALLNALTGQRVSIVSEHAGTTTDPVRKAAEIRGGGPVVFIDTAGFNDHSALGEERMAMTIDTMRQVDLALLLFRGDEWGEPEQEIVLLLRKYETPFLLVATH
>cds.c10882_g1_i1|m.28220 c10882_g1_i1|g.28220  ORF c10882_g1_i1|g.28220 c10882_g1_i1|m.28220 type:3prime_partial len:83 (+) c10882_g1_i1:222-467(+)
MRSSGCLRHSFSVLSVSVLLLALSPMVRAQAGAEAGDFSYAVPERVIIQDVTVSGVEYIDPRVLLDIVGLRKGDTISLPGSE
>cds.c10883_g1_i1|m.28222 c10883_g1_i1|g.28222  ORF c10883_g1_i1|g.28222 c10883_g1_i1|m.28222 type:3prime_partial len:76 (+) c10883_g1_i1:182-406(+)
MTAQPKSFGKHVREILIITLGLVVYTVGWTAFLIPNDITGGGATGVGTIIYFATGFPVGYTYLIFNAILIVVAMK
>cds.c10883_g1_i1|m.28225 c10883_g1_i1|g.28225  ORF c10883_g1_i1|g.28225 c10883_g1_i1|m.28225 type:5prime_partial len:52 (+) c10883_g1_i1:1-156(+)
KTRFTLRLAKGMAREAVERAVLEAEETKRFLGDKQVKKIIVVPNRIVNIVI*
>cds.c10895_g1_i1|m.28249 c10895_g1_i1|g.28249  ORF c10895_g1_i1|g.28249 c10895_g1_i1|m.28249 type:internal len:210 (+) c10895_g1_i1:1-627(+)
GNMAFFKTSLESAVLPKVQEIGEEAFKWCNLKTLSLPVATKIGAGAFEGCHMESVSIPAVSEIGRGAFYTCEKLTSLNLGATPPSVGGRAFVGCPLTRQLDVINSDGTPLTGEALTEAKKLYKAVDDGEQDDNLWYGWAFDETPASNLSGTIDDVAFAGAASLQEAMKDKDLKEVKKLIITGGTFQVSDWAFLEEKRLGIETFIIENSV
>cds.c1089_g1_i1|m.2838 c1089_g1_i1|g.2838  ORF c1089_g1_i1|g.2838 c1089_g1_i1|m.2838 type:5prime_partial len:63 (+) c1089_g1_i1:1-189(+)
YNTSTSKILLLIFEVLEDVLRAGKSVEVRWHYQFEDEDMEEAGHEFSQTSLLPFTLVPEKQM*
>cds.c1089_g1_i1|m.2835 c1089_g1_i1|g.2835  ORF c1089_g1_i1|g.2835 c1089_g1_i1|m.2835 type:3prime_partial len:124 (+) c1089_g1_i1:217-585(+)
MAGLTSIRLRWLRATGSLPSVEKLEARRAAFEALYARYSGYRSGGEYARYCELVAYIDTGEPERVRAECAQAVYRGSAEEALLQEYKQLRRKRAVRRARRGKGDLQNPDFLRYQELLARVESP
>cds.c10901_g1_i1|m.28266 c10901_g1_i1|g.28266  ORF c10901_g1_i1|g.28266 c10901_g1_i1|m.28266 type:internal len:101 (+) c10901_g1_i1:1-300(+)
TTGNSTPSDWKLDSLQGQWDYIEPVLFGYSAGMVIESIVRHQLSMGHRIVAQFHEWMTGAGLLYLKKALPQVGTVFTTHATVLGRSLAGNGAPLYSLLQN
>cds.c10901_g1_i2|m.28267 c10901_g1_i2|g.28267  ORF c10901_g1_i2|g.28267 c10901_g1_i2|m.28267 type:internal len:133 (+) c10901_g1_i2:3-398(+)
REGLRVRVGHWNIIGKPLAVLVDFTTIMGRKDQILGQLWSDWKLDSLQGQWDYIEPVLFGYSAGMVIESIVRHQLSMGHRIVAQFHEWMTGAGLLYLKKALPQVGTVFTTHATVLGRSLAGNGAPLYSLLQN
>cds.c10902_g1_i1|m.28268 c10902_g1_i1|g.28268  ORF c10902_g1_i1|g.28268 c10902_g1_i1|m.28268 type:internal len:86 (+) c10902_g1_i1:1-255(+)
GGRVLRFFPPAFGKRSGLQARLGGAALAPGSRCPAGWRRRAEAGGSGAERGAHVRPSAGISRLARRAEQARGPGGGALTLEQPEL
>cds.c10905_g1_i2|m.28282 c10905_g1_i2|g.28282  ORF c10905_g1_i2|g.28282 c10905_g1_i2|m.28282 type:5prime_partial len:91 (-) c10905_g1_i2:162-434(-)
CSSMEPLRGLVLMAGLGEDRRAPAWGLDLVLWASKTKATGWPERGGGDMGFCFWYLGWGEKTWWKEVVCRGQRFCSAGENVIYSDGVTAT*
>cds.c10905_g1_i2|m.28285 c10905_g1_i2|g.28285  ORF c10905_g1_i2|g.28285 c10905_g1_i2|m.28285 type:5prime_partial len:63 (+) c10905_g1_i2:1-189(+)
HTHTHTHKPGLRVAEIRMGGGEDTEASGSGSQVPLPSSLEFMLSSLPGARHDDPQVAVTPSL*
>cds.c1090_g1_i1|m.2840 c1090_g1_i1|g.2840  ORF c1090_g1_i1|g.2840 c1090_g1_i1|m.2840 type:5prime_partial len:58 (-) c1090_g1_i1:75-248(-)
AAGTSPGPRSLSVLTLSDLGSDAVCREHLLGKGSAECEVEEGDGKERETKAPLMWGL*
>cds.c10918_g1_i1|m.28334 c10918_g1_i1|g.28334  ORF c10918_g1_i1|g.28334 c10918_g1_i1|m.28334 type:5prime_partial len:50 (-) c10918_g1_i1:375-524(-)
ASRARPRKGCGERQETENDGSFSALQSPESAKGNLITNAVRFFGQAADC*
>cds.c10920_g1_i1|m.28338 c10920_g1_i1|g.28338  ORF c10920_g1_i1|g.28338 c10920_g1_i1|m.28338 type:internal len:644 (+) c10920_g1_i1:1-1929(+)
KAAKGVEKEAAEAAAKGAAEKVGKEAAETVAEKTAGAAASGTTKAVTEGASAAGKAASGAAGKAAETAAKKGGGWLSKLADGFTNATVKVAGKVQKAWGATKSVAAKVGNALAKSFKNNLNTFIIGPTWKLVTKITGPKVAGILTTFFKAVGEASKKVAGKAAKKAVPGFSLVFGIASAIQRGFVQGDWWGALFDAISGIAYSFPGIGTAVGVAVDALSVVRDIYRSNQLEKDTKEVQALLDQKKASGEYSPGDSSVYDDAINAFGPDVDENNWLYGDSRKRNQTDLITSIDKLDQEKKDKGISGEEYYKRLNELHKKHGSKVRYDSSGKRLLDEGVKVNFSNGIGDRINAPYIQGVMNPFTGRMGAITSNFKEKTKKDQLHSGVDFDGKAGEHIKHPFEGTVMKADPEGQMLKIKNNDGTFSTYHHIDPTVKEGDTVKKGDDIGAVSSYVKVTESGNREPHIHYEHRNQKGELVNPLPSLAKSLNMKDKDAFTPKGGPSVEESNAEFKQEQKKPTVQQKKPTNIVDQRILYASKWLSENSPFTIPQQAGILGTLLAESRLDPKVINKWEAKKFGRDSHVYGRGIAQWSNRRNLEFKEWYAKKHGGEGKFPEETGMDDQLEYLLLEMSKRPKFMRTVQGTSDI
>cds.c10922_g1_i1|m.28354 c10922_g1_i1|g.28354  ORF c10922_g1_i1|g.28354 c10922_g1_i1|m.28354 type:internal len:221 (+) c10922_g1_i1:1-660(+)
SFDAGTTSSRAIVFDHHGAIRSVAQKEFTQIFPQSGWVEHDPNEIWSSMAAVAAEAITRIGINGNNIAGIGITNQRETTIVWDRKTGVPVYNAIVWQDRRTAEYCDTLKANSMIPVIKEKTGLIIDAYFSATKVKWILDNVEGAREKAERGDLAFGTVDTWIVWQLTRGERHVTDVSNASRTMLFNIKTLEWDDELLELFDIPRSMLPEVASSSEIYGHT
>cds.c10931_g1_i1|m.28382 c10931_g1_i1|g.28382  ORF c10931_g1_i1|g.28382 c10931_g1_i1|m.28382 type:complete len:60 (-) c10931_g1_i1:146-325(-)
MPKQGGMGGLGNPGAGGADQEWMREVPDGGGWGGEGPAEEGGAQGEGEVSLWRRRLAGG*
>cds.c10931_g1_i2|m.28385 c10931_g1_i2|g.28385  ORF c10931_g1_i2|g.28385 c10931_g1_i2|m.28385 type:complete len:60 (-) c10931_g1_i2:230-409(-)
MPKQGGMGGLGNPGAGGADQEWMREVPDGGGWGGEGPAEEGGAQGEGEVSLWRRRLAGG*
>cds.c10932_g1_i1|m.28390 c10932_g1_i1|g.28390  ORF c10932_g1_i1|g.28390 c10932_g1_i1|m.28390 type:5prime_partial len:59 (+) c10932_g1_i1:3-179(+)
RRRKEAAELPGLELRLPSSALLPARSEAAAPSAPRWGLGARTGSSEDTLAAASSAYWS*
>cds.c10934_g1_i1|m.28396 c10934_g1_i1|g.28396  ORF c10934_g1_i1|g.28396 c10934_g1_i1|m.28396 type:3prime_partial len:67 (+) c10934_g1_i1:192-389(+)
MGLPPRSATGTTGSADAGPGSQGGSVTGALPASTAFLSASPATAAEMGPSRESVTQAPGHVSARKT
>cds.c10937_g1_i1|m.28400 c10937_g1_i1|g.28400  ORF c10937_g1_i1|g.28400 c10937_g1_i1|m.28400 type:internal len:128 (+) c10937_g1_i1:1-381(+)
RTVLMWTAIGGYAVKTAYVVVLSYGFFVNPRGLKWLLLKIFKLPLLRRWRHAAYAAGSELVVCSKELKTRGFRYWGKAFLATFLSWTSRYWVANAIILAFFSVGGVWTHFQIFARQLVMWIMMLVMP
>cds.c10938_g1_i1|m.28403 c10938_g1_i1|g.28403  ORF c10938_g1_i1|g.28403 c10938_g1_i1|m.28403 type:5prime_partial len:71 (-) c10938_g1_i1:41-253(-)
SQLHKADHPDIRQGDNNLFHIPFEQLYPAVIEQHKGAIWKLLEVGFKETLCFHNIHFSRTKYQGDVSMES*
>cds.c10944_g1_i1|m.28416 c10944_g1_i1|g.28416  ORF c10944_g1_i1|g.28416 c10944_g1_i1|m.28416 type:3prime_partial len:63 (+) c10944_g1_i1:183-368(+)
MEGIATKSTSPRRYVEEARNDYAFSQTIYASILHALAVRSGSPPPGGTRVYSPLLQVMERID
>cds.c10952_g1_i1|m.28456 c10952_g1_i1|g.28456  ORF c10952_g1_i1|g.28456 c10952_g1_i1|m.28456 type:complete len:52 (-) c10952_g1_i1:98-253(-)
MRLRPRATPSEREMEELTARLFLRAEVPEKEDAGLGPFMVNRGMGALGMKG*
>cds.c10955_g1_i1|m.28459 c10955_g1_i1|g.28459  ORF c10955_g1_i1|g.28459 c10955_g1_i1|m.28459 type:internal len:400 (+) c10955_g1_i1:1-1197(+)
ICCCAFDDESCRAECIARNYYFLIVDGTQNKPYNMKKTNAFFTRIGLVLALLAMHTCLSAQGVVRATLPPIILQTVEKDIEILDSSRLEVPLDTVLILFKGQSTPHVVRNGRTTMPYNFPQQETLTIVYEDTTLSLPVRPIPLWTSILPPLLAILMAFVIKEVYTSLSIGVLSGAAIIAYYQGTSAIWAVFVGILRIIDTYVIATLIDTGHAQVIVFLLLIGSTVAIVSLNGGMKGLVNWLSKFAKTPRSGQLITFLMDICIFFDDYANTLVVGSTMRPLAKSLRISKEKLAFIVDSTAAPAGALALITTWIGAELSYIQEGLDVIGVSESAYGLFIASIPCRFYPIFMLAFVLLIAISGRDYGPMYQAERMAHLGLEQEGNDSQSNTSDADIEPDAGV
>cds.c10965_g1_i1|m.28494 c10965_g1_i1|g.28494  ORF c10965_g1_i1|g.28494 c10965_g1_i1|m.28494 type:internal len:526 (+) c10965_g1_i1:1-1575(+)
QPQGEAAPVEKEVKPLVEEVAVRAVESAAEVRVADTPSTSEAAPAVDAEAAMEETQPAEKSDSSEAAAPVGTSVDDSKQAGSSVEDSGEGAAEKPGLKVLGTLSPDEMKRGRRVRRKPAPVAAESAEQQPEAAVDAEEGSEKKATESGSESSGAEGGSEDEIFRPSGPVKLSGPTVVGKLDLSKIEPSRHRKPEVSVKSDGTQRRRKRRRIVSDALSPSVRGPEDVQRSRSERRARKAVRKEVVRPEISPEDIEEKIKETQARMASRRSSSLGRRSRREKRSLMEARREEQMERQEEARRTIQLSEFASVNELAGLMDVPAVQVLEACMNMGLIVTINQRLDAESLMLIADEFGFKTEFVGLEDLGASDSVTQDAVEDLEPRDPVVAIMGHVDHGKTKLCDAINRTNVIATEAGGITQHTSAYFIRLSNGRSFTLIDTPGHESFTAMRARGAKMADIVLIVVSAEDGIMPQTEESIQQARLMDAKIIFAINKIDSDRADPDRVRQQLAERNYLVEEWGGKYQSQE
>cds.c10966_g1_i1|m.28500 c10966_g1_i1|g.28500  ORF c10966_g1_i1|g.28500 c10966_g1_i1|m.28500 type:internal len:91 (+) c10966_g1_i1:1-270(+)
RIAIEVTYQYYVPVDSVMLNWDVMVLEVGETRKLKETIEPFNATDTLVEWTSSNADVAAVDGQGNVVAKAEGEAIVTVKTDDGGKTAACV
>cds.c1096_g1_i1|m.2851 c1096_g1_i1|g.2851  ORF c1096_g1_i1|g.2851 c1096_g1_i1|m.2851 type:internal len:141 (+) c1096_g1_i1:1-420(+)
IYQLLNQIERGRLLRAYRDLRNEALAQYVAQKYGPYLAIPPGYQIRVDSANFTWISLETPDISQGLLIYKTKNYGDALSRDTLVAHRDAMTRRYVPGPTPGTHMEVSWVIPPEALRMRFGADTVYRVRGFWEVNGHAMGG
>cds.c10970_g1_i1|m.28512 c10970_g1_i1|g.28512  ORF c10970_g1_i1|g.28512 c10970_g1_i1|m.28512 type:5prime_partial len:84 (+) c10970_g1_i1:3-254(+)
KVAINGFGRIGRLTLRHLLETQNKEVQVVAVNDLTDPKMLAHLLKYDTAFGPLEAKVEVKENAIKVNGKEIKVFCEKDPANLP*
>cds.c10973_g1_i1|m.28518 c10973_g1_i1|g.28518  ORF c10973_g1_i1|g.28518 c10973_g1_i1|m.28518 type:5prime_partial len:63 (-) c10973_g1_i1:661-849(-)
VHMRVQDDGVDGFIAFGQSIFKVESMKVHQVHMRVQDDGVDGFIAFGQSIFKVESMKVHPFH*
>cds.c10976_g1_i1|m.28527 c10976_g1_i1|g.28527  ORF c10976_g1_i1|g.28527 c10976_g1_i1|m.28527 type:internal len:213 (+) c10976_g1_i1:2-637(+)
GAQCVQDRLFEARFMSGNFLTRAVSLLFGTKAAKDQRALMPYVEAVNAAWPALKELSNDGLRERGRAIREEVRGAIRPLQDEIASIKGRLDVEELDLKAREGLFARVEELEKTIGTTVEEKLNEVLPETFAVVRETARRFAENEIIEVTASDFDRQLAGQGKDFLSIDGDKALYKNHWMAGGSEVTWDMVHYDVQIMGGVVLHQGKIAEMST
>cds.c10977_g1_i1|m.28528 c10977_g1_i1|g.28528  ORF c10977_g1_i1|g.28528 c10977_g1_i1|m.28528 type:internal len:84 (+) c10977_g1_i1:3-251(+)
LIDQLELDFYPGLNTITGETGAGKSILLGALGLIMGERADASMIAQGAQQCVVEAEFAVEHYGLQKYFESNDWEYSDTVIVRR
>cds.c10983_g1_i1|m.28552 c10983_g1_i1|g.28552  ORF c10983_g1_i1|g.28552 c10983_g1_i1|m.28552 type:3prime_partial len:143 (+) c10983_g1_i1:366-791(+)
MKRVLVATGGGDCPGLNAVIRAIVRRAAQERDWEVVGSIESYNGILREPTEIKILDEHTVSGIHVRGGTIIGTTNKGGPFAWPIKQPDGTWTTVDRSDEMLRKLQYLGVDAVISIGGDGSQRISQALYVKGLNIIGVPKTID
>cds.c10985_g1_i1|m.28567 c10985_g1_i1|g.28567  ORF c10985_g1_i1|g.28567 c10985_g1_i1|m.28567 type:3prime_partial len:71 (+) c10985_g1_i1:385-594(+)
MSVAKQKNSPPPKRQTNTASILVVDDERAIRDTIKEILQSENYRVSTADNASTAQQLLQQDSFDVALCDI
>cds.c10986_g1_i1|m.28572 c10986_g1_i1|g.28572  ORF c10986_g1_i1|g.28572 c10986_g1_i1|m.28572 type:5prime_partial len:82 (-) c10986_g1_i1:34-279(-)
LRGVSEMGRAQNQARLISASLLSCRALSKPKAFPPWNLLLNATDMVSTRLPPARGFAAANEGRGGGAGAWSELARRVAAGP*
>cds.c10988_g1_i1|m.28594 c10988_g1_i1|g.28594  ORF c10988_g1_i1|g.28594 c10988_g1_i1|m.28594 type:complete len:67 (-) c10988_g1_i1:257-457(-)
MTGPLAAAQVGGSWGLGTGDTPTWPGASSGAWPESRGCTKAGPLGPSEVKPRVTELVGPYEVTVPG*
>cds.c10994_g1_i1|m.28601 c10994_g1_i1|g.28601  ORF c10994_g1_i1|g.28601 c10994_g1_i1|m.28601 type:internal len:74 (+) c10994_g1_i1:1-219(+)
TAKKGNIENSVKFPNNIKLEQQGDEIIIKRLDDERLNRSCHGTYRSLISNLISGLTTPFKKVLEIQGVGYRAN
>cds.c10996_g1_i1|m.28602 c10996_g1_i1|g.28602  ORF c10996_g1_i1|g.28602 c10996_g1_i1|m.28602 type:3prime_partial len:533 (+) c10996_g1_i1:18-1613(+)
MKPLKLFPNMSRKTLYVLAGAAVFLVALVVTIILYRDHTARGRLAMQAGINFQPYISAYTSGSISNRSSIQVVFTRDVAPADGVGGEASSSLMKFSPRIKGTLSWVNARTLEFVPAEPLKPDTEFMGRVPLKKLFEGVPKEAEEFAFSFRTIRQQIELTDIFFRAEAQGSNMSAYLQGLLTTADEASLETVESGLSLQQGGKAIGVTLTQGESNCEFVLRSDEIDPNGGGIDLRFSGKVLQCDDLAVTDIELPSQDRFYPYTIDMIDGEAQRIDIYFNRPVSPEQNLTGLIYAEGAYDLRFRVEGNRVSCYPGNRLDGTYTFHITSGLQDYRGQALNDEFTYEMHFTGGKPAVAFLQSGTVLPATGQVQIPFSAQGLRGVDVVVFQIFESNIAQYFQVSSYKYTNELERVGRPVARKTILFEGANDKKNGKSVYALDLSKIISLEPGAIYRVGLSMRPELATYECDGVSNDQPIQDIADMPLPEPSYDGTYYFLSDYDYDWRERNNPCNNYYYMYRGTTWTNILVSNIGLIA
>cds.c10999_g1_i1|m.28612 c10999_g1_i1|g.28612  ORF c10999_g1_i1|g.28612 c10999_g1_i1|m.28612 type:internal len:179 (+) c10999_g1_i1:1-534(+)
TPHSDFFKEYSIDGKYDNEPDTIITIYEEGKLDRPVERFDYYTLDTLAFNATPGKTYYAEITCFQDPATGKYRDGMYGFRIGFDAVYSNRYGNNDYIGNPKDLDMDKVQPKSGMKIYELANGKDCWEPNDDFEQADNMGDFTEFADSQNLQTYILGCLTHQSDGLDTDIYKFSVPEHD
>cds.c11004_g1_i1|m.28625 c11004_g1_i1|g.28625  ORF c11004_g1_i1|g.28625 c11004_g1_i1|m.28625 type:internal len:76 (+) c11004_g1_i1:3-227(+)
ATDSRVILEAPGANQLIGRGDMLISLSSELVRVQCAFIDTPEIDAICKHIAQEPKPANPLILPESDDPQSGESKN
>cds.c11005_g1_i1|m.28628 c11005_g1_i1|g.28628  ORF c11005_g1_i1|g.28628 c11005_g1_i1|m.28628 type:5prime_partial len:326 (+) c11005_g1_i1:1-978(+)
GGSMVAFLRQIDSLRIDIDQEKIQTALRAGYAAMVADGQVAYADISNAADTVDYKRGEPFRSVSFVEMFGANARLAREAFAVGQEVLGKYHAAGIKAAYMTPHAPYSVGRELWELLMPELEKAPIFSLHFAETAQEMEYLETGGGAMEVLYREIWKRQVNIPPLRELMGTIRHMGAMGKRMLLIHCTALTQALMQEIKAHCPGASLVLCPASNLFIEGKVPNAPLMLREGMRVAIGTDSLSSSPTLSILEQLRILNRYYPELGVDTLLHWATRSGALACGFDELGLLKEGTRPGLNLIEGTGVLQGDLQGSRVRPLADRCGFRGC*
>cds.c11005_g1_i1|m.28627 c11005_g1_i1|g.28627  ORF c11005_g1_i1|g.28627 c11005_g1_i1|m.28627 type:3prime_partial len:368 (+) c11005_g1_i1:1062-2162(+)
MQRRYDRSYVIRYSILGGVMGLLVVCVAVLLQLYAAQASLSWGFIVWMHRSYPAMYMVDTAPVLLALVLFILSRRASSNRQEYRAAREKYSGHMEELYQLVEGMRSGESVSYIPDEGDALGKSLVELLADLRSRQEADARRREEDELRNWSAEGLAKFGEILRSESDTLEEMAYQIIEVLVRYIKANQCGFYLIEGEEEGDKHFRLMACYAYDRRKFSSQRLEWGDGLIGACAKEGVTTRLDQVPEGYLRITSGLGEATPQNLLLVPIKQDESVFGVLEIASFKTFEDYAVEFTERVASTIASTLQSKRISIRTAQLLAESREQAETLVAQEEQMRQNMEELQATQEEAARQSETFVSFTNSVNQTL
>cds.c11009_g1_i1|m.28647 c11009_g1_i1|g.28647  ORF c11009_g1_i1|g.28647 c11009_g1_i1|m.28647 type:internal len:118 (+) c11009_g1_i1:1-351(+)
RWGMPSSSSLPSVEDLLALSPGKDLAQGHILLIDKPLAWTSFNVVGKVRYLLRHRLGYGKIKVGHAGTLDPLATGLVVVCIGKATKLAGELTNEDKRYTATFTLGARTASHDLETPV
>cds.c11013_g1_i1|m.28669 c11013_g1_i1|g.28669  ORF c11013_g1_i1|g.28669 c11013_g1_i1|m.28669 type:complete len:63 (+) c11013_g1_i1:581-769(+)
MAHPKSRVSKQRRDKRRSHDFLATPEITTCSHCGAPVPRHQVCPECGYYRDKLLIAPKEGQA*
>cds.c11013_g1_i1|m.28663 c11013_g1_i1|g.28663  ORF c11013_g1_i1|g.28663 c11013_g1_i1|m.28663 type:5prime_partial len:180 (+) c11013_g1_i1:2-541(+)
QEQRERRHLWLKLPVVESAAQRWEETLRREDFTQLTHFGIADVELQVAFTATYEDMQYLVQLEARGRVQMACDRCAEWFWFPLRFREFLVVRRGEETAIEGDEWEVPEAVEQVDLMPYVEESMYLELPMRHYHGMPGSREEDCDAEMLSYIATGVQSTESGLDEESMKKLAILRDKMKE*
>cds.c11013_g1_i1|m.28661 c11013_g1_i1|g.28661  ORF c11013_g1_i1|g.28661 c11013_g1_i1|m.28661 type:complete len:316 (+) c11013_g1_i1:822-1769(+)
MRIGVDAMGGDYAPRAIVEGVLSLRKTLPADRQLVLFGDRRLLEEEFRRLGANINDYEVVHCEEVITMNDHPVQAIQKKPKSSVTIGFQWLAEGKVDGFASAGNTGAMMAGTMFFIKVVPGILRPGIASYIPVGAKEYALLLDVGLNSDCKPEVLLQYGLLGSLYAQFVLGVATPRVALLNIGAEPEKGSTLARQTHALMSQAQHYHFVGNIEGNQLFTGGVADVIVCDGFVGNVVLKEAEAFYLLAQQQGVENRYFERFNFENYGGTPVLGVNAPVIIGHGVSNGKAIAQMIVQTGEVIASGLCDRFKKAFANG*
>cds.c11013_g1_i1|m.28660 c11013_g1_i1|g.28660  ORF c11013_g1_i1|g.28660 c11013_g1_i1|m.28660 type:complete len:337 (+) c11013_g1_i1:1762-2772(+)
MAKIQACITGVGGYVPDYVLTNEELSRMVDTTDEWIMTRIGIRERRVLKGEGKGSSEMGQRAIEELLRKTNTKPEEVDMLLCATVTPDMQFPATANILADKVGIKNAFGFDMNAGCSSFLYALVTASKFVESGTHKKVVVVGTDKMTSIVNYQDRTTCPIFGDGAGAVLLEPCDDGFGIVDSKLESDGAGRVHLYQVAGGSCYPATEETVKARQHFIYQEGQPVFKAAVSHMADVAVEVMERNGLTHDSIAWLVPHQANLRIIEATGRRMGLPSEKVMVNIDRYGNTTSGTLPLCLWDYEKQLKRGDNLIFATFGAGYTWGAIYLRWAYDGAKFGK*
>cds.c11021_g1_i1|m.28693 c11021_g1_i1|g.28693  ORF c11021_g1_i1|g.28693 c11021_g1_i1|m.28693 type:3prime_partial len:52 (-) c11021_g1_i1:3-155(-)
MVYRGADRASGGTSTSRWKLRRREQARHPSNAFQSLQMTTPFTFEIRGRMS
>cds.c11021_g1_i1|m.28691 c11021_g1_i1|g.28691  ORF c11021_g1_i1|g.28691 c11021_g1_i1|m.28691 type:3prime_partial len:70 (-) c11021_g1_i1:1-207(-)
MELCEQFCNSGISRHKGHGIQGRRQSLGWNKHVALETATAGAGAPPLECFSESADDNALYVRDSRQDEP
>cds.c11022_g1_i1|m.28694 c11022_g1_i1|g.28694  ORF c11022_g1_i1|g.28694 c11022_g1_i1|m.28694 type:internal len:86 (+) c11022_g1_i1:2-256(+)
DIPNGIAGVSLSIGSGTATLGTANSSANDGDYEAWDITNVTLPDSAEGNPDIKIIATDKSGFTNEISVPVIIDFTAPAIEHQSPV
>cds.c11023_g1_i1|m.28699 c11023_g1_i1|g.28699  ORF c11023_g1_i1|g.28699 c11023_g1_i1|m.28699 type:3prime_partial len:65 (-) c11023_g1_i1:2-193(-)
MPGFPFSPFTPVKPRSPGEPGTPAFPGKPGAPGGPCSPGVPGEPGLPGSPGGPWMVRTDDEWLG
>cds.c11026_g1_i1|m.28711 c11026_g1_i1|g.28711  ORF c11026_g1_i1|g.28711 c11026_g1_i1|m.28711 type:internal len:139 (+) c11026_g1_i1:3-416(+)
FKMLYNALSKEDFGKYNVYKVIVLENDRVATIKGNEVKAEVLSVVQIANNVSTRGTAKVGQQMILNLEGVKVEGGLADTENLLGKVVDVTIDENGKLVKAVVDAKNYEYYYGDFAALKDGKKLVVNGMEFNVRVDERY
>cds.c11039_g1_i1|m.28753 c11039_g1_i1|g.28753  ORF c11039_g1_i1|g.28753 c11039_g1_i1|m.28753 type:internal len:408 (+) c11039_g1_i1:3-1223(+)
FYLRGPYGAPLPCPSRPRGGRSAGAEEEQAPTTAMTTIYDILARFRAEALSEQAKGARFERLMAAWLRTDARYADTLARVWLWEEFPARGELGGADTGIDLVARTRGGDYWAVQCKCYASGTPIDKPAVDSFLATSSRTFTDPATGASTGFAHRLWISTTNRWGHNAEEALRNQHPPVSRVHLHDLDQSSADWEKLLAGQEGAAARAEKKQLREHQRQALAAARAHYAASARGKLIMACGTGKTFTSLRLVEQELQGRGLVLLLVPSIALLGQTLNDWMADASAPMRAICICSDARASRKARRGAAAEEDAPGDSIVDLALPASTSPASAARQLQAYRQHEGLVVVFSTYQSIGAVAAAQAAVLEASGGAYGTFDFIVCDEAHRTTGARLGAADESSFTKVHSDDFV
>cds.c11042_g1_i1|m.28761 c11042_g1_i1|g.28761  ORF c11042_g1_i1|g.28761 c11042_g1_i1|m.28761 type:5prime_partial len:113 (+) c11042_g1_i1:3-341(+)
FATPKHLIKEDGTKAVQDEKLDFKVIEFNKANRRIIVSHSRIFEDQQRDTQAAEATTRRAANEQTKSAVRRINATQERTTLGDISELAQLKDDMERAAKAKQDGQEDTQTQE*
>cds.c11044_g1_i1|m.28766 c11044_g1_i1|g.28766  ORF c11044_g1_i1|g.28766 c11044_g1_i1|m.28766 type:internal len:470 (+) c11044_g1_i1:1-1407(+)
SGKVIGGDTNVPFWDFGDGTTYNSTDVVKEFTNNSRDQDAVYTGKVVATRGVCKAELPVKVTVYPKVEAMFGSSTTQGCSPLEVKISDVVTSAKYSYSWSAEGSDKPLSNDPNPGRFRYVNSLDPMAVLKKKLKLTVKLTDHPQCEVFMELPVEVFPGIKPSFTIDPGACSPFTPNVQNETQSMSGQVPKYTWKFYTGGEKTLELTGEQPNLQLTNPSHEVEQKYEVWLIAWSEQGCGDSVMHEVSVWPKPLASLELEGANESCPPYNAKFINKSLGSDLTFTYTFGDGKVEQRTDLSSVTHTYDNLTRATQAFSMKLKAENKFGCSDEKETTITIFSNPKADFTIKEGYAGCSPFLVSMEDKSNNAKSYKWTFGDGKESIMPSPIHQFENKASTDAVYDVTVRVETVDGCADEFTRQVTVYATPNAEFSVDPPLQVFTAPAVEVDIADLTKPTSPSWKYEWDFGNGQT
>cds.c11048_g1_i1|m.28777 c11048_g1_i1|g.28777  ORF c11048_g1_i1|g.28777 c11048_g1_i1|m.28777 type:internal len:281 (+) c11048_g1_i1:2-841(+)
RLSDHGNMVYADLEIEMLHFRFNIYDWFIWFGARNITRNSFTYDKVLISLFINGNKQSALAQEPIQLRTLGLDLMNYTELTLGFSKIEDNWTIGMRASYLSGVANMHLVNDKLSLRTSIDPDHLYALTVETDGALMTSGLPVDPNNNQTDFERVIDPEYLKNKQWFGINNPGFAVSLGGTYNPIKELTLSLSVSDIGMIHWGDDVGGYALEGKSGKRFFEGLSGLVSKALEKDGKVDFDSYRSDLERQYKPTLSDAKVEPYNTWLSPKVHFGLSYDIIPK
>cds.c11049_g1_i1|m.28779 c11049_g1_i1|g.28779  ORF c11049_g1_i1|g.28779 c11049_g1_i1|m.28779 type:internal len:307 (+) c11049_g1_i1:1-918(+)
VSYEDDAQGVPEAFRQANDETLVVYTPAMGADDPLIRFFKQQGHTLHKRSEVLGWISEEYTTYAIAGTHGKTTTATMLSYVLHGAVGCSAFLGGVSRNFGTNWVSTDTDSRLLVVEADEYDRSFLTLHPELPLVTSVAPDHLDYYGTFDAVVAAFREYAQRSQSGKLVCQHGVRDRFVGLGLELITYGIETNASYVARNVRYEGTRSFFVVEGPGGSRQEVELGVPGRHNVENSLAVLAMCEHAGVSMARAADFLPSFWGVQRRFAVMYSSPAITYIDDYAHHPDEIRATLRAAREMFPGKHITVV
>cds.c1104_g1_i1|m.2873 c1104_g1_i1|g.2873  ORF c1104_g1_i1|g.2873 c1104_g1_i1|m.2873 type:internal len:75 (+) c1104_g1_i1:3-224(+)
SQLRLGSNCMVNPSISIENDLGNYVYSTVNVEVMASRNVYPYSYQRKDVTGKELDPYKDTRANSQLDAVRAEAG
>cds.c11051_g1_i1|m.28787 c11051_g1_i1|g.28787  ORF c11051_g1_i1|g.28787 c11051_g1_i1|m.28787 type:5prime_partial len:377 (+) c11051_g1_i1:1-1131(+)
INSGEKELEVQTGSSLLSTLTNSGIFLPSACGGGGTCGTCRCRVTKGGGAILPTETGFFSRKEQLNNWRLACQVKVKDNLDLSVPPAVLGVKKWECEVVSNRNVATFIKEFVVKLPEGETLNFQSGGYIQIDVPAITVNYATDIHVEDEFKSDWDKFQMWGLKMVNKTPTYRAYSMANHPAEGNIIMLNVRIATPPFDRVNGGFQKVNPGLCSSYIFSRKPGDKVNISGPYGDFFLVKDSKREAIFIGGGAGMAPMRSHIFHLFKTLKTDRKVSFWYGARSKREIFYEEDFESIAKEFPNFSFHIALSDAKPEDNWTGYTGFIHQVLFDEYLSKHEAPEDVEYYLCGPPMMTSSTLKMLDSLGVEPDMIHYDDFGG*
>cds.c11055_g1_i1|m.28803 c11055_g1_i1|g.28803  ORF c11055_g1_i1|g.28803 c11055_g1_i1|m.28803 type:internal len:128 (+) c11055_g1_i1:2-382(+)
LYTMGLMVVFGLAGCGTGLDYPKTEKQEVVDSYFGTEVADPYRWLEDDTAKAVTAWVEAENRLTETYLAGIPYRNAIRRRLEGLMDYDRMGTPEYTGKYYLFFKKEGLSNQSVLYIMDSLTATPRVL
>cds.c11059_g1_i1|m.28814 c11059_g1_i1|g.28814  ORF c11059_g1_i1|g.28814 c11059_g1_i1|m.28814 type:5prime_partial len:80 (-) c11059_g1_i1:168-407(-)
VWGTFSFQPLKPVDKRLTGFHSLKILSTLCFSAPGQVATLDEEGMWEQGTCPGGSQTPRSKPYRTAVCRPWAGDLEHLK*
>cds.c11060_g1_i1|m.28815 c11060_g1_i1|g.28815  ORF c11060_g1_i1|g.28815 c11060_g1_i1|m.28815 type:internal len:170 (+) c11060_g1_i1:3-509(+)
KHEVSGLTCSSEVEHVVSVLPVVVPQLVADATEGCGKLKVKFRSPSKGGQQLRYYWDFGDGETAGGQEVEHVFSNKEAAEKIYKVALKVNNEYECERDVSVDIKVYPEVEASFDIDWDNRCTPFGVVVSNTSLNGTDYFWSLEGDSQVVAPKTDKKPFTITFDNESPEE
>cds.c11063_g1_i2|m.28827 c11063_g1_i2|g.28827  ORF c11063_g1_i2|g.28827 c11063_g1_i2|m.28827 type:3prime_partial len:115 (-) c11063_g1_i2:3-344(-)
MRRGLHSSILGPGSTLQTAVHFLSETHRGEKERERSERWPSGGREGGRRAGRAAEGAAGCITAAARLARSAAPSTLLGGRPATPAAREVAAPRPGLPLPAASPAARWQPFRFQP
>cds.c11069_g1_i1|m.28843 c11069_g1_i1|g.28843  ORF c11069_g1_i1|g.28843 c11069_g1_i1|m.28843 type:internal len:217 (+) c11069_g1_i1:3-650(+)
RKPNLTALSQYDSHTKRKAANSPNSIIHMARRTSSKRNRHTQQRTKATQRTPTLQPSLDQTNAWKTTTGIDGFIAKNWKPFLALCALIALTLCLLRFDPKVSIGGDDSFYYVAAYDFYHGIQFPGWHGPLYPILIAPLVGGLALPIPAIKVASVIATILALIIIGLAFRKRVHPIAWAAALAITALCPTIITLASTTYSEPLFMLLQALLFLLLFK
>cds.c11074_g1_i1|m.28851 c11074_g1_i1|g.28851  ORF c11074_g1_i1|g.28851 c11074_g1_i1|m.28851 type:5prime_partial len:53 (-) c11074_g1_i1:115-273(-)
RRVGTHEGKEDDQKARALSFLVLGPNLSNLRLNSSMTRADCLTSLCLSFIAH*
>cds.c11077_g1_i1|m.28862 c11077_g1_i1|g.28862  ORF c11077_g1_i1|g.28862 c11077_g1_i1|m.28862 type:5prime_partial len:81 (+) c11077_g1_i1:1-243(+)
SRDLREAGLRCSYYADGGRLKRQLDYANRMSASWVVLCGADELGRGVLQLKKMSTGVQEEIAFDTSAADRIVSRVRGVEA*
>cds.c11077_g1_i1|m.28863 c11077_g1_i1|g.28863  ORF c11077_g1_i1|g.28863 c11077_g1_i1|m.28863 type:3prime_partial len:81 (+) c11077_g1_i1:312-551(+)
MSSRNEFTITPEELSVEQAFHLALSDATVFRLSDESRGLIERCRRYLDDRMGFSGTPIYGITTGFGSLYNRTISDDQLSR
>cds.c1107_g1_i1|m.2878 c1107_g1_i1|g.2878  ORF c1107_g1_i1|g.2878 c1107_g1_i1|m.2878 type:internal len:91 (+) c1107_g1_i1:3-272(+)
VTVEIQGDSAYGWLKSENGVHRLVRISPFDSNARRHTSFASVFVAPLVDDAIEIVVNPSEIKWDTYRSSGAGGQNVNKVETGVRLYHIPT
>cds.c11080_g1_i1|m.28869 c11080_g1_i1|g.28869  ORF c11080_g1_i1|g.28869 c11080_g1_i1|m.28869 type:internal len:199 (+) c11080_g1_i1:3-596(+)
AVVRFGRGCTGGVISPEGLVLTNHHCAYGNIQALSSVEHDYLTHGYHATNRKEELPCPGLTVTFLQYMEDVTKNIMEGVHDNDSESARAATIEKNITTLIASKKAQNGELSYEIKPLFYGNQYMLYAYLIYRDVRLVVAPPSAIGKFGGDSDNWMWPRHTGDFTLLRIYAGKDNKPADWSADNVPFKPKKILYAIPRR
>cds.c11081_g1_i1|m.28875 c11081_g1_i1|g.28875  ORF c11081_g1_i1|g.28875 c11081_g1_i1|m.28875 type:3prime_partial len:104 (-) c11081_g1_i1:1-309(-)
MQSFIKMNSQAGQNFFLSYIYCLSMPFSSPSCELWLSTTQKMCNEVCLTANMNVSLVWTAPQAFIKCSTVALLFAAIKFTNKDIIGSQDFIFAISTKPVFSQI
>cds.c11084_g1_i1|m.28884 c11084_g1_i1|g.28884  ORF c11084_g1_i1|g.28884 c11084_g1_i1|m.28884 type:internal len:156 (+) c11084_g1_i1:3-467(+)
IDLHRPFVDTIVLVSKKGEPMRREPDLVDVWFDSGAMPYAQLHYPFENKELFEKRFPADFIAEGVDQTRGWFFTLHAIATMLFDSVAFKNIISNGLVLDKNGNKMSKRLGNATNPFDAMKAQGADAVRWYMLTNSQPWDNLKFDMSGVEEVTRRF
>cds.c11085_g1_i1|m.28889 c11085_g1_i1|g.28889  ORF c11085_g1_i1|g.28889 c11085_g1_i1|m.28889 type:3prime_partial len:90 (-) c11085_g1_i1:3-269(-)
MDAGQSRGGGTGPAVGGAGGGWLGASVASSVGRSWVGARLEGGSVGSCTGALVVGAVAVVVELGGSQAGRRERGLLHRGSRGGCCGRGG
>cds.c11096_g1_i1|m.28926 c11096_g1_i1|g.28926  ORF c11096_g1_i1|g.28926 c11096_g1_i1|m.28926 type:internal len:202 (+) c11096_g1_i1:2-604(+)
GEKEVIKRLIDMAKYNFNAGPCVLPKEAIESLIAAARDFDGTGIGLFEISHRTKGWERVMNETVELWRELLNIPEDYAVLFLGGGASTHFYEIPANFLKSKAAYLQTGVWAKKAIKEAKFYGETVVVASSEDKNYTYVPKGYTIPTDADYFHITTNNTIYGTELHEDITSPVPLIADMSSDIMSRPVDVKKYAMIYGGAQK
>cds.c110_g1_i1|m.271 c110_g1_i1|g.271  ORF c110_g1_i1|g.271 c110_g1_i1|m.271 type:internal len:181 (+) c110_g1_i1:1-540(+)
YVFKAWDDDPSKPATRSDKAEEDKTFTASFEVKKCKIVYVVGAQGMLTGSAEQTGVYGQPGEEVSVTANAGYVFVGWSDGETKATRKDVLDGDKEIIALYERVYDLSLVENFNADNGVPRGWRVENYASNGSAQWEVGSGYSHSSPNTSGAELPCAYIKPEFSTQTNSALLTPWLNVSGY
>cds.c11100_g1_i1|m.28942 c11100_g1_i1|g.28942  ORF c11100_g1_i1|g.28942 c11100_g1_i1|m.28942 type:internal len:73 (+) c11100_g1_i1:2-217(+)
AEAIRQNVANRIRMVGATDSVSDYLSAFDLLLMPSLHEGTPLSVIEAQASGLPILASENRVPKEVSCTDLVH
>cds.c11103_g1_i1|m.28950 c11103_g1_i1|g.28950  ORF c11103_g1_i1|g.28950 c11103_g1_i1|m.28950 type:internal len:264 (+) c11103_g1_i1:1-789(+)
NLFEAFGFRYFGPIDGHDVEHLVEVLKDLRNLPGPKLLHCITKKGKGYEPAEREQTVWHAPGRFDYDTGKRIKEEATGRVLPKFQDVFGDTLLEIAREDSRVVGITPAMPTGSSLITVMRELPERTYDVGIAEQHAVTFAAGLAAEGQIPYCVIYSSFMQRAYDQVVHDVALQNLHVVFCLDRAGLVGEDGATHHGAFDLAYLRPIPNLTICAPMDSGELRSMMRLARQGCGPWVIRYPRGAAPDHVEAVAGEELMVGRGRQL
>cds.c11107_g1_i1|m.28964 c11107_g1_i1|g.28964  ORF c11107_g1_i1|g.28964 c11107_g1_i1|m.28964 type:5prime_partial len:81 (+) c11107_g1_i1:3-245(+)
YFRIGLGQEWNEKWATHLFYYNYDYDEIAALNTLDAKEWGLGVQYTYNPSVKFGLNYVKVDYDDNRNDDDQIRFRTQVTF*
>cds.c11110_g1_i1|m.28971 c11110_g1_i1|g.28971  ORF c11110_g1_i1|g.28971 c11110_g1_i1|m.28971 type:5prime_partial len:97 (+) c11110_g1_i1:2-292(+)
LRIFADEQGQMNLSIDQTHGHVLVVSQFTLYGNVVKGNRPSFIGSAPGPMAEPLYNQFVQAMRNHLGDDRVATGEFGADMQVHLINDGPVTLIIDR*
>cds.c11112_g1_i1|m.28977 c11112_g1_i1|g.28977  ORF c11112_g1_i1|g.28977 c11112_g1_i1|m.28977 type:5prime_partial len:336 (+) c11112_g1_i1:3-1010(+)
KIALLGATGVVGQAMVQLLIERGFQNDTLIPAASPRSEGKIIHFAHQNPTVVSPQQALDARPDVALFAAGGDFSKEWAPRFAAAGTRVVDNSSAWRMDPKVPLIIPEINPHHLRPEHRIIANPNCSTIQLLMAIAPIHRHCTITHLSIATYQSVSGSGQKGLSQLQHERQGYEHPTLRAYPHPIDLNCLPQCDVFLPNGYTKEEMKLVDETHKILDAPDMRISATAVRVPVWGGHSEAVTLRCAQPITPQEARELLQHQPGVEVQDDPQRSIYPMPRLAKGRDEVLVGRIRQDLAYPNNGLCLWVVADNIRKGAATNAVQIVELLKEYLPAERNS*
>cds.c11125_g1_i1|m.29017 c11125_g1_i1|g.29017  ORF c11125_g1_i1|g.29017 c11125_g1_i1|m.29017 type:3prime_partial len:64 (+) c11125_g1_i1:218-406(+)
MSKKELLREEIQHIDITAIDSRPIIDAMRGMSFSSRDTANAADIFNRMLADKECTSILTLAGS
>cds.c11128_g1_i1|m.29031 c11128_g1_i1|g.29031  ORF c11128_g1_i1|g.29031 c11128_g1_i1|m.29031 type:internal len:75 (+) c11128_g1_i1:3-224(+)
KEFAAAPVCIVLVADLRKLGEGKATEHDVRTAHIDAGIVSQNINLYCAAAGLATVPRSSMDSESLSKALNLDSL
>cds.c11135_g1_i1|m.29061 c11135_g1_i1|g.29061  ORF c11135_g1_i1|g.29061 c11135_g1_i1|m.29061 type:complete len:57 (-) c11135_g1_i1:249-419(-)
MLLLVAEEPKETVLQGSGIYLEKVWLKPEVACEVYLHLALENLSHFCCFSLSQLAY*
>cds.c11137_g1_i1|m.29068 c11137_g1_i1|g.29068  ORF c11137_g1_i1|g.29068 c11137_g1_i1|m.29068 type:3prime_partial len:125 (+) c11137_g1_i1:150-521(+)
MSDSVRYVAKTFQGLEGVLAEELRALGAEAVEEGCRMVSFTGDKRMMYRANFFLRTALRILKPLYSFEAQSADELYGQALSYDWSSVMSVSQRFSVDSVVNSDTFSHSRFAALRVKDAIVDQFR
>cds.c11138_g1_i1|m.29071 c11138_g1_i1|g.29071  ORF c11138_g1_i1|g.29071 c11138_g1_i1|m.29071 type:internal len:611 (+) c11138_g1_i1:2-1831(+)
AAPYGEDFDVEVRAPYPGDIRPANNSAKARVENYGGVYALEQAHVHKLFGLTIPLDPQAEVTLEPGQRIIFTDHAGARKDYNEQTDLSSVRFKPSDPNLAVRATILEFDVYPYTPGSQDGSEREDGSMMRIYPNNTASLEIADRNKSMGVITLTGKGEGLPLEIVSNADNGSLCFSWLTMNRTGAGWVIMIEEAPRVEGLQLEFVGAPYLIQGQDPEGKFTAKLRVSNKLNRNVENVMVSVTGRKSPVSSSPVIVPANGVVEVDVPGIAIGMSSTVELKAVVTGDGASGASAKALAVYDSYPIPPAHKRWKPEGEFMSSSFFYLITPDGNRGHFTTPGFSFQQYKLRHVLYDFWDAKGNPKVIGQLYRGDGENGVILSAPHSNAHHLVMYADWEGDGKWTRLGEPFHTDAGGVYGGGRENIYIPMTGLSEDTPLGIKRFRAILGPLDEIMDPNFTGMNSREYGLVQDFHMEVIEGFSPRNYDLSISDAYLVGNGREDKLREEYGLTEMGEILGKGAVQVCVEVQTGHSSPYAGTLSLGLGYAGRKLSDVVNASEEPIPAAYSGVRRFYLDLPESMKLNEIGSHELKLSVVDMTDPNGTISGDPENNEKAA
>cds.c11141_g1_i1|m.29078 c11141_g1_i1|g.29078  ORF c11141_g1_i1|g.29078 c11141_g1_i1|m.29078 type:5prime_partial len:88 (-) c11141_g1_i1:319-582(-)
RYRRTGQAPTASSRPGTPLLEQPGSAGPRHRLVFLSVFAASSLLHVRVREVREREAGDAGRGDGEPGVGGCVSEKLAMLAGVMENLE*
>cds.c11143_g1_i1|m.29084 c11143_g1_i1|g.29084  ORF c11143_g1_i1|g.29084 c11143_g1_i1|m.29084 type:5prime_partial len:92 (-) c11143_g1_i1:1842-2117(-)
ALNSSFLDLSPVPIGCVICQNQGFLLFFLEIERLFEVADDVIGVLEANAQADEPVGDVARGALFRRVWGVRHARRVLDQRLCIPEAHGAAG*
>cds.c1114_g1_i1|m.2893 c1114_g1_i1|g.2893  ORF c1114_g1_i1|g.2893 c1114_g1_i1|m.2893 type:internal len:75 (+) c1114_g1_i1:1-222(+)
GHPIGVYPVEDNESHHLIEEFMLLANRTVAQYIGKPKPGKPPRPFVYRVHDRPDPQKLDTFCHVIATFGHQYKG
>cds.c11156_g1_i1|m.29103 c11156_g1_i1|g.29103  ORF c11156_g1_i1|g.29103 c11156_g1_i1|m.29103 type:internal len:108 (+) c11156_g1_i1:2-322(+)
GGALFDSMSVEENVMFPLRLYGQHTDREAKQRAQECLERVNLPDAGRLFPSELSGGMRKRVAIARAIAPQPKYLLCDEPNSGLDPLTALVIDGLIKQLTTEFNITTI
>cds.c11156_g1_i1|m.29104 c11156_g1_i1|g.29104  ORF c11156_g1_i1|g.29104 c11156_g1_i1|m.29104 type:3prime_partial len:68 (-) c11156_g1_i1:1-201(-)
MARAMATRLRMPPLSSEGNSRPASGRFTRSRHSCARCLASRSVCWPYSRRGNMTFSSTLIESKSAPP
>cds.c11156_g1_i2|m.29106 c11156_g1_i2|g.29106  ORF c11156_g1_i2|g.29106 c11156_g1_i2|m.29106 type:internal len:75 (+) c11156_g1_i2:1-222(+)
STRCRPMNLPDAGRLFPSELSGGMRKRVAIARAIAPQPKYLLCDEPNSGLDPLTALVIDGLIKQLTTEFNITTI
>cds.c11157_g1_i1|m.29111 c11157_g1_i1|g.29111  ORF c11157_g1_i1|g.29111 c11157_g1_i1|m.29111 type:internal len:70 (-) c11157_g1_i1:3-209(-)
ASPCLGREKGGEVGQGQGGISLPAVHQRPTLPSKKGHPRRAQRPGQRGKAQEHGGWGHKHPPPKPRGCS
>cds.c11158_g1_i1|m.29113 c11158_g1_i1|g.29113  ORF c11158_g1_i1|g.29113 c11158_g1_i1|m.29113 type:internal len:276 (+) c11158_g1_i1:1-825(+)
FPRVQAGREYLVADKSERGVGSDGRRNGYSPRRMLVGTLGDAWRGAYPDAKIYALSLTPVPGVVLGGRGADGVFWYDAKGKAMVSSSYYGAVLPEAIRGMNDAQRPAQACEQAWVPLLPAKEMRAVRLTSNRRGAYAAAMQGVAREVDKRGVMPERDAPGGKPMRLLYAPSGNSLLKTMAVALIEGEQMGKDDTPDLLSVYFSSLAGVNMLYGPESPQAEDALLRFNGEVADLIDYLDASVGSGQYLVVLTSAYASEESPSYLDHLGIPHGAFSP
>cds.c11162_g1_i1|m.29136 c11162_g1_i1|g.29136  ORF c11162_g1_i1|g.29136 c11162_g1_i1|m.29136 type:complete len:255 (+) c11162_g1_i1:119-883(+)
MQKKKKVIVIVVVLVLLALGCYFLVDYFRGKSPAITEPPAIEQEVPAPVEEEMVPVEEAPVEESAPAEEAKPEPPAPKPAAKPKPVAKPKPVEKAVAEKPVEPAPEPAPEPPAKEEPAPAPEPVPEPAEKPQSKEEPKPAVEAPVVDNNEIVSSAEVMPKFKGGNLKKFQEYINENTVYPQTAAEIGIQGRVRVSFVVEKNGSVSNVKVVKGVDPLLDREALRVVKSSPRWTPGQNNGRPVRVSQVVPVLFVLH*
>cds.c11165_g1_i1|m.29146 c11165_g1_i1|g.29146  ORF c11165_g1_i1|g.29146 c11165_g1_i1|m.29146 type:complete len:71 (-) c11165_g1_i1:83-295(-)
MSIKSMSSGPSLPVSRFLAASISTGVCKTLHGLQEWSQHSMREVAYLHLLGRQSRRRQLQVHHAELRTVL*
>cds.c11170_g1_i1|m.29177 c11170_g1_i1|g.29177  ORF c11170_g1_i1|g.29177 c11170_g1_i1|m.29177 type:internal len:158 (+) c11170_g1_i1:3-473(+)
PVSNDERVTTVFKIGQNGYSKIIGGIVENMEGDVAPFIKNDRTMLPLRQVAESLGLVVNWDAHTKTALFSDGEGNNVKVNLNSQEMDVNGAKVLLPRAPKDDLVNDRILLPVAHIAQAFGLQHGRDIVWEEATKTVIIYPQNPTQAEIDKANEVAGL
>cds.c11170_g1_i2|m.29178 c11170_g1_i2|g.29178  ORF c11170_g1_i2|g.29178 c11170_g1_i2|m.29178 type:internal len:70 (+) c11170_g1_i2:2-208(+)
NGTKQLLPREPKLDMANNRILLPVAHIAQAFGLQHGRDIVWEEATKTVIIYPQNPTQAEIDKANEVAGL
>cds.c11171_g1_i1|m.29179 c11171_g1_i1|g.29179  ORF c11171_g1_i1|g.29179 c11171_g1_i1|m.29179 type:internal len:134 (+) c11171_g1_i1:3-401(+)
LLTGRLILFDEGATINKCDGLVHKRFSLKYTVQRALHIKSWDDDFERLTDELLPGVFERAADGSYKWRLEADGEATVDEDDGQGGVRSVQVPNGYESSPAWREILALFPEDREEFQALIRRNWGEPYACIPSR
>cds.c11174_g1_i1|m.29189 c11174_g1_i1|g.29189  ORF c11174_g1_i1|g.29189 c11174_g1_i1|m.29189 type:complete len:87 (+) c11174_g1_i1:659-919(+)
MVSRVQSAHLVKKANEAPEVIRAQLVLRAQWEKGVLLAIVAFQALMVYLDQRALKERGVLLALQDLKEVRGIQDVQVNLGFQVLGV*
>cds.c11174_g1_i2|m.29195 c11174_g1_i2|g.29195  ORF c11174_g1_i2|g.29195 c11174_g1_i2|m.29195 type:complete len:87 (+) c11174_g1_i2:659-919(+)
MVSRVQSAHLVKKANEAPEVIRAQLVLRAQWEKGVLLAIVAFQALMVYLDQRALKERGVLLALQDLKEVRGIQDVQVNLGFQVLGV*
>cds.c11179_g1_i1|m.29218 c11179_g1_i1|g.29218  ORF c11179_g1_i1|g.29218 c11179_g1_i1|m.29218 type:complete len:176 (+) c11179_g1_i1:46-573(+)
MKSTALRSTTAIRVICLTLLAFVAVGASGMRRPMPTGARGAGAKYVLIEDELACRCVASPTVLERVPVLYGVDFLRTDSFTRPEVPLLLSKPKNSMVRVTWRPLDLAEEGRIVAYSLLGYEYLQQDVRKGVTAVFIDTRQLLSGIYVVRLETLDGHPLGSARLVVEHPVQEQPRN*
>cds.c11179_g1_i1|m.29221 c11179_g1_i1|g.29221  ORF c11179_g1_i1|g.29221 c11179_g1_i1|m.29221 type:5prime_partial len:58 (+) c11179_g1_i1:3-176(+)
FAGRMVTINKEKPLHEIYCFAEHYCYPCNLFNAAGVCGCWRIGDEAANAYGGTRGGC*
>cds.c11185_g1_i1|m.29241 c11185_g1_i1|g.29241  ORF c11185_g1_i1|g.29241 c11185_g1_i1|m.29241 type:internal len:390 (+) c11185_g1_i1:1-1167(+)
TLVGASKQVKLNVSMLYGILEGHDRQRSLAMNREDLPKVENMTWYPNSAFQTEVIEIGLSAEYNFWHLIGTAKNVRPYLSAGLGLLIYTPKANYRNPNGDFYHFWDDGTIRLVPQSAGGDPSTIETVRMDRVFETDVKLNNVFGLKSIPPATAVIPFEAGVDIYVSDRVVFRPFVTLHYSFSDLLDGFNGDIEVRYGRKTGLPHDMFLHTGISFHFDFFSQAESFIVDRVFADIEDYDYEVFFADQDGDGIFDHIDRCPDTPLNIPVDTVGCPFDSDGDGVPDYLDREPQTPAGNPVDEFGESLDDAGRSLPKLPEPPVHRKDIKVLPVSQFWNRSYRFEPGVIPDKFRGVDINGDGEISYEEVIRAVDDYFTGRNDFTPDDIYELNAY
>cds.c11195_g1_i1|m.29267 c11195_g1_i1|g.29267  ORF c11195_g1_i1|g.29267 c11195_g1_i1|m.29267 type:complete len:63 (+) c11195_g1_i1:337-525(+)
MSKKHKDARIQVILECTEQKASGVPGMSRYITTKNKANTPGRLERKKYNPFLKRVTVHREIK*
>cds.c11195_g1_i1|m.29265 c11195_g1_i1|g.29265  ORF c11195_g1_i1|g.29265 c11195_g1_i1|m.29265 type:complete len:82 (+) c11195_g1_i1:48-293(+)
MSRVCEVTGRRVRIGNNVSHSKRRTKRTFSPNLRSKRFWDETRGEWVRLKVSAAGMRDIEKNGLQATLERAEAKGYYKKRR*
>cds.c11207_g1_i1|m.29303 c11207_g1_i1|g.29303  ORF c11207_g1_i1|g.29303 c11207_g1_i1|m.29303 type:internal len:166 (+) c11207_g1_i1:1-495(+)
VRMTATPRGGWHIYSSDLPSGGPIPTRFEFGGDTLRYRVEGGLRESGEVLSKHDPVWNLTLNQYGTPVVFEQRLRLTDTLGEGGVLVHVLAEYQVCSDNLCDMSEGEFSFVVERGAQGGAVEAGRRVMDSVFSSRGSVGGATVAASSSGGTVIEQDEGKGRAGAT
>cds.c11211_g1_i1|m.29313 c11211_g1_i1|g.29313  ORF c11211_g1_i1|g.29313 c11211_g1_i1|m.29313 type:5prime_partial len:67 (+) c11211_g1_i1:2-202(+)
TGRSKGYGFVEMSDDDAAKRAIQELNGAEVGGRTIVVNVAQDRADRGNGGGGYHRGGDRFGSSYDS*
>cds.c11212_g1_i1|m.29322 c11212_g1_i1|g.29322  ORF c11212_g1_i1|g.29322 c11212_g1_i1|m.29322 type:3prime_partial len:54 (-) c11212_g1_i1:1-159(-)
MPQSARGGSGRGGGGGGQAVGGGALRLRLRLRPAAPGRRVLVEAAAVSGFNAQ
>cds.c11212_g1_i2|m.29330 c11212_g1_i2|g.29330  ORF c11212_g1_i2|g.29330 c11212_g1_i2|m.29330 type:3prime_partial len:54 (-) c11212_g1_i2:1-159(-)
MPQSARGGSGRGGGGGGQAVGGGALRLRLRLRPAAPGRRVLVEAAAVSGFNAQ
>cds.c11217_g1_i1|m.29346 c11217_g1_i1|g.29346  ORF c11217_g1_i1|g.29346 c11217_g1_i1|m.29346 type:internal len:258 (+) c11217_g1_i1:1-771(+)
CETMGAVSVICSDKTGTLTQNQMKVVGTMFPQLNDQKLGDDRFSTLLKECIAINTTANLDFADAKKIKAIGNPTEGALLLWLHLHGVNYLDLRETLPVLDRLQFTTENKYMATIVDSAVLGKHVVYVKGAPDILMGLCNLSEEEAKGYNERLAEYQSRANRTLAFAYKELESSDDIFVDGRLHISDLIMLGIVGIEDPVRTDVPAAIEDCTTAGIQVKIVTGDAPGTAKEIGRQLGLWTATDTDENILIGTDLAAMG
>cds.c11224_g1_i1|m.29370 c11224_g1_i1|g.29370  ORF c11224_g1_i1|g.29370 c11224_g1_i1|m.29370 type:5prime_partial len:128 (+) c11224_g1_i1:1-384(+)
KKMVERKFMERVVKNVNPALLGFMLEYLTDMKNTADKMQMCYSMIATKWGNSYAKMVEYSMDDEERMLFAGRMIRRNAEERDWWIAARIAYGHLRDMVMDMIAGQGDGVYFLPDKDKGNKRNDGSKD*
>cds.c11224_g1_i1|m.29371 c11224_g1_i1|g.29371  ORF c11224_g1_i1|g.29371 c11224_g1_i1|m.29371 type:3prime_partial len:73 (+) c11224_g1_i1:320-535(+)
MACTFCRIKIKGISAMMVARIKQWIVSIDAWLRMLGGDWYDWDRHPKVRAVHREIELMVNGEKYVEEVERNY
>cds.c11230_g1_i1|m.29392 c11230_g1_i1|g.29392  ORF c11230_g1_i1|g.29392 c11230_g1_i1|m.29392 type:3prime_partial len:95 (+) c11230_g1_i1:3-284(+)
MSSSAIKDADKDKFHELLLANDAIAIIVHKDNPIESLTIEEVYDIYTGARKKFKDGEKEIAVIARDAASGTREAFEDLIKDKDGNKLKATKMVA
>cds.c11232_g1_i1|m.29402 c11232_g1_i1|g.29402  ORF c11232_g1_i1|g.29402 c11232_g1_i1|m.29402 type:5prime_partial len:109 (-) c11232_g1_i1:277-603(-)
SKTLQVVEQTDEETENAGQWTGLGLGSVMGSGQSKTLQVVEQTDEETENAGQWTGLGLGSVMGSGQAGGICQAIGPGSQSLHERLRWILRKDPPAVMKAQSPMEIVTA*
>cds.c11232_g1_i2|m.29409 c11232_g1_i2|g.29409  ORF c11232_g1_i2|g.29409 c11232_g1_i2|m.29409 type:5prime_partial len:109 (-) c11232_g1_i2:405-731(-)
SKTLQVVEQTDEETENAGQWTGLGLGSVMGSGQSKTLQVVEQTDEETENAGQWTGLGLGSVMGSGQAGGICQAIGPGSQSLHERLRWILRKDPPAVMKAQSPMEIVTA*
>cds.c11233_g1_i1|m.29415 c11233_g1_i1|g.29415  ORF c11233_g1_i1|g.29415 c11233_g1_i1|m.29415 type:5prime_partial len:59 (-) c11233_g1_i1:421-597(-)
RGCGKVLKGSKLGEVFFKPACSSFVEQLKNSSHLKIALIPTRQIAATITHLERRIQQN*
>cds.c11233_g1_i2|m.29417 c11233_g1_i2|g.29417  ORF c11233_g1_i2|g.29417 c11233_g1_i2|m.29417 type:5prime_partial len:59 (-) c11233_g1_i2:290-466(-)
RGCGKVLKGSKLGEVFFKPACSSFVEQLKNSSHLKIALIPTRQIAATITHLERRIQQN*
>cds.c11237_g1_i1|m.29427 c11237_g1_i1|g.29427  ORF c11237_g1_i1|g.29427 c11237_g1_i1|m.29427 type:internal len:128 (+) c11237_g1_i1:2-382(+)
KHFFREALKSFASPEQLFYNLQSGYYAYIPKDFDSEGQTLQSRNSLIGQFTEKWCKQIFSPIAEELGLYAINGVVCEEIALTKSSSADLAFCTKNTITQKAEDIKLIFEVKMSIVSNYKFEQPDTVN
>cds.c11239_g1_i1|m.29428 c11239_g1_i1|g.29428  ORF c11239_g1_i1|g.29428 c11239_g1_i1|m.29428 type:internal len:188 (+) c11239_g1_i1:1-561(+)
LSAAEVVPELAKEFHRVFRAHAAEFELHVERLNEYAAAMDQISAINLVKQAVGTVDGGNRVRSKLPSSVKDAASNDRMKCELFICEGKSALGTMIKSRDPEIHALMGLRGVPLNSVNLDLDSIMGNAEMRGIVIAVGYGTNEYNNLASCRYGKIVLAADADIDGSRINALLLGFIARKMTGLIEEGR
>cds.c11241_g1_i1|m.29437 c11241_g1_i1|g.29437  ORF c11241_g1_i1|g.29437 c11241_g1_i1|m.29437 type:5prime_partial len:59 (+) c11241_g1_i1:3-179(+)
LSGQGWYTKSEVKIVFVVVRKHELNDLYRILHDVDPSAFASVSSVMGVFGRGFEALRY*
>cds.c11243_g1_i1|m.29442 c11243_g1_i1|g.29442  ORF c11243_g1_i1|g.29442 c11243_g1_i1|m.29442 type:internal len:270 (+) c11243_g1_i1:1-807(+)
RGILATEDLFDISVMVNQSNRFYIDLELDRQLLSDISEDIQVFIDGQEHPTTRNFFDHVNSEIPLRQWDAVKIGKEYRYLTEDLTWKTYSPTEPSIDPRIRLKKTFPAGTAWPIVTGRTDNPDSIFVLTLPDFGIRLYKREYFRVNSVVRVRALKYCTEKDISADEFRKILLPGTELIDEKIGKNKLSKDNPSTAKNRLIVEVPRDDAESLLYNANLYTRVQSKVLSNSDINVLFTEQFRDYNVLSAGNYFENETKTVVVYYITRDAKE
>cds.c11245_g1_i1|m.29446 c11245_g1_i1|g.29446  ORF c11245_g1_i1|g.29446 c11245_g1_i1|m.29446 type:complete len:90 (+) c11245_g1_i1:792-1061(+)
MIERVGISVTAGDAQEEEAEVFQGVEVVVDHVVANLPSVLCSKIQTAIHTAYLIIQNQIRLQTLMPANLITVLTVVGGLVDEGLMKMLF*
>cds.c11245_g1_i2|m.29449 c11245_g1_i2|g.29449  ORF c11245_g1_i2|g.29449 c11245_g1_i2|m.29449 type:complete len:90 (+) c11245_g1_i2:792-1061(+)
MIERVGISVTAGDAQEEEAEVFQGVEVVVDHVVANLPSVLCSKIQTAIHTAYLIIQNQIRLQTLMPANLITVLTVVGGLVDEGLMKMLF*
>cds.c11247_g1_i1|m.29453 c11247_g1_i1|g.29453  ORF c11247_g1_i1|g.29453 c11247_g1_i1|m.29453 type:3prime_partial len:103 (+) c11247_g1_i1:345-650(+)
MRSEDLLSAFDNLGQCTPSLEAEVAALVERCPAFHAGVLLLGLLRAERADNESERARLLHETAIRIPTQLAIFRALNPTEETSIPGFAEVEGDTLSDEGVAA
>cds.c11247_g1_i1|m.29454 c11247_g1_i1|g.29454  ORF c11247_g1_i1|g.29454 c11247_g1_i1|m.29454 type:5prime_partial len:97 (+) c11247_g1_i1:2-292(+)
VQSQEGDFQFSGAIVDYRVEPTAIQGNEMAAMNRLTVSVRVKFVNTKDEKGSYDRTFSAYEDFDASVGFQQVESGLVDQIVEKLVEDIFNAAVANW*
>cds.c11248_g1_i1|m.29458 c11248_g1_i1|g.29458  ORF c11248_g1_i1|g.29458 c11248_g1_i1|m.29458 type:5prime_partial len:116 (-) c11248_g1_i1:50-397(-)
LAMVQGCDEAREVGWLWRVLLGARGKALGGGNGALFRSSAEAREVGWLWRVLLGARGKALGGGNGALFRSSAEGATDADVTRGPEVMPSWQGPKLWIEISKPWRQAMVLSWHSLP*
>cds.c11249_g1_i1|m.29460 c11249_g1_i1|g.29460  ORF c11249_g1_i1|g.29460 c11249_g1_i1|m.29460 type:5prime_partial len:308 (+) c11249_g1_i1:3-926(+)
AWRNPYNGARSYVSFAKMRFIVFWSKNPLPLLTYLDELRSKGIGCYVQYTLNDYEDEGLECVPPLEERIATFRTLVAALGKGGVVWRFDPLLLTANMGIEALAEQIQRIGDALEGYTEKMVFSYADIRSYRKVKRNLERSGIAYREWTESEMIEMASQLSALNQTRGWGYEIATCCESVDLSQYGIAHNRCIDGDLIVRRAWEDRALMDFMQVKIAEIPGPTLFGGVDYALPPGGIALPGNHYFESVHRKDNGQRELCGCMMAKDIGEYNTCPHLCEYCYANSSHTAALTNWRQHKEHPSGDSITGV*
>cds.c1124_g1_i1|m.2920 c1124_g1_i1|g.2920  ORF c1124_g1_i1|g.2920 c1124_g1_i1|m.2920 type:internal len:96 (-) c1124_g1_i1:2-286(-)
YLGFLTGPIIPLSLLSRVELGLLMVSQGLLLAAVLLTQLFKVEQGLSVLGEAVLLVRVEQGLMPWLRAVHMVSFFSSMVMCVALWIPSPSKNPSH
>cds.c1124_g1_i2|m.2923 c1124_g1_i2|g.2923  ORF c1124_g1_i2|g.2923 c1124_g1_i2|m.2923 type:3prime_partial len:73 (-) c1124_g1_i2:2-217(-)
MVSQGLLLAAVLLTQLFKVEQGLSVLGEAVLLVRVEQGLMPWLRAVHMVSFFSSMVMCVALWIPSPSKNPSH
>cds.c11252_g1_i1|m.29473 c11252_g1_i1|g.29473  ORF c11252_g1_i1|g.29473 c11252_g1_i1|m.29473 type:internal len:85 (+) c11252_g1_i1:3-254(+)
GVKNLRLKTENFYMQNNSKDMHLITDDLYFVLDEKNNSVTLTDKGTDLLSHRVKDPDFFVLPDIGGKLADLDARRDLDEDMRAR
>cds.c11258_g1_i1|m.29491 c11258_g1_i1|g.29491  ORF c11258_g1_i1|g.29491 c11258_g1_i1|m.29491 type:internal len:198 (+) c11258_g1_i1:2-592(+)
SDMALDYETIVSLRPDVVLAFATSGPKPEFFTRLAALGIPVVMVGDYMERTPLARSEWVRAIGWLMGAEAKADSLQQAVVERYDAAKKLVEGVNDTPTVLLNTPWQETWYIPGGKTFLAEAIRDAGASILTAGHDDSPQSTPVSMEEALALGMKANFWLHPGMATTLQEIADQNSLFTSFPSFKEGRVWNNNLRQNV
>cds.c1126_g1_i1|m.2928 c1126_g1_i1|g.2928  ORF c1126_g1_i1|g.2928 c1126_g1_i1|m.2928 type:complete len:135 (-) c1126_g1_i1:207-611(-)
MRVGLIGHRELLHGTRLDQRGREAAERVVLPAEHHGACWELLSAAARDVLACRQGEALGGHRGDCVGQRDRSLVHLLVEINHERALLGDWVQHSGAPAGRSRGSALLYGEVCWSGRQLPQSWPGLLLGPAGNRR*
>cds.c11272_g1_i1|m.29532 c11272_g1_i1|g.29532  ORF c11272_g1_i1|g.29532 c11272_g1_i1|m.29532 type:internal len:108 (+) c11272_g1_i1:3-323(+)
IAVLSVKHPNPQFEGQTKTKLGNPEVRQLTSQVVGDAIAKFLLENPDDAKAILEKAITAGIARVAARKARDATRRKSPLDNLGFASKLADCRSRKPEECELFIVEGD
>cds.c11274_g1_i2|m.29538 c11274_g1_i2|g.29538  ORF c11274_g1_i2|g.29538 c11274_g1_i2|m.29538 type:internal len:95 (-) c11274_g1_i2:3-284(-)
HRLVQGHPAHRPPSHPAEGPEGAEGQEIVEDRQGPGAQFQGRFGHAAQLSQPPPQGQLREVQPQRRARTANNKFTEEESASRTDFSPALPGLSP
>cds.c11276_g1_i1|m.29543 c11276_g1_i1|g.29543  ORF c11276_g1_i1|g.29543 c11276_g1_i1|m.29543 type:5prime_partial len:245 (+) c11276_g1_i1:1-735(+)
IAVKSMGLDELYPFDPKKKIIEYILEDENAHPLTNMTLRGFVEEAASESPAPGGGSVSAAIGALGVALGSMVANLSAHKPGWDSRWREFSDWADKGKHYLDQLLHLIDEDTAAFNGIMDALGMPKGNDEEKAARHAALQEATRRATEVPAQIMRTCYASMEVMEAMAKLGNPASVSDAGVGALAARAGVIGAFLNVKINVPSLEDKAYVKALLEEGAELVEKANRLEEEILAQTNAVMDAKGKK*
>cds.c11282_g1_i1|m.29556 c11282_g1_i1|g.29556  ORF c11282_g1_i1|g.29556 c11282_g1_i1|m.29556 type:internal len:239 (+) c11282_g1_i1:1-714(+)
AATTIIENIAKLVQVEDDAPRKWVAGKEMAALRCIDNAFLLIEDGKIANFGPMGKAPQAGVAVRIDAKGGMVLPSFCDSHTHLVYAGSREIEYIDKIRGLSYEEIAKRGGGINNSAKRLHEASEEELFEGAMARIEEIVHRGTGAVEIKSGYGLNTEDELKMLRVIRRIRETGRLTVRATFLGAHAVPLEYKGRQGEYVDLIINEMIPRVAAEDLAEFIDVFCDEGFFTPEETERMLM
>cds.c11284_g1_i1|m.29571 c11284_g1_i1|g.29571  ORF c11284_g1_i1|g.29571 c11284_g1_i1|m.29571 type:3prime_partial len:135 (-) c11284_g1_i1:2-403(-)
MDWSLKLRSFWDPILHLTNLTGIAGRSTAPAIVAASVAAPVSSISAPFHWNAIRAGHVGCFCTLLSFNHIKLYGFSISYTAQVFPWVIFLDGSLMYKYIFFGVISIYKSISISDVEPFDSAKDFGGENFLLRVL
>cds.c11293_g1_i1|m.29593 c11293_g1_i1|g.29593  ORF c11293_g1_i1|g.29593 c11293_g1_i1|m.29593 type:internal len:577 (+) c11293_g1_i1:2-1729(+)
TLYVMKHAIARPLAALLALALLASNALAGEETVTHRGIIYKKVSENQLTIIDFTGSKEHVGVYEIARHVTIGRQEYTVVNPSALDEVKTLWYVDSLVVPEFAPDLITPRNLRKCSSLRYLKIDKSALGNYRDYRLVAKHLTGNYHPVSLDFFTFPEWATARNGMHYSSDGTTLLFTGTMEKQLEGKFVYLPDGVRRIAPYAIGKVNRIIFLILPPSIQSISPTQIWREDNVKSSDTRLKYIDPYRSNYNIYLFINHCIGKDLPNIRIEPPADTHDPDHELKLLFAIDPVGEALNLDYKLQASDTPIEWRSSSSFPASGKIQPGGQPLKLSTHTAMKRRYGKPKMKWESFSATRSVTQDTTLDAKRSPHYEINPQPAPDQRLLGFIRNGRDTIRTASTFCWGIDKVDVRPVYAAKDCYVVGFDFLLTRDGKTLKWWKNRPADTDIAHLGIPSVTRCGKNFLNTPPTSGIYAFPLQLTHIGPRAISNIKNLRVLVVDHDLTLEKSSLAGCSQLLLIKLLNPTPLPTNAIRDAFYPDPVPANLKLFVPREHEAKWASVRDDLGAPFIPYDETITLTNKK
>cds.c11296_g1_i1|m.29606 c11296_g1_i1|g.29606  ORF c11296_g1_i1|g.29606 c11296_g1_i1|m.29606 type:5prime_partial len:55 (+) c11296_g1_i1:2-166(+)
ADPTSKSGSRIAGDVDFDSVAPKCSAISPVPGGVGPMTNIALMRNTLKARLSAE*
>cds.c11308_g1_i2|m.29649 c11308_g1_i2|g.29649  ORF c11308_g1_i2|g.29649 c11308_g1_i2|m.29649 type:5prime_partial len:78 (-) c11308_g1_i2:155-388(-)
IKNSSSQAMDSRSKPFVGSSKRRMSGFCKSRRHKAKRLRSPPESTSTGVSGGGQRSASIASSKRLSKSHASHASSFS*
>cds.c11311_g1_i1|m.29656 c11311_g1_i1|g.29656  ORF c11311_g1_i1|g.29656 c11311_g1_i1|m.29656 type:5prime_partial len:140 (+) c11311_g1_i1:1-420(+)
PIFAAIANSIYTTTEEWFPRLDRGRSAQVPESKSGSAAALRRAFEGFGVPVAQVRPGEDGPEWVDTKRKNDGVYFVGRRMLTQRVPNVKGLPLSDAVYALERAGLRVKSRGCGTVRRQSVAPGEAVDPQTEVELEMSMP*
>cds.c11311_g1_i1|m.29655 c11311_g1_i1|g.29655  ORF c11311_g1_i1|g.29655 c11311_g1_i1|m.29655 type:3prime_partial len:245 (+) c11311_g1_i1:417-1148(+)
MMHCNDKYQELFLGFPFLEATGDAPERVSGITFDSRECAEGMVFVAIRGAAQDGFQYVGAAVERGASVVVSEQPVGEGVKVRNVVVRDAAAALGELAARYYGRPSEKLQLVGVTGTNGKTTIATELYHAWRALGKKAGLISTIEDRVDDRVEPTQRTTPDPVTLNRLLAEMVDAGCEYACMEVSSHAVVQQRIAGLRFAGGVFTNLTHDHLDYHKTMKAYSEAKQQFFTGLPEEAFALTNADDK
>cds.c11312_g1_i1|m.29665 c11312_g1_i1|g.29665  ORF c11312_g1_i1|g.29665 c11312_g1_i1|m.29665 type:5prime_partial len:72 (-) c11312_g1_i1:185-400(-)
VLSLEKELVWIWQLELSPEWIPGREPEPCLEKVAGPELVLSLEKGPAWVQRPGPFRGPELGPGTRPERQSP*
>cds.c11315_g1_i1|m.29674 c11315_g1_i1|g.29674  ORF c11315_g1_i1|g.29674 c11315_g1_i1|m.29674 type:3prime_partial len:61 (-) c11315_g1_i1:2-181(-)
MDIVAVAASVFIFHVKPLHSSEVTSPGCIWHGARDTWNPIERHPEMFIRTEGVFGPLEQV
>cds.c11324_g1_i1|m.29709 c11324_g1_i1|g.29709  ORF c11324_g1_i1|g.29709 c11324_g1_i1|m.29709 type:internal len:78 (-) c11324_g1_i1:2-232(-)
RKCWMMQSGTGRKNSGLFLPFCGEALGLLYSSWVMMLRRALEPARWIPGPLGGARGSGRRRAGLADSNFVALGTAQS
>cds.c11325_g1_i1|m.29713 c11325_g1_i1|g.29713  ORF c11325_g1_i1|g.29713 c11325_g1_i1|m.29713 type:3prime_partial len:210 (-) c11325_g1_i1:2-628(-)
MAKSLGALEMVLLGDKDLGTCSKVTAVGRMRAERRTTAKPWGPWKAQQLPGCTSGWRMTRGDWEWYHREDAEEAEEGRLGLVGLGASSTDDTGPSRLQSVVHHPDAVLAVALQSLVYDTVHLLLGHPNHAFPLQRQPQAGHGLPCRLALHLGHVGADPALQVPQLSFHLLLLKEPSAGSPTSKKELTDPGRELRLHIVPHGLELLGQQP
>cds.c11332_g1_i1|m.29744 c11332_g1_i1|g.29744  ORF c11332_g1_i1|g.29744 c11332_g1_i1|m.29744 type:internal len:138 (+) c11332_g1_i1:1-411(+)
ELANISERRVAQLILGQRGLPEFLVANPGVNSGFMIPQYAAAAMVSQNKQLCSPASVDSIVSSNGQEDLVSMGANAATKLQRILENTERVLGIELLNAVQALEFRRPGRSSASIEALVKAYRERIPFVEEDVIMHTL
>cds.c11334_g1_i1|m.29746 c11334_g1_i1|g.29746  ORF c11334_g1_i1|g.29746 c11334_g1_i1|m.29746 type:internal len:243 (+) c11334_g1_i1:3-728(+)
LKALEERSTHPLSKPIAEWCKTLSTTTIETFSEKHGEGITARIGGKTYTLKGIEWYTTSRLKEPTSSRYPSDIHEQIQDQRLDFTDWSSEAKMLIRNESYTLSVLAEENVPKLLIALTDPLRPDASECVKQLQNDLGIKVHLISGDRPSVVQQTASACGITHAQGNMLPLEKEEYLTALQNQAPAAAVGDGLNDAPLLNRANLSMAMGSGSHLTIGIADITLLSNRLTRIPTAIRLGRLTDR
>cds.c11344_g1_i1|m.29777 c11344_g1_i1|g.29777  ORF c11344_g1_i1|g.29777 c11344_g1_i1|m.29777 type:internal len:291 (+) c11344_g1_i1:2-871(+)
WVIIGISVGVLVVLIAVSKILSGNKRRKGASVEYVIPQRRTIVQTITANGRIRPEVMVKISPEVSGEITELPVVEGQSVKKGDLLCRIKPDSYISYRERAGASVQSARAQAAQANANYLQQKLNFERMEKLYKDSAVSSADFERARTEFQVAESQLKGARYSVASAEASLREADQNLLKTTIYAPLTATVSRLSVELGERVVGTAQMAGTELMRLANMERMEAWVEVSESDIVGVHLADTAVVHIDSYPDTTFRGLVTHIANTAIDAASKDQVTSFEVRIRLLPESYSYL
>cds.c11348_g1_i1|m.29794 c11348_g1_i1|g.29794  ORF c11348_g1_i1|g.29794 c11348_g1_i1|m.29794 type:complete len:315 (+) c11348_g1_i1:41-985(+)
MAKELLQIGVFYDGNYFLHVSNYYNYFHPVRERINLPGFHDFLRELVAQAEDHPVELCRIAEAHYFRGRLSALEASQRGNQLYNDRVFDDILMSVGVKTHYLPLRARGCRREEKGIDVYLALEAYEQCRNRNLDVLILISSDGEYVPLIRKVNALGVKTMVLNWEFTYTDVAGREVVTRTSQDLLQEVLYPVDASEIIEQGIEANSHWTLDLFRASDGNGDRSEVEAEERDYGPHHDLSDYDESECETLTGTVLNINMERGYGFIKYPPNNLFFYHEDVDYPGFTELLVGDEVAFTIGLNAEGQEVARRVRRLD*
>cds.c11348_g1_i1|m.29795 c11348_g1_i1|g.29795  ORF c11348_g1_i1|g.29795 c11348_g1_i1|m.29795 type:3prime_partial len:123 (+) c11348_g1_i1:1121-1486(+)
MVLYNCGIRLYGFAVRIASLWKPKARAWVRGRKGWRVRLAAAMSQGQGPVLWVHCASLGEFEQGRCVMEHFMAQHRGWRLVVSFFSPSGYEVRANYGPAAYVCYLPLDTPRNAHDFVQLVRP
>cds.c11353_g1_i1|m.29805 c11353_g1_i1|g.29805  ORF c11353_g1_i1|g.29805 c11353_g1_i1|m.29805 type:internal len:202 (+) c11353_g1_i1:1-603(+)
LFITYGMVTDEKFYERSSEFMLFKNIDGKYFTQREYRELVAPNQTDKSEDVIYLYATDREGQWSYIEAAKAKGYDVLLMDGQLDAHLVNHLEQKLEKTRFMRVDANTVDKLIDKGSAAAVSLSEEAQGVLREVMEGVARGEEHITVRFEELGEGELPAVVTQNEFMRRMYDMQAMSPTNPLFGSMPQGLDLVLNSSHPLVK
>cds.c11354_g1_i1|m.29811 c11354_g1_i1|g.29811  ORF c11354_g1_i1|g.29811 c11354_g1_i1|m.29811 type:3prime_partial len:53 (+) c11354_g1_i1:457-612(+)
MISFVEHRLLSVAGEVDPVKEIGNENETALEITEETESEIEDVIEKEKESDY
>cds.c11354_g1_i2|m.29815 c11354_g1_i2|g.29815  ORF c11354_g1_i2|g.29815 c11354_g1_i2|m.29815 type:3prime_partial len:53 (+) c11354_g1_i2:481-636(+)
MISFVEHRLLSVAGEVDPVKEIGNENETALEITEETESEIEDVIEKEKESDY
>cds.c11364_g1_i1|m.29856 c11364_g1_i1|g.29856  ORF c11364_g1_i1|g.29856 c11364_g1_i1|m.29856 type:5prime_partial len:623 (+) c11364_g1_i1:3-1871(+)
ENTLLPLTYSGQMLDRVAAIFYNIESAETCDEMQTIAKELSPILSAHSDNIYLNTALYQRLQGIDTTTLDDQQARLLGEITKRFRRAGVELNDSLKDQLKQINQELSLLSLTFGNNTLAETNNFNLLLDQESQLAGLPDNVIATAAETAKANGHEGKWMFTPHKPSMLPFLTYSTNAQLREDLYKLYYMRGDRGNDNDNKETITRIVNLRLERARLLGYASHANYILERNMAKTPEKVDELLSMLWPKALEQAKNERTKLENMMHSEGIKGTLKPSDWWHYAEKVRLAEYDLDEQMLRPYLSLDSVRNGVLNLSTILYGITYVPRPDLPKYHPDVEAYEVLDKDGSHLAVIYFDFYPRPGKGAGAWCTSFNDHHISRTGQEVTPVVSIVCNFTRPVGDTPALLLFDEAETLFHEFGHALHSFFSVERYPMLGSVPRDFVEMPSQIMEHWASEPAYLRQYARHYQTGEPMPDELIEKLRKSGEFNQGFTTLEYLAAAILDMRYHERTEPLTTNVGSFEREVLDEMGHIPEILPRYRSTYFGHIFSGGYSSGYYSYIWSEVLDCDAYQAFVETGDIFNKEVAKNFREKLLQWGNAKDATQMYRDFRGRDPKIEPLLENRGLLHK*
>cds.c11367_g1_i1|m.29863 c11367_g1_i1|g.29863  ORF c11367_g1_i1|g.29863 c11367_g1_i1|m.29863 type:5prime_partial len:94 (-) c11367_g1_i1:258-539(-)
THSVSACGLGAGGATQGPAPGSGGTGAPSTGSFPGGRPLVGQQPLLHAHSSGVVAHGPTAADHSMARDEDGDRVAPHGSSHGPRCSGVARQGC*
>cds.c11367_g1_i1|m.29866 c11367_g1_i1|g.29866  ORF c11367_g1_i1|g.29866 c11367_g1_i1|m.29866 type:5prime_partial len:53 (-) c11367_g1_i1:380-538(-)
HTQSRPAGWELAVLPRAPRQDPVAREPPPRAPFPAAGPSWASSHSFTPTPPE*
>cds.c11367_g1_i2|m.29873 c11367_g1_i2|g.29873  ORF c11367_g1_i2|g.29873 c11367_g1_i2|m.29873 type:5prime_partial len:53 (-) c11367_g1_i2:585-743(-)
HTQSRPAGWELAVLPRAPRQDPVAREPPPRAPFPAAGPSWASSHSFTPTPPE*
>cds.c11367_g1_i2|m.29870 c11367_g1_i2|g.29870  ORF c11367_g1_i2|g.29870 c11367_g1_i2|m.29870 type:5prime_partial len:94 (-) c11367_g1_i2:463-744(-)
THSVSACGLGAGGATQGPAPGSGGTGAPSTGSFPGGRPLVGQQPLLHAHSSGVVAHGPTAADHSMARDEDGDRVAPHGSSHGPRCSGVARQGC*
>cds.c11373_g1_i1|m.29880 c11373_g1_i1|g.29880  ORF c11373_g1_i1|g.29880 c11373_g1_i1|m.29880 type:3prime_partial len:80 (+) c11373_g1_i1:193-429(+)
MRQVDCSELQGVVEHAFEKGEVIDRRVLEAVELTIAQLDNGSLRVVNASEQDGEVVWRVNEWVKKAILLYFRCRKVQPE
>cds.c1137_g1_i1|m.2949 c1137_g1_i1|g.2949  ORF c1137_g1_i1|g.2949 c1137_g1_i1|m.2949 type:3prime_partial len:111 (+) c1137_g1_i1:61-390(+)
MKTIVKKMLLPAGICLTVLLIGCPQNNGFKPDVPAQPHLSEQQKLEAEVDRVILKVAGKTDITAGELKQENITASGYDSSYAIKYEKLDGNSAERKAEITFLLKKDRLIS
>cds.c11380_g1_i1|m.29912 c11380_g1_i1|g.29912  ORF c11380_g1_i1|g.29912 c11380_g1_i1|m.29912 type:complete len:155 (+) c11380_g1_i1:175-639(+)
MLAPKRTKYRRPHRRSYKGVAKGKNNMTNGKWGLMALEGNYIKAVQIEAFRVAVTRYMRRMGKLWVNIFPHLSRTVKPLEVRMGSGKGAPDHWVAVVKKNKIIAEIDGVSDEIAREALRLGMHKLPIKTKIVSKEQVREAIRKRDGLNKDGAKK*
>cds.c11380_g1_i1|m.29913 c11380_g1_i1|g.29913  ORF c11380_g1_i1|g.29913 c11380_g1_i1|m.29913 type:5prime_partial len:60 (+) c11380_g1_i1:2-181(+)
NTVKKHVHLLVVVEDEKEELIINQEEEMQNQETKKHKNLRKTLKKIQIKLLKRRRHKIC*
>cds.c11386_g1_i1|m.29936 c11386_g1_i1|g.29936  ORF c11386_g1_i1|g.29936 c11386_g1_i1|m.29936 type:internal len:87 (+) c11386_g1_i1:2-259(+)
GKRGIIFGALNERSIAWKVAQLAHAEGAEIVLTNTALAIRMGQIDELAKECNAQVIAADATSVDDLYALVDGAMEHFGGQFDFVLH
>cds.c11387_g1_i1|m.29939 c11387_g1_i1|g.29939  ORF c11387_g1_i1|g.29939 c11387_g1_i1|m.29939 type:internal len:189 (+) c11387_g1_i1:3-566(+)
FLGVSDKLAYLSGSESTIYRVNLDDLSVAPVVGSGWTGLSEHEIGSMVLYRGRIIVEVFGKYSGFNSDRIGHELWVLNVDDGTMLAKFNAEGGLFNPVVTLDGRLLAVRVQDGTPNKRYSLVELDVNNPSSDPKELLEFENAIRPADFQTQRWSWSQGHLFASTRENRLFWNIESGMFQLNKIASVDL
>cds.c11388_g1_i1|m.29941 c11388_g1_i1|g.29941  ORF c11388_g1_i1|g.29941 c11388_g1_i1|m.29941 type:internal len:87 (+) c11388_g1_i1:1-258(+)
PPELDRPLPEHKGRWLSWGCPQDSRQSLQPTCGSLEFGVGGSDKSVKHNQSPGGTKEGRSQEFGVGGSDKSVKHNQSPGGTKEGRS
>cds.c11389_g1_i1|m.29946 c11389_g1_i1|g.29946  ORF c11389_g1_i1|g.29946 c11389_g1_i1|m.29946 type:5prime_partial len:55 (-) c11389_g1_i1:645-809(-)
SSRRRLCELARRSKNSSVLGDSTETGGVFSILLRGVEEAAAAADVEFFSCKQHL*
>cds.c11394_g1_i1|m.29955 c11394_g1_i1|g.29955  ORF c11394_g1_i1|g.29955 c11394_g1_i1|m.29955 type:internal len:165 (+) c11394_g1_i1:1-492(+)
SGPIVVGKIDLDVLKDRTGRKPEASATPGGGVQKRKRRKKIATAGSSDSPRNARSDGAGAQAGERMRKKGKVSKKAIQRQEISKEDIEEKIKETRARIFSKRSDTLAKGVKYRKEKRSIMEAKREEATERDEAARMVLQLSEFVSVNELAGMMDVPVTDVIETC
>cds.c11395_g1_i1|m.29957 c11395_g1_i1|g.29957  ORF c11395_g1_i1|g.29957 c11395_g1_i1|m.29957 type:internal len:170 (+) c11395_g1_i1:3-509(+)
IGHLLGLPTKKLDSIIYYEKYVVIQPGESNCKYLDLLVEEEYFEILQQLPKGNQQLDDSDPKKFIAAMGAEALETLLSKIDLDALSYELRDKAENETSQQRKSDALKRLQVVEAFRESNGVNRPEWMILRVVPVIPPELRPLVPLDGGRFATSDLNDLYRRVIIRNNRL
>cds.c11395_g1_i2|m.29959 c11395_g1_i2|g.29959  ORF c11395_g1_i2|g.29959 c11395_g1_i2|m.29959 type:internal len:99 (+) c11395_g1_i2:1-294(+)
ALETLLSKIDLDALSYELRDRAENETSQQRKSDALKRLQVVEAFRESNGVNRPEWMILRVVPVIPPELRPLVPLDGGRFATSDLNDLYRRVIIRNNRL
>cds.c11396_g1_i1|m.29961 c11396_g1_i1|g.29961  ORF c11396_g1_i1|g.29961 c11396_g1_i1|m.29961 type:internal len:251 (+) c11396_g1_i1:2-751(+)
YRSDIHGVDWSYYHDTYKKFLPHINNNYDFADMLSEMLGELNASHTGSGYRGSPSEQPAITASLGLFYDANYKGKGLKVTEVLIGGPFDKAASKVKPGTIITRIDGEEVESLASLPALLDRMVGERVRVDYQGGSEVVKPISLGEERNLLYNRWVDQRRKEVDSLSKGRLGYVHVRSMDGDSYRAVYEGLFGRYNDREGVVIDTRYNGGGHLHEDIEVLFSGTKYLDQVPREHMVSEQPRKRWKKPSVML
>cds.c11399_g1_i1|m.29968 c11399_g1_i1|g.29968  ORF c11399_g1_i1|g.29968 c11399_g1_i1|m.29968 type:5prime_partial len:50 (+) c11399_g1_i1:3-152(+)
LRGPEGAERSPAGDPGADAAGVSTTEGGPPPAGDRRPRAVREAGDHVAS*
>cds.c11402_g1_i1|m.29974 c11402_g1_i1|g.29974  ORF c11402_g1_i1|g.29974 c11402_g1_i1|m.29974 type:5prime_partial len:148 (+) c11402_g1_i1:3-446(+)
GGEREAEEEHVDTDGGGGGELLPVLLVDDNELNILVERKFLDRWGYRVDVASSGAEALRYLTDREYGLVFMDLRMPGMDGFETVVRIRELEGSMRDVPVIALTASTEQGVRTRIHESGMQGYIFKPFRTEELRDVLVRYVGDPSAGA*
>cds.c11405_g1_i1|m.29980 c11405_g1_i1|g.29980  ORF c11405_g1_i1|g.29980 c11405_g1_i1|m.29980 type:internal len:91 (-) c11405_g1_i1:3-272(-)
SFTKWFFRTSTLGIPSISNTSSDVKRCVGGKGTALTTRSAPGGGGGGGGGGGAARAGSGAAMLGPGLGYALGRAGLGAGGAPGPPPPPFP
>cds.c11411_g1_i1|m.30013 c11411_g1_i1|g.30013  ORF c11411_g1_i1|g.30013 c11411_g1_i1|m.30013 type:5prime_partial len:132 (+) c11411_g1_i1:2-397(+)
LNAAVEAARAGEYGAGFSVVANEVRKLAERSKAAAEEITGLTAESQRMAVEAGELMVEALPAVEKTTDLVKEITAYSDEQQQGATQINTAIQDFNVAVQANATAAGEMASSSEALNAQAQMLRDAVAYFRL*
>cds.c11419_g1_i1|m.30033 c11419_g1_i1|g.30033  ORF c11419_g1_i1|g.30033 c11419_g1_i1|m.30033 type:complete len:151 (+) c11419_g1_i1:61-513(+)
MLLKEFNQYISNLSLWTIKLHNIHWNVVGKLFLPVHQFTEAEYEKAFERLDAVAEHCKMYNAMPASTMKEHLQLATLKEEPTREFTCKEALEIVHADLESLRKEATELRNACDKEGWFSAVALFEEHVNDYNKQIWFLRAMLDEKCCKSC*
>cds.c11422_g1_i1|m.30038 c11422_g1_i1|g.30038  ORF c11422_g1_i1|g.30038 c11422_g1_i1|m.30038 type:internal len:74 (+) c11422_g1_i1:2-220(+)
ARLRLQMREEIKRIQRETKITTVFVTHDQEEAMSICDEILIMRTGKEMQRGRPQYIYNNPDNLFVAKFLGNPP
>cds.c11425_g1_i1|m.30049 c11425_g1_i1|g.30049  ORF c11425_g1_i1|g.30049 c11425_g1_i1|m.30049 type:internal len:105 (+) c11425_g1_i1:3-314(+)
GKFLSDYYSKEILPSDPFSTIDQKGVGELVKTGVKDGRKGNKELKIGICGEHGGDPESVKFFHKTGLDYVSCSPYRVPIARLTAAQVVIEEKREEKLKAQIKKA
>cds.c11429_g1_i1|m.30059 c11429_g1_i1|g.30059  ORF c11429_g1_i1|g.30059 c11429_g1_i1|m.30059 type:complete len:90 (+) c11429_g1_i1:420-689(+)
MAQQRGEVRYLVPPTIEVKRKKYCRFKKNGIKYVDYKDPDFLKKFLNEQGKILPRRLTGTSLKYQRRVATAVKRARHLALLPFVTDLLK*
>cds.c11429_g1_i1|m.30057 c11429_g1_i1|g.30057  ORF c11429_g1_i1|g.30057 c11429_g1_i1|m.30057 type:5prime_partial len:132 (+) c11429_g1_i1:3-398(+)
IFNNDGIGIMINQYETVFITTPILSDAQVKETVNKFKDLITSNGGSIVHHEDWGVRKLAYPIDKKTSGHYTLIEFKAEGEFIDKLETQFRRDENIIRFLTVRMDKYAIQYAEKRRLLGPEENESNQGSKKR*
>cds.c11429_g1_i1|m.30056 c11429_g1_i1|g.30056  ORF c11429_g1_i1|g.30056 c11429_g1_i1|m.30056 type:complete len:149 (+) c11429_g1_i1:708-1154(+)
MKIILKEAVPHLGETGDLVEVKRGYAMNYLIPKGMASSATPSAIKQLNETLRQRAHKEAKLREDALLFANTLNGVNITIGAKASPSGRIYGSVNTIQIAEALADKGHQVDRKSISIEQDPVKEIGEYSAKIKLYRDVYATINFEVVSE*
>cds.c11431_g1_i1|m.30071 c11431_g1_i1|g.30071  ORF c11431_g1_i1|g.30071 c11431_g1_i1|m.30071 type:5prime_partial len:83 (-) c11431_g1_i1:47-295(-)
LRRRPPPQPTGPGCSAGQSACGPVGKVEGGDVSGNSCLRSGRRRRASSSGPEPASLEGEWRFWISGREKREKEGELTRGRET*
>cds.c11440_g1_i1|m.30104 c11440_g1_i1|g.30104  ORF c11440_g1_i1|g.30104 c11440_g1_i1|m.30104 type:internal len:101 (+) c11440_g1_i1:3-302(+)
KMLDQAQAGDNIGALLRGVQRTEIERGQVLAKPGTIQPHTKFESEVYVLSKEEGGRHTPFFNGYRPQFYFRTTDVTGNIELEDGVEMVMPGDNAKFIVEL
>cds.c11442_g1_i1|m.30110 c11442_g1_i1|g.30110  ORF c11442_g1_i1|g.30110 c11442_g1_i1|m.30110 type:internal len:132 (+) c11442_g1_i1:2-394(+)
VVVLGFGVASEARSAMQCASVVVESHDHMKVKFLTHDRLLGMLRGKMGDPVGHSLLSINTHEVESMVSSLAPVAKCDAYVDMDGRLCVMVKQREAIARVMPRRGESWYIARDGYVFTAMPGYVSPALVVSG
>cds.c11446_g1_i1|m.30128 c11446_g1_i1|g.30128  ORF c11446_g1_i1|g.30128 c11446_g1_i1|m.30128 type:3prime_partial len:97 (+) c11446_g1_i1:216-503(+)
MRQLKITKSITNRESPSLDKYLQEIGKYELISMEEEVELAQRIKKGDQKALEKLTKANLRFVVSVAKQYQNQGLSLPDLINEGNLGLMKAAEKFDE
>cds.c11449_g1_i1|m.30133 c11449_g1_i1|g.30133  ORF c11449_g1_i1|g.30133 c11449_g1_i1|m.30133 type:internal len:212 (+) c11449_g1_i1:2-634(+)
VAAFSTAVGEVSEPVRSQFGYHLIKVHAVRPSKGRMQVGHVLVRMPGGVTLAQRDSVKATIDRAYAETKAGVPFDTIMRRYSPSLYASSAGGRYPWVSAGTAPTWFYEKVFSLEHDGDVSAPFESPLGWHMVKRITHETVPPYKDAREELRMLMRRSGQAVDDDAAFVKAARGLVGAQVHDSVVVAFEQWLAGSTPEEPLPRSLAAQSLGE
>cds.c1144_g1_i1|m.2976 c1144_g1_i1|g.2976  ORF c1144_g1_i1|g.2976 c1144_g1_i1|m.2976 type:internal len:83 (+) c1144_g1_i1:1-246(+)
VQTKYDCIYDYDNELVTLNVTLCDGNKTTIIDSMQGDLIKNDKGEFDVVFNVDGERLLLSEMSEISLLDNVGFWSKLKKIWK
>cds.c11454_g1_i1|m.30143 c11454_g1_i1|g.30143  ORF c11454_g1_i1|g.30143 c11454_g1_i1|m.30143 type:internal len:207 (+) c11454_g1_i1:2-619(+)
QKYVVKPLEGFSLEEPFAKADHVNRVTLCGLDLTAYADKRILVTVPMFSRPQTVIQTPYVRLLQGDEPVKNVLGEDFYAPKKGALDGMWLVEGGSVQSLTLEVVVPFNDDGTAKRGDQLLVFGFILDSEPVDPDVRVDFETVPESKSSMGVESIVTVVKNNHAHTIDVLPVELYVNNSLAERRVLRNLTMFKTDTVRFEYDFSSAA
>cds.c11464_g1_i1|m.30174 c11464_g1_i1|g.30174  ORF c11464_g1_i1|g.30174 c11464_g1_i1|m.30174 type:internal len:142 (+) c11464_g1_i1:1-423(+)
QKDREEGFFTSNRPGGRGGDDIYWFYLPPLEFNLLGKVDDEVTASPLANAQVKLVGSDGSVRDSKTNERGEFKFKLNPNTDYIAITSSEGYFKGKVKTTTKGKTASEDIEVKVEVSALEIDKPIVLPNIFYDFDRWELRPE
>cds.c11476_g1_i1|m.30203 c11476_g1_i1|g.30203  ORF c11476_g1_i1|g.30203 c11476_g1_i1|m.30203 type:3prime_partial len:124 (+) c11476_g1_i1:458-826(+)
MQYHVPVMLSESVDALHVRPEGVYADLTLGGGGHTRAVLERLGPRGRLLCFDRDGEALGNAPEDGRVVRVHSDFRYLWRWMRYYGLEGFDGVLADLGVSSRHLDAADRGFSFRLDGPLDMRMN
>cds.c11476_g1_i1|m.30201 c11476_g1_i1|g.30201  ORF c11476_g1_i1|g.30201 c11476_g1_i1|m.30201 type:5prime_partial len:150 (+) c11476_g1_i1:3-452(+)
LGEYRCKLDSKGRVFFPAALRRQNASEDKGSYVLKRGIYEPHLVLYTLDAFQEQVEAVRARVNRYSRDGDRFVREFYRAGELLTLDASDRILLSKRHLDFLGTSGELVFVGQSDCIEIWDVVAYDGLQLSGEDYAALTERMLGDGIGGR*
>cds.c11480_g1_i2|m.30222 c11480_g1_i2|g.30222  ORF c11480_g1_i2|g.30222 c11480_g1_i2|m.30222 type:5prime_partial len:68 (-) c11480_g1_i2:59-262(-)
FSLDDSHLCSSLRGPPAPHRLSPESPPLALVGQGPAEEAVVAEAAVEAPRELSAEAPAFLKRTTSQS*
>cds.c11482_g1_i1|m.30227 c11482_g1_i1|g.30227  ORF c11482_g1_i1|g.30227 c11482_g1_i1|m.30227 type:5prime_partial len:82 (-) c11482_g1_i1:129-374(-)
GWRLRGRGLETEEKRPRERTEEGWRLRGRGLETEEKRPRERTEAGLAESRLQRLRVRKLQRPRATTSTVGGSTACGISFDK*
>cds.c11482_g1_i2|m.30231 c11482_g1_i2|g.30231  ORF c11482_g1_i2|g.30231 c11482_g1_i2|m.30231 type:5prime_partial len:74 (-) c11482_g1_i2:129-350(-)
GWRLRGRGLETEEKRPRERTEEGWRLRGRGLETEEKRPRERTEAGLAESRLQRPRATTSTVGGSTACGISFDK*
>cds.c11486_g1_i1|m.30236 c11486_g1_i1|g.30236  ORF c11486_g1_i1|g.30236 c11486_g1_i1|m.30236 type:internal len:95 (+) c11486_g1_i1:3-284(+)
QKMAMGATGGDLDAYRKVNVAGVGSRERKTSDAGLHRRFVRNIFEKSLLAALTLLLWTAGASIGAAAQCHPHNEQQIDSLRSVANGAADCSVRV
>cds.c11487_g1_i1|m.30238 c11487_g1_i1|g.30238  ORF c11487_g1_i1|g.30238 c11487_g1_i1|m.30238 type:internal len:158 (+) c11487_g1_i1:2-472(+)
GGKTASCKVTVQEGVPIKYEGAYLYDVYRVVGTDVTLLPQKNDVAQVGDKLVIRATGGFHNVLVNNKDVLKQGELVTAEYTVTGSEGTIKLFVRQGHPCIAEQPEVLELETLGWGGEKGTTLVIGRGMQFDVTVKNLPPDQVIRELKVMGKVVKEAV
>cds.c11489_g1_i2|m.30245 c11489_g1_i2|g.30245  ORF c11489_g1_i2|g.30245 c11489_g1_i2|m.30245 type:5prime_partial len:56 (+) c11489_g1_i2:3-170(+)
QRPRRQQQTLAAELLGSVPPGFTVRDFLRGAPGSKPRWSMSGNLTSKGFSKSCSC*
>cds.c1148_g1_i1|m.2988 c1148_g1_i1|g.2988  ORF c1148_g1_i1|g.2988 c1148_g1_i1|m.2988 type:5prime_partial len:73 (-) c1148_g1_i1:425-643(-)
TPPRRHSRQGWDAQRGPGSGVGVVGVEGVGAEAAVEGAEEEVEAGPGSLVQDAYSGYSAQAGGLGAWAGPGT*
>cds.c11490_g1_i1|m.30247 c11490_g1_i1|g.30247  ORF c11490_g1_i1|g.30247 c11490_g1_i1|m.30247 type:internal len:103 (+) c11490_g1_i1:2-307(+)
WMKKLGVSDIEKIYIPDVAIAETKDGLKGFPLADYHPQEDHKNVRKYKMGYTEKPSITGKTYLMKLNHDAKYDGKVSSSVIDSREPIMGKGVYRQAGGQKIG
>cds.c11494_g1_i1|m.30253 c11494_g1_i1|g.30253  ORF c11494_g1_i1|g.30253 c11494_g1_i1|m.30253 type:5prime_partial len:126 (+) c11494_g1_i1:2-379(+)
KKPSVMLIGEANYSNAHGTPWVYKTQKVGKLVGMPVPGTMTSVWWETQIDRSLYFGVPIVGYVDANGNYLENQQLEPDVKVRMDYQKLSQGHDTQLEKAVEVLLQECDSVKATSPWTAIDAKYSK*
>cds.c11495_g1_i1|m.30255 c11495_g1_i1|g.30255  ORF c11495_g1_i1|g.30255 c11495_g1_i1|m.30255 type:5prime_partial len:55 (+) c11495_g1_i1:3-167(+)
LNKPPRAQRQVEESVVKTGVEKIFAVLACSAVKYKKEVLDMNGKKVYITPPPEK*
>cds.c11500_g1_i1|m.30277 c11500_g1_i1|g.30277  ORF c11500_g1_i1|g.30277 c11500_g1_i1|m.30277 type:complete len:71 (-) c11500_g1_i1:49-261(-)
MITDNSIITTEISRRNSTQFHFNFLIQSFQPMCQEADPMTRITCKLLICTNSSKNYLCTALIRLCSILGH*
>cds.c11505_g1_i1|m.30300 c11505_g1_i1|g.30300  ORF c11505_g1_i1|g.30300 c11505_g1_i1|m.30300 type:internal len:283 (+) c11505_g1_i1:2-847(+)
VIGNQTFRIHIVQKGETLYAISKTYGVNIAQIALHNPDIYYGIIEGQLLKIPIQPNLNANTQTPKDDYRLHVVKEGDNLYKLARQYGINVESIRKANLMTSDTLRLNATIRIPFENIVPTTQNAGEHIAYLVQKGDGLYSIAKKHNITQEAILEANPEIATRGLQANMLISIPTAPSQPPDTTLPNDLLPQTKAATYTLIIAKTACDTQNPFPKWKPINVALILPFSLNSTKGKLPDNNHATPDRPANSNVKGDPRFIEFYQGFLLAIEQFQLQGQKLNISV
>cds.c11515_g1_i1|m.30345 c11515_g1_i1|g.30345  ORF c11515_g1_i1|g.30345 c11515_g1_i1|m.30345 type:complete len:148 (+) c11515_g1_i1:2-445(+)
MSEEQMYRTQLRYRQFRAFYSVMSNAAGDKGAIRELIFGRYSFHCAVVSSALLKYKYGYHVGSRFELPMEVSETMHTEGIFTVYSELLATAVMTVSLLQWVQRTVGVEAREQIPISEFYARYPRAQRTLYLLEEILDDVERSLSEEA*
>cds.c11515_g1_i1|m.30343 c11515_g1_i1|g.30343  ORF c11515_g1_i1|g.30343 c11515_g1_i1|m.30343 type:3prime_partial len:215 (+) c11515_g1_i1:556-1197(+)
MEVTELGRDGSIAHVRARVSYADYKEAYNKRLREKGRGIQVRGFRPGKSPRGLLQRAFGGDILRECVSEQFKSGIEDYYSGSHEVTYGSFVNEPGSDTKLNLDGNPNSNTVHELDVYVGVVSEPDIAKDGPVPVYAIEPTEEEIEDLIRSHLCALGDYEPCERVPELVAGRFNDPLLMFFRLARKGEELPPFEPGGSVEASTPFNLLDSEGLGS
>cds.c11518_g1_i1|m.30359 c11518_g1_i1|g.30359  ORF c11518_g1_i1|g.30359 c11518_g1_i1|m.30359 type:internal len:350 (+) c11518_g1_i1:2-1048(+)
YTYTGKYYLFFRKEGLRNQSVLYVKDSLAGEARMLLDPNTLSDDGTVALSEISPSHDSKYLAYSVADGGSDWNKIYVLDMRTGERLRDEVSWVKFSTIAWQGDGFYYSAYDAPAEGKALSGKNEFHKVYYHKVGTPQKEDRLIFQNRQEPLRNYFAQVTDDEKYLLVNETASTDGNSVYVKNLRTNSEFMQLTVGFDYSYSLVGSQGDNLYMMTNYKAPKGKLVCINMDRSDVGDWADVIEEQKDVLTSVTMTAGHFVAVHMVDAVSRMEVYTIGGERVREIEQPVMGTVDAVSGRAEGDELFYSFSSFTVPSVVYRVVPSIGEQEEVFRPAIDFPFDDYVVEQVFYPS
>cds.c11523_g1_i1|m.30401 c11523_g1_i1|g.30401  ORF c11523_g1_i1|g.30401 c11523_g1_i1|m.30401 type:5prime_partial len:66 (+) c11523_g1_i1:1-198(+)
APSAPCHPRASPPGHQATNIRPEDPSSAAGRPRHPRSVLQPPGVLVPVSRVETPGLQRSGAACGT*
>cds.c11523_g1_i1|m.30399 c11523_g1_i1|g.30399  ORF c11523_g1_i1|g.30399 c11523_g1_i1|m.30399 type:internal len:68 (-) c11523_g1_i1:2-202(-)
EVMFRTPPRCAAGPVSPPCSRAPGPLGAVELTWGGGGDRPHCSGPRGGCWWPDGLVAMPADGRARRA
>cds.c11523_g1_i2|m.30403 c11523_g1_i2|g.30403  ORF c11523_g1_i2|g.30403 c11523_g1_i2|m.30403 type:5prime_partial len:82 (+) c11523_g1_i2:1-246(+)
APSAPCHPRASPPGHQATNIRPEDPSSAAGRPRHPSYFRLTSHTVAGVVGSWSVLQPPGVLVPVSRVETPGLQRSGAACGT*
>cds.c11526_g1_i1|m.30413 c11526_g1_i1|g.30413  ORF c11526_g1_i1|g.30413 c11526_g1_i1|m.30413 type:5prime_partial len:61 (+) c11526_g1_i1:3-185(+)
FNYLLLNSVQSGFYRRQKKKLKLKRRIFFLRQKNNLFGKEINKNERTANGEATFNGWNAA*
>cds.c11529_g1_i1|m.30414 c11529_g1_i1|g.30414  ORF c11529_g1_i1|g.30414 c11529_g1_i1|m.30414 type:internal len:169 (+) c11529_g1_i1:1-504(+)
PDAWAWRSLPALPWLATRSVQRYVSWNESIGMPDRKGVIMLEIGKYQFSSHLLLGTGKFASNDVMRKAIIASGSELVTVALKRVDVHNSADDLLAHIQMPGGHVLPNTSGVRTAKEAIFAAEMAREALGTDLLKLEIHPDPRYLLPDGEETLEATKTLAREGFTVLPY
>cds.c11532_g1_i1|m.30432 c11532_g1_i1|g.30432  ORF c11532_g1_i1|g.30432 c11532_g1_i1|m.30432 type:complete len:403 (+) c11532_g1_i1:92-1300(+)
MVENLEALFSESAHRMRRSAIRELLKLTQKPDIISFAGGLPAPESFAIEDIRAVIDEMLTNEGEVAMQYGATEGDPLLRDILVERYRKQGLTLDKENLIITTASQQALDLLPKIFINPGDVILCGLPSYLGALQSFVNYGAKLEGILLDDKGMRADLLDKKCAELKEKGIKPKFIYVIPDFQNPAGITMPESRRKEIIAVAQKYDLLILEDSPYREIRFEGTPQPTIHQLADPGRVVLLGTFSKTFAPGFRIGWIIADPRIIDKVVMSKQSTDLCTAPFVQRIAARYLEKGLFDKNLKGIVENYREKRKGMIEAFKKYFPEGVTWTEPEGGLFLFVTLPEYMDAEDLFKIAIEEKVAFVLGTSFYCNGEGKNTFRINFSYMSKEKNEEGVKRLATAIRKLMK*
>cds.c11535_g1_i1|m.30440 c11535_g1_i1|g.30440  ORF c11535_g1_i1|g.30440 c11535_g1_i1|m.30440 type:5prime_partial len:195 (+) c11535_g1_i1:2-586(+)
LKIIAFDKNGGRSEKELKGNEEILWKKDGSTPATPAGTPFNMNSKKLGAINHAYGDGAMAFSFVTGKTMRQTDVESKGSTEATMIHLSDGKGTTFKAAFTSGEITTESGKTLKGNGTKFAKLEGNNPTKVTVENAKEKAKNAGTTVNDVKKDDLYVAVKDDTYYLIHITKVSESGISTTRGGGEGFIEFDYYTE*
>cds.c11542_g1_i1|m.30474 c11542_g1_i1|g.30474  ORF c11542_g1_i1|g.30474 c11542_g1_i1|m.30474 type:5prime_partial len:128 (+) c11542_g1_i1:3-386(+)
VDRMAALLNDACKPVRGSKILQLGMAYKQDIDDYRESPAIRVYEELLARGADVEYYDPYVPSFSHDGKEYSGLKELTKEIVKSADLVVITTAHTTLDYGMIQAHAKCIFDTKNAMSKVEARENIHLL*
>cds.c11545_g1_i1|m.30491 c11545_g1_i1|g.30491  ORF c11545_g1_i1|g.30491 c11545_g1_i1|m.30491 type:5prime_partial len:77 (-) c11545_g1_i1:108-338(-)
TQEVQEEVCDRAWGEVKEARGGAGMCPSPPQTSSWKGEGLAGTGQWEWNSQGPVKVMEGPWFCATGWQLNLNSGRA*
>cds.c11546_g1_i1|m.30494 c11546_g1_i1|g.30494  ORF c11546_g1_i1|g.30494 c11546_g1_i1|m.30494 type:3prime_partial len:313 (+) c11546_g1_i1:52-987(+)
MKTYATDEIRNVVLLGSTDSGKTLLTEAMMFEGKVIERKGSIEAMMFEGKVIERKGSIEAKNTVSDYSEIEQINGKSIFSTVLYTEFMGHKLNLLDTPGSDDFVGSVITALEVADLGVMVVNAQRGAEVGTEVFSRWAERMERQLILGITQLDHEKAAYETTLESLVQMFGNKVVTVQYPVNPGAGFDTFIDVLLMKMYRFKGTDGEREELPIPEDELARAKDLHGKLVEAAAVHDDKLMELFFDKGALTEDEIRLGLAKGMAAREVMPVFCLSATKSIGIKRLMEFIIKVGPSPAQVPPVKDTEGKDVLCD
>cds.c1154_g1_i1|m.2994 c1154_g1_i1|g.2994  ORF c1154_g1_i1|g.2994 c1154_g1_i1|m.2994 type:internal len:92 (+) c1154_g1_i1:1-273(+)
TYAFSVQNKKGYEEALERKGYKNAFELDRGWYEFLRQSFNLETWQEAAKQMGDYYKTGEQSTDILSIFKIKGGIGSLQPDTDFILYAYLIK
>cds.c11568_g1_i1|m.30573 c11568_g1_i1|g.30573  ORF c11568_g1_i1|g.30573 c11568_g1_i1|m.30573 type:5prime_partial len:242 (+) c11568_g1_i1:3-728(+)
YEGNEPAIAKVAFGAKDQTCYIDIHQPFVEVDVFRDGTDSPAMDVSILNLTKDQGTNDVFTPESSVHFAEGATKATLRVNFDLAKYKSVGLFYSYQLDLKIDFGEEDLSKFPDPLTDIPYSTSVTLFPRLMFETDPDVPQLYFDSQILTGDFSVQYDKKTFESENIVVCKFLDKNMPLQFVLEKQTDGTYNLSLAPSPQEILGGIEFIASGTAKDLSHWDFKFSLPQLGYMDLPAKVYPPK*
>cds.c11571_g1_i1|m.30578 c11571_g1_i1|g.30578  ORF c11571_g1_i1|g.30578 c11571_g1_i1|m.30578 type:internal len:137 (+) c11571_g1_i1:2-409(+)
AIVVEPGANPAEVRILVKDTGIGIDKAKQADLFKPFQQAQPANRATGSGLGLYIARLFTEMHRGHIEVESTPNRGTTMTVTIPLLRKRNASSLHSPVEPLPARASVPKPTQKAELTGATNTPPEVAPDAPQRVLIV
>cds.c11572_g1_i1|m.30579 c11572_g1_i1|g.30579  ORF c11572_g1_i1|g.30579 c11572_g1_i1|m.30579 type:internal len:132 (+) c11572_g1_i1:2-394(+)
KNTTMADKITSAYIISGSDSKNRNTSYMYSIPSFHEHRGKKESRITAQEGLTKALLFAISTIYYKVEDGFRSNFIIYTDDPMLIEQLNDQKNHREYNTKICRKNIDGFWDAVALLYQNECFVTVQMASQAD
>cds.c11581_g1_i1|m.30609 c11581_g1_i1|g.30609  ORF c11581_g1_i1|g.30609 c11581_g1_i1|m.30609 type:internal len:118 (+) c11581_g1_i1:1-351(+)
SMERIAVFAGTFDPFTRGHQDITRRALGLFDKIIVAIGKHAGKKTLFPLESRRAIIMDTFADEPRVKVADYDGLTIDFCREQGAKFIIRGLRSGTDFDYERTIAQANSMVEPEIETI
>cds.c11586_g1_i1|m.30621 c11586_g1_i1|g.30621  ORF c11586_g1_i1|g.30621 c11586_g1_i1|m.30621 type:5prime_partial len:100 (+) c11586_g1_i1:1-300(+)
NVNLMKPSVREDRRKKGMANNLYFTKKILDAKGVVYGIKTASRRNDFRTEIFKFTKTIDADLLIIMTDKMKAYFTKDMVDVEMPVMFINPLSKRYQAFY*
>cds.c11587_g1_i2|m.30625 c11587_g1_i2|g.30625  ORF c11587_g1_i2|g.30625 c11587_g1_i2|m.30625 type:internal len:70 (+) c11587_g1_i2:3-209(+)
LDLGAERGCGADPPALQPPAGPAPATLAAEPAAAPSDPLLPASDLTESFAEERPCLGPAACRLIAPGTR
>cds.c11593_g1_i1|m.30636 c11593_g1_i1|g.30636  ORF c11593_g1_i1|g.30636 c11593_g1_i1|m.30636 type:internal len:155 (+) c11593_g1_i1:2-463(+)
QLSVGGKATYQSDVTKVDLDLSDLPFKVDINVPVPRKDQYQLYADVTQVVWDGGGNSAKARIVQAESEVGVQQVRVQLERLHSQVDDLYFTLLLIDRRLAVHELLEKELERQLQRVQACVANGVASTTDVGLVEVEQHRATQGRVELEAAQEAA
>cds.c11594_g1_i1|m.30642 c11594_g1_i1|g.30642  ORF c11594_g1_i1|g.30642 c11594_g1_i1|m.30642 type:5prime_partial len:92 (-) c11594_g1_i1:158-433(-)
ILAVAQDDRAHQGERLDSPGVLLGEWERGLEEREGWQVVDILAVAQDDRAHQGERLDSPGVLLGEWERGLEEREGWQVVDGQDCNLQDTQR*
>cds.c11595_g1_i1|m.30643 c11595_g1_i1|g.30643  ORF c11595_g1_i1|g.30643 c11595_g1_i1|m.30643 type:internal len:104 (+) c11595_g1_i1:2-310(+)
DNYFAALNSAVFSDGSFCYVPKGVRCPMELSTYFRINAMGTGQFERTLIVADESAYVSYLEGCTAPRRDENQLHAAVVEIVAEEQAEVKYSTVQNWYPGDREG
>cds.c11595_g1_i2|m.30644 c11595_g1_i2|g.30644  ORF c11595_g1_i2|g.30644 c11595_g1_i2|m.30644 type:internal len:182 (+) c11595_g1_i2:3-545(+)
DEVDPEILDTFSRLGIPLDEQKILSGVAVDAVMDSTSVKTTFQETLAEKGIIFCSMSEAIRNYPSLVQKYLGSVVPATDNFFAALNAAVFSDGSFCYIPRGVRCPMELSTYFRINAMGTGQFERTLIVADESAYVSYLEGCTAPRRDENQLHAAVVEIVAEEQAEVKYSTVQNWYPGDREG
>cds.c11598_g1_i1|m.30654 c11598_g1_i1|g.30654  ORF c11598_g1_i1|g.30654 c11598_g1_i1|m.30654 type:internal len:260 (+) c11598_g1_i1:1-777(+)
AFTRVGTDTDWKFVTGGKAYAFLIKENGSLWALGDNQKAVQGVGNGKKNKTPAQIGADTDWIYVTASRFWGYNGFAIKEDGSLWGWGDNEYKQLTASNTGKVIIKPVQIGTEKDWSKVSVGENNVLALKKDGSLWVWGNNLQKALGLGSGGAGICKVPTRIGNGSTWTDIRAVSGRSYALKQDGSLWACGHNPDNIIGFNQTGSDYKEYVDEFTKITALQGQIADITGDEVTMIAAIGSGSVIEKVYAWGLNADGAFGD
>cds.c115_g1_i1|m.283 c115_g1_i1|g.283  ORF c115_g1_i1|g.283 c115_g1_i1|m.283 type:5prime_partial len:54 (+) c115_g1_i1:3-164(+)
ADWYQRSLQRIATMTAESIQTSARKWLDPASMVLSVAGSGQTIDKISWPLLSL*
>cds.c115_g1_i1|m.280 c115_g1_i1|g.280  ORF c115_g1_i1|g.280 c115_g1_i1|m.280 type:3prime_partial len:377 (+) c115_g1_i1:204-1331(+)
MMRQALQTIGRSGLLLLIIVCINGAFAHAQNPYYDPRPKPPIFRCVTMNPSNGDVTLKWDAPELTNDNPAPTGYMIYKRVLGQYGEINNVLLVELGPTIREYKDYGANAHKHTVTYMMASKGPGEPSPLTDPHSTMFAIVTYDTCADEVKLSWSRYVGWGNRIKEFQIFASERPAISEMQQIATIPGSQMEFKYKVPQNKTFYYYIAAHRSDKEDVTLSNTLSVRTRDLRLAAHMTIDSIVSMPRYNRLTITIDSTSRVSHYQLFRQSSRDEFIGKLDRTLITEFTSAKTPYLIDSVDAAQLQGKKRYYFLAAVDQCGVEVDRSRQINSIIVRVNNYGNSNRIMWDTLDFAADNNTLYRVYRRAKRGNDIEEQEIA
>cds.c11600_g1_i1|m.30663 c11600_g1_i1|g.30663  ORF c11600_g1_i1|g.30663 c11600_g1_i1|m.30663 type:internal len:71 (-) c11600_g1_i1:3-212(-)
IQRMPQLWKKPDPGCISWLTFKVGEKRDQKKKGGKGPWPGATENDRGGQREDPGKKAGGREVPRQCVVVL
>cds.c11600_g1_i2|m.30668 c11600_g1_i2|g.30668  ORF c11600_g1_i2|g.30668 c11600_g1_i2|m.30668 type:complete len:78 (-) c11600_g1_i2:180-413(-)
MTGEVSGKILVRRQAVERYQGKRGFGKGQEGNGTDCWMHAESSGPKGPQLSSSSLMVMRSGQMRSGSGDPSPREPPR*
>cds.c11601_g1_i1|m.30673 c11601_g1_i1|g.30673  ORF c11601_g1_i1|g.30673 c11601_g1_i1|m.30673 type:3prime_partial len:77 (+) c11601_g1_i1:481-708(+)
MAVQDGMEAKFEKENGLEVEGGEADRFVESGFGDTEAVSRSGVGGAEGESGPPESEFGKLGLSAESLAAVSKKGFE
>cds.c11601_g1_i1|m.30671 c11601_g1_i1|g.30671  ORF c11601_g1_i1|g.30671 c11601_g1_i1|m.30671 type:5prime_partial len:96 (+) c11601_g1_i1:2-289(+)
SFADGFVLHEDEYQPIHSELQRMGADSLWRSLDSLSLRERELLDRRIRLYMIRHLYSYADMIRFLNEFSEEVRRGEAIIEEWESEGKRILNGHAG*
>cds.c11603_g1_i1|m.30682 c11603_g1_i1|g.30682  ORF c11603_g1_i1|g.30682 c11603_g1_i1|m.30682 type:5prime_partial len:51 (-) c11603_g1_i1:147-299(-)
AAPWRAGWQVSAQAAGAPAALSERTSGGALRAASEHLEDSFSGRGWVWVW*
>cds.c11611_g1_i1|m.30708 c11611_g1_i1|g.30708  ORF c11611_g1_i1|g.30708 c11611_g1_i1|m.30708 type:internal len:331 (+) c11611_g1_i1:2-991(+)
PILDEKNRPNRRFRAAADYHGVKADYGVAGLMRYADHFVNPEAFLKLMNEHVPFLNGGLFECLDAEEPLPAPGADAPGEGAARPRGEVDYLDAFSESRTAMRGLRVPDYLFFAGETTVDLAGYYGDARRAATPTRGLLRILARYHFTAVENTPAEQEVALDPELLGRIFEELLASYNPETRRAARNSTGSFYTPREVVQYMVNESLAAWLAARVPGGGEGLAARLRAVLEYSAEAPRFTAEETEALVAALYECRALDPACGSGAFLMGMLQQMVHLLAALDPDNKAWEARLRGEAAREFEGLAGEEHAAAREEKSREISGNFDTPRVQPD
>cds.c11617_g1_i1|m.30729 c11617_g1_i1|g.30729  ORF c11617_g1_i1|g.30729 c11617_g1_i1|m.30729 type:5prime_partial len:190 (+) c11617_g1_i1:3-572(+)
GAEAGLWEPVSDHDFTRLVAVLRLAVPYTGMILTAREPAHVRRVVLKMGISQIDAGTKLEIGGYAQREGEQDLSREQFKLNDERAVDEVVAQLTDEHFIPSFCTACYRKGRTGEHFMEFAVPGFIKRYCTPNAILTLAEFLNDYAGEQTRRAGYERIRAEMDAMEEGSIKDSVKERLVRIEHGERDLYL*
>cds.c11620_g1_i1|m.30749 c11620_g1_i1|g.30749  ORF c11620_g1_i1|g.30749 c11620_g1_i1|m.30749 type:3prime_partial len:173 (+) c11620_g1_i1:192-707(+)
MFRTTRPGGPGAGDNDGAPHARPGSAGMGRAAPGLPRRSPRTRRRAPRAGRSLRAAPRRPRGRAPGRQPQEAAGRGGAERRGRPGWARVRGTPGPRSWRVAGAETPPPPASAPGAPTLSKLRRLPRAALAVAPRDGGALLASGLPGVGEAAAAPSGWGQRVVGSRGESWSLR
>cds.c11625_g1_i1|m.30774 c11625_g1_i1|g.30774  ORF c11625_g1_i1|g.30774 c11625_g1_i1|m.30774 type:internal len:79 (+) c11625_g1_i1:3-236(+)
PTISVIIPVYNTERYLHRCLDSIVNQTYGDWEALCVNDGSPDGSRAILQEYADRDQRFKIIDKPNGGLSDARNVGLDA
>cds.c11625_g1_i2|m.30776 c11625_g1_i2|g.30776  ORF c11625_g1_i2|g.30776 c11625_g1_i2|m.30776 type:internal len:126 (+) c11625_g1_i2:3-377(+)
PTISVIIPVYNTERYLHRCLDSIVNQTYGDWEALCVNDGSTDGSRAILQEYADRDPRFKIIDKPNGGLSDARNAGLDAAIGEYINFVDSDDLIHPQTFEIAVALAKRDGSDIVTWYKDPLFRPTL
>cds.c11628_g1_i1|m.30783 c11628_g1_i1|g.30783  ORF c11628_g1_i1|g.30783 c11628_g1_i1|m.30783 type:complete len:57 (+) c11628_g1_i1:1-171(+)
MAHVISDACIDCGACESECPVNAISQGDGKHEIAADTCIDCGQCASVCPVSAISQG*
>cds.c11629_g1_i1|m.30785 c11629_g1_i1|g.30785  ORF c11629_g1_i1|g.30785 c11629_g1_i1|m.30785 type:5prime_partial len:149 (+) c11629_g1_i1:1-447(+)
ISGPYGEFFLRDTDNEMVFIGGGAGMAPMRSHLFHLFKTLKTDRKVSFWYGARSRNEIFYEEDFRAIEREFPNFSFHIALSAALPEDKWEGPTGFIHQVLYDEYLKDHEAPEDIEYYMCGPGPMTASAKRMLDSLGVEPENIMFDDFG*
>cds.c11631_g1_i1|m.30790 c11631_g1_i1|g.30790  ORF c11631_g1_i1|g.30790 c11631_g1_i1|m.30790 type:internal len:105 (+) c11631_g1_i1:3-314(+)
LGPSPPDCPGSTGRSWLLTFCPVGWAGPSPQAVTTELYLKQMGTPEASPPDPGAGILDCSKTRLRPDSLPSPSPGPHILEPPVCPGATLWLFLGLYHLPRPSPC
>cds.c11635_g1_i1|m.30813 c11635_g1_i1|g.30813  ORF c11635_g1_i1|g.30813 c11635_g1_i1|m.30813 type:3prime_partial len:214 (+) c11635_g1_i1:325-963(+)
MEWLGKRVRGPIAALVLFFILLPLVYLQQGCKKESAGAEVQIKDGVLILYPDECIGQDGRVTLGPEVRSIGPGAFRNCARLRELLTAFIDTIGANAFAGCDNLERIIVPNDQPPYADPTAFHATPATMNLIVPQGQEELYIPWAGDLGIVWLNEKRVPRVVVTPDGEVRSFPDRFIPEDGELILDNLTPAVTSIGDQAFEGSSRLRSVVGVGV
>cds.c11635_g1_i1|m.30816 c11635_g1_i1|g.30816  ORF c11635_g1_i1|g.30816 c11635_g1_i1|m.30816 type:5prime_partial len:98 (+) c11635_g1_i1:2-295(+)
IDELVGVSEVSELPRVYEKLYMLTSDPSSGKVELYVDHLQDKLFVLYFRGERHRYGAFAQVYDLKVRPAPGKWAMAEKSYPLAHWLGDPWIAYSIPR*
>cds.c11636_g1_i1|m.30820 c11636_g1_i1|g.30820  ORF c11636_g1_i1|g.30820 c11636_g1_i1|m.30820 type:complete len:151 (+) c11636_g1_i1:125-577(+)
MDGGARIRLTKEFRFEAAHFLPGYDGLCANVHGHSYVLRVTVRGRAGSDVRSPKVGMVLDFSILKPIVEGEVVRPLDHSLMVRSDQREVLAALSGRFRLVQFDFQPTCENLLPWMAERVARRLPAHVELVGLRLNETATSYAEWFASDQT*
>cds.c11636_g1_i2|m.30824 c11636_g1_i2|g.30824  ORF c11636_g1_i2|g.30824 c11636_g1_i2|m.30824 type:5prime_partial len:97 (+) c11636_g1_i2:2-292(+)
NTQADDFSILKPIVEGEVVRPLDHSLMVRSDQREVLAALSGRFRLVQFDFQPTCENLLPWMAERVARRLPAHVELVGLRLNETATSYAEWFASDQT*
>cds.c11637_g1_i1|m.30826 c11637_g1_i1|g.30826  ORF c11637_g1_i1|g.30826 c11637_g1_i1|m.30826 type:complete len:236 (+) c11637_g1_i1:124-831(+)
MRYKRILLKLSGESLAGAKGYGLDGQMLSHYVHEIQQARGQQLQIAIVVGGGNIFRGVEGVAGGLDRARSDQMGMLATVINAMALGQALEQRGVPVRLFTATPMPPITEHYSLDAARRALDEGAVLLLAGGTGNPFFTTDSAAALRAAELRCDALLKGTRVDGIYTADPEVDPSARRYEQITFTEALERQLRIMDQTAFTLCQENGIPIVVFDVHREGNLARLIAGEAIGTIVTQ*
>cds.c11637_g1_i1|m.30827 c11637_g1_i1|g.30827  ORF c11637_g1_i1|g.30827 c11637_g1_i1|m.30827 type:complete len:186 (+) c11637_g1_i1:880-1437(+)
MDKKSCIASAKAQMEKAITFLESQLLTIRAGKASPAMLSGVLVDYYGTPTPIEQVASINTTDARSIAIQPWEKSMIAPIEKAILAANLGFNPQNNGETIRVPVPPLTEERRLELVRQAKNEGEAAKVGIRNARREANDTLKKLQKEGLGEDEAKKGETEVQTITDSFNERVDKLVAEKEKEIMTV*
>cds.c11637_g1_i1|m.30825 c11637_g1_i1|g.30825  ORF c11637_g1_i1|g.30825 c11637_g1_i1|m.30825 type:3prime_partial len:239 (+) c11637_g1_i1:1470-2183(+)
MRGSARVWAVSYLNAVPMVYGLRHSASAGLWDVQVDLPYRCAARLQSGEADIALMPVALLPDVADAQLVGRYCIGSTGAVGSVCLVSSVPLEQVQRIRLDPHSRTSVALCRLLAREYWKISPQYQALDLMRLGGPLSAGEALLLIGDKALAHRDGYPHCYDLGSAWHSYTGLPFVYAAWVSRRPVPDYFTQAFDAAIEWGLQHRVEALSRWEGALPTTQAEAAYYLANNIDYRLTPAK
>cds.c11640_g1_i1|m.30844 c11640_g1_i1|g.30844  ORF c11640_g1_i1|g.30844 c11640_g1_i1|m.30844 type:internal len:93 (+) c11640_g1_i1:1-276(+)
GGCGNVAYEGYNYENGMVVFGIDSYDGAYVHLAEYGTRNVAVRLCQDIDRDDCLRFYTSHFKPGDLIHVSNRCFYDYFKLDESSDDDPYPTY
>cds.c11643_g1_i1|m.30853 c11643_g1_i1|g.30853  ORF c11643_g1_i1|g.30853 c11643_g1_i1|m.30853 type:3prime_partial len:128 (+) c11643_g1_i1:474-854(+)
MNGNERARMALSLLRVPSVGLIGARNLISENGSIERLFAMPIHQLRAIPRYGEALAMHLHSETIKQHANNEIKKLTDNGIRIRYIQDDEYPKSLANTQTPPLLLFLQADQDVNLNAGRYLAIVGTRR
>cds.c11643_g1_i1|m.30852 c11643_g1_i1|g.30852  ORF c11643_g1_i1|g.30852 c11643_g1_i1|m.30852 type:5prime_partial len:161 (+) c11643_g1_i1:2-484(+)
NIQAQKQIIAICIFIFLILWYFAKAYRFLGPLNELSIWPFTIALIAAYILYTLYFPLRAISYFYISDTALPGMLRIRFFRIQPFDDRKMAYEIPLSEFHAYALNKKWNGLRHDLYITQKRGSATYTYDPISITLLRKHELENLKALLDQHAQTKATTNER*
>cds.c11644_g1_i1|m.30856 c11644_g1_i1|g.30856  ORF c11644_g1_i1|g.30856 c11644_g1_i1|m.30856 type:internal len:80 (-) c11644_g1_i1:1-237(-)
RSHLRAGPHGVSPERQRGGQWAERKGRWGLQHHPKIDQAWSPHPETLCEPIAGPVLVAECEPSSLPSKSLFSAKGLGVF
>cds.c11646_g1_i2|m.30865 c11646_g1_i2|g.30865  ORF c11646_g1_i2|g.30865 c11646_g1_i2|m.30865 type:5prime_partial len:61 (-) c11646_g1_i2:280-462(-)
TLQYLLAFHVSKMFFNYFAYMAQCTPLFAFTVFHLIWGCNNNFFHDYDVFFLPFTVFNAY*
>cds.c11651_g1_i1|m.30876 c11651_g1_i1|g.30876  ORF c11651_g1_i1|g.30876 c11651_g1_i1|m.30876 type:internal len:159 (+) c11651_g1_i1:3-476(+)
YLFTLLIVISLALSSWAQEARLLRFPTTNGEQVVFTYAGDLYRAPLAGGTAVRLTSHIGQEIFPHLSPDGRTIAFSGQYDGNTEVYIMPIEGGEPRRITYTATNDRDDLGDRMGPNNIVMGWTPDGKKVLYRNRISTSFDGQLFLADTVVSLPEQLPF
>cds.c11653_g1_i1|m.30885 c11653_g1_i1|g.30885  ORF c11653_g1_i1|g.30885 c11653_g1_i1|m.30885 type:3prime_partial len:218 (+) c11653_g1_i1:667-1317(+)
MVKRQGERAGRRESGEAAKRYRLDERVQLLLGLFTIFFGLFLLLAFISHCFTWAGDQSLAWQDILHPFSVEAENIMGPLGATLAAVCMTRGFGLAAFVLPLLVLLYGLRILRAKISHWARRQLLLITGMLLGSVVLGYLFGGTWGYLGYGLGGAYGYYLSQWCVRFLGYAGAGLVFTFLSVAYLVWMNAGFGKWLVARGRELQLALRTPRPVVAAGV
>cds.c11654_g1_i1|m.30888 c11654_g1_i1|g.30888  ORF c11654_g1_i1|g.30888 c11654_g1_i1|m.30888 type:internal len:78 (+) c11654_g1_i1:2-232(+)
GKHTVSGDLDVTVTYVKKAPEIVKYLPPIIEPDAVKNRNQGGVKIYDAAGIDVVELVELTKDKNVTFKAEEVKGYSK
>cds.c11654_g1_i2|m.30890 c11654_g1_i2|g.30890  ORF c11654_g1_i2|g.30890 c11654_g1_i2|m.30890 type:internal len:78 (+) c11654_g1_i2:2-232(+)
GKHTVSGDLDVTVTYVKKAPKAVKYLPPIIEPAVVANRNQGGVKIYDAAGIDVVELVELTKDKNVTFKAEEVKGYSK
>cds.c11659_g1_i1|m.30902 c11659_g1_i1|g.30902  ORF c11659_g1_i1|g.30902 c11659_g1_i1|m.30902 type:complete len:57 (+) c11659_g1_i1:50-220(+)
MAHKISDACIDCGMCVGECPTEAISPGDGRHVIDADTCIDCGQCTSVCPNNAISEA*
>cds.c11665_g1_i1|m.30925 c11665_g1_i1|g.30925  ORF c11665_g1_i1|g.30925 c11665_g1_i1|m.30925 type:3prime_partial len:121 (+) c11665_g1_i1:325-684(+)
MNTTSCSSCLKLPNQTLIPIGRIARPHATRGGLAFTWNNDLIDNPCTILPEISKGLFLFLKNEKSRILQHHVPFQVEQFREFPNGTSVLYFTRIATPEEANTLIGATVYIEEDKLPTYTD
>cds.c11665_g1_i1|m.30926 c11665_g1_i1|g.30926  ORF c11665_g1_i1|g.30926 c11665_g1_i1|m.30926 type:5prime_partial len:101 (+) c11665_g1_i1:1-303(+)
AENGVAIANLTEKGIAEIMPPVYQNQKLANTAAQSAVEDANMLLQVTTGITQLSDRVQLNAQQSDEMNQGTQNLYRLTQNLNQNLDYFKTDGNATPSERK*
>cds.c11672_g1_i1|m.30942 c11672_g1_i1|g.30942  ORF c11672_g1_i1|g.30942 c11672_g1_i1|m.30942 type:complete len:191 (+) c11672_g1_i1:44-616(+)
MAVKIRLSRHGRKDRPFYHIVVADSRAPRDGRFIERLGSYDPLPNPAQIDIDVDRALLWLNRGAQPTPTARRILSYKGVLLKRHLQGGVAKGAFDQAEADRRWEAWRSEKDAKIASVAEKDAQARAGVRQARHEAEVKKNEARAEALRQQRAEELKKQSAEAEAAAAAAAAEAQAAEESAGAEATEAAAE*
>cds.c11673_g1_i1|m.30945 c11673_g1_i1|g.30945  ORF c11673_g1_i1|g.30945 c11673_g1_i1|m.30945 type:5prime_partial len:78 (+) c11673_g1_i1:3-236(+)
VRLIPNVIEESFHKTDSLSNNLLKYPQYTKPREYKGYNVPSILLSGDHEKIAKWRNKEQIERTKRKRPDLLKRSNKK*
>cds.c11673_g1_i1|m.30946 c11673_g1_i1|g.30946  ORF c11673_g1_i1|g.30946 c11673_g1_i1|m.30946 type:3prime_partial len:56 (+) c11673_g1_i1:233-397(+)
MTDKHLKGQELLKEVGKPYLKKDVPEFGPGDNVRVSVKIVEGQKARIQIFEGLVI
>cds.c11675_g1_i1|m.30947 c11675_g1_i1|g.30947  ORF c11675_g1_i1|g.30947 c11675_g1_i1|m.30947 type:5prime_partial len:315 (+) c11675_g1_i1:2-946(+)
IVGSSLALAGRVEPVALLFFIIMSSIIYDPLNNAIMHLTIGIYFRTHVERVNAIYAQAPMVGEESFSPTDHSLVFEDVHFSYDADGDPVLHGVSFQATAGEVTALVGRSGSGKSTCARLAARFWDPDRGRVLLGGVDVSGVDPETLLGSYAIVFQDVVLFNTSILENIRLGRRDASDGEVLEAARLAQCDEIASRLPEGYNTEIGENGIRLSGGERQRISIARAILKDAPIVILDEATASQDAENEYAIQRALSALIQDKTVLIIAHRMRTVSDADRIVVLDEGRVVEQGRPLDLYRAGGQFRSMVEAQGLRME*
>cds.c11676_g1_i1|m.30952 c11676_g1_i1|g.30952  ORF c11676_g1_i1|g.30952 c11676_g1_i1|m.30952 type:5prime_partial len:165 (+) c11676_g1_i1:2-496(+)
SMNPCPCGFHNHPTKECVCTPAQIQKYLNKISGPLLDRIDIHIEVVPVPFEKLSQQPASDSSATIRTRVVAARRRQEERFISTGIYCNAQMSSRHIAEYCQLDKESIDLLKGAMERMNLSARAYDRILKVSRTIADLAGAENIEASHVAEAIQYRTLDRAGWLG*
>cds.c11679_g1_i1|m.30956 c11679_g1_i1|g.30956  ORF c11679_g1_i1|g.30956 c11679_g1_i1|m.30956 type:5prime_partial len:60 (-) c11679_g1_i1:242-421(-)
SGRRTSKLHQQTCEALLGKSVLVSLATSPAGIALGLLASPGERGGVGVGLRGQLGPHTL*
>cds.c1167_g1_i1|m.3014 c1167_g1_i1|g.3014  ORF c1167_g1_i1|g.3014 c1167_g1_i1|m.3014 type:3prime_partial len:72 (-) c1167_g1_i1:1-213(-)
MANNPPAIVGDLVWVAVVTRLQHYEAPLLTRAALGHQTLVGLKVIEPSALQDFGAFWPPVDKNGLLGFDIG
>cds.c11680_g1_i1|m.30957 c11680_g1_i1|g.30957  ORF c11680_g1_i1|g.30957 c11680_g1_i1|m.30957 type:3prime_partial len:89 (+) c11680_g1_i1:30-293(+)
MTRLATNLSIEHIKKRRFILVNVFLGGEFSFVQLENGKLYVFGRNDYGQLGLGDTNNRLSPVEMPARYYENKEIYTIHMGLTNAMIET
>cds.c11681_g1_i1|m.30958 c11681_g1_i1|g.30958  ORF c11681_g1_i1|g.30958 c11681_g1_i1|m.30958 type:internal len:91 (+) c11681_g1_i1:1-270(+)
KLENDFGIGLHFNPVEYFDFAFLTKVGYEAEKEYDTINNKWKDPAKTTTVGLSLASVFTHKNFIFEVEYNPTLKKKEVASNGTVTKFEKK
>cds.c11684_g1_i1|m.30963 c11684_g1_i1|g.30963  ORF c11684_g1_i1|g.30963 c11684_g1_i1|m.30963 type:internal len:135 (+) c11684_g1_i1:1-402(+)
HLTNGVRGGDTGALVGEIEKQLEAEIPEINLLSTSYGSAGSNNLFAAFNANGPHIINMDVRLVKSRYRHRDANEICDQVRAILAQYPEVEKMKVQVNSGRGGGGTGAQTVDINVIGHDLDRMTSVAEALAEKMR
>cds.c11687_g1_i2|m.30981 c11687_g1_i2|g.30981  ORF c11687_g1_i2|g.30981 c11687_g1_i2|m.30981 type:5prime_partial len:56 (-) c11687_g1_i2:617-784(-)
SHKLAPYPELTFQFFGEVWGRGMAVMRGRRKHTEQDGKGLANLNLGTKAAQLASL*
>cds.c11690_g1_i1|m.30993 c11690_g1_i1|g.30993  ORF c11690_g1_i1|g.30993 c11690_g1_i1|m.30993 type:3prime_partial len:168 (+) c11690_g1_i1:70-570(+)
MTILASLPTWGIALLVVLPLLAIGVGIGLGYFIKLQRDKKLAESSATKAKEIVEAAKKDAKEIKEKALSDGKAEIERLREAHESEILTRRKILTNQEEKINQRDTQLTRRSEALDRREESLTKREERNDERRTELEEQHSKLEETIKEQTEKLTEIASLTHEQAEEI
>cds.c11692_g1_i1|m.31001 c11692_g1_i1|g.31001  ORF c11692_g1_i1|g.31001 c11692_g1_i1|m.31001 type:complete len:93 (+) c11692_g1_i1:829-1107(+)
MNKSELVEAVASKTGMTQEESRAAVNAFIDAAMGALTNGEEVTLVGFGSFKIGERKARQGINPQTREKIDIPARRTVRFKAGSKLDDLLRAL*
>cds.c11692_g1_i1|m.31000 c11692_g1_i1|g.31000  ORF c11692_g1_i1|g.31000 c11692_g1_i1|m.31000 type:complete len:116 (+) c11692_g1_i1:406-753(+)
MRKGELIDAMASASELPKTKSREALDAILDSISESLGRGEDVVLPGFGSFKITERKARQGINPLTGAPLDIPARKGVRFKPAASWTQRCVTCRGESSLPERFRKSEERRAESLKC*
>cds.c11696_g1_i1|m.31009 c11696_g1_i1|g.31009  ORF c11696_g1_i1|g.31009 c11696_g1_i1|m.31009 type:3prime_partial len:52 (+) c11696_g1_i1:373-525(+)
MWPPLARTGHHEDPYTCHNPVGGCPGPLLSSPRPHPPCWPPGPAAAEGQHP
>cds.c11696_g1_i1|m.31008 c11696_g1_i1|g.31008  ORF c11696_g1_i1|g.31008 c11696_g1_i1|m.31008 type:5prime_partial len:63 (-) c11696_g1_i1:337-525(-)
RMLALGGGRARRPAGRVGAGGAEEGAWAPTHGVMARVGVFVVTCPSQRRPHGWVECGGGPAT*
>cds.c11698_g1_i1|m.31017 c11698_g1_i1|g.31017  ORF c11698_g1_i1|g.31017 c11698_g1_i1|m.31017 type:internal len:145 (+) c11698_g1_i1:2-433(+)
CASDGSVTLRVRYGKSIEMKLKTKVYLTEIGTALFIYASIMAAIFYIVRKHDLEQSEKQIRLLIEQTSDNFQSQLNRELTIASTLAEAYEGMVADRDTIPSQEFVKMEAAVFRSQPQLQVLWSQWDLSKFFAQDTGRLRLLNYR
>cds.c11700_g1_i1|m.31027 c11700_g1_i1|g.31027  ORF c11700_g1_i1|g.31027 c11700_g1_i1|m.31027 type:5prime_partial len:76 (-) c11700_g1_i1:99-326(-)
DHAEPHVLVGREPVEHEDGRFVARPATEGVAELIVFVAHIADLHAQRPPPVLFKEHSLLSQLLLALAEAEKETLT*
>cds.c11708_g1_i1|m.31038 c11708_g1_i1|g.31038  ORF c11708_g1_i1|g.31038 c11708_g1_i1|m.31038 type:internal len:99 (+) c11708_g1_i1:1-294(+)
YKLGDDIVYEVDEDLLDTIAYSDLLWVDLVDATHDQREKVEQFFDISLQTRQQTEEIESSSRYAEMADRIIANSNFLIGRDDAYESAPTSFILKDNVL
>cds.c11720_g1_i1|m.31073 c11720_g1_i1|g.31073  ORF c11720_g1_i1|g.31073 c11720_g1_i1|m.31073 type:complete len:214 (+) c11720_g1_i1:36-677(+)
MQTLVGSTGSLFELLFATHNGNKVQEAQAILGDRYAIRDANSLGLTDAIPEDFDTLEDNSYQKASYLYHFVLRRFGERGVCISDDTGLEVEALGGAPGVYSARYAGPGCDFADNIALLLRNMEGLSHRSARFRTVVTLIGRDGESVQFEGVVHGSILESRSGVEGFGYDPIFRPSGYSASFAEMSCEQKNQLSHRGRAFRALREYLDGLPGGI*
>cds.c1173_g1_i1|m.3021 c1173_g1_i1|g.3021  ORF c1173_g1_i1|g.3021 c1173_g1_i1|m.3021 type:3prime_partial len:132 (+) c1173_g1_i1:60-452(+)
MEMGMRRLLIAVAVLLCVAGLAQAQVVCVDGGYAYSNQYGSQLNLLPEGRSSFAGGLAIEYWRQPHFYLRSGLGYRAVGGKDTQNAPFTSKKGGRQANEAFHMLQLNTVVRTGYRVGATEFYLGFGPKLDF
>cds.c11744_g1_i1|m.31136 c11744_g1_i1|g.31136  ORF c11744_g1_i1|g.31136 c11744_g1_i1|m.31136 type:complete len:424 (+) c11744_g1_i1:1770-3041(+)
MALRRSGGRLSSSGPASSLTSRILTSARCWRRSLANAFKRKAFHSINVRSQTMQLFKLRPAISRYASFAEFAKDIALGERDLVITNEFIYEPYMKSAGASCHYLFQEKYGAGEPSDKMMNAMLADVKGIAYDRVIAVGGGTIIDCSKVFALGGVDDVVDAFERKIPIKKAKELIIIPTTCGTGSEVTNISIAEIISKNTKMGLADDELLADSAVIIPELLTGLPYKFYVCSSIDALVHATESYVSPKSNVYTEIYAHAAIKTIIDVFKGLAKNGPEYRKERFEDMLVASNFAGIAFGNTGVGAVHALSYPLGGTYHVPHGESNYQFFTAVFELYEQKQPKGKIEVVNAILAEELGCKVGEVYVKLDELLGHLLSKNQLRTYGMKEAEIDGFTDSVLATQQRLLANNYVPLSRDEIRSVYQRLY*
>cds.c11744_g1_i1|m.31135 c11744_g1_i1|g.31135  ORF c11744_g1_i1|g.31135 c11744_g1_i1|m.31135 type:complete len:430 (+) c11744_g1_i1:596-1885(+)
MNTSTDYKSKLCTAAEAIERIKSGDRVVIGHAAGVPRDTMAALVAAHERYENVEIVHMFTLGDAEYSKAEYAKSFYHNALFVGGNVRKAVEEHRGDYTPCFFYQAPSLFRSGNFPIDVAIVQVTHPNAEGYCSFGVSCDYTKPACENAKVVIAEMNDQMPYIAGGDNLIHISKMDCIVETSNPLYELPSPKIGEVERAIGENCGKLIEDGSTLQMGIGSIPDAVLLFLKDKKDLGIHTEMFSDGIVDLVEAGVVTGRKKALHPGKMVATFLMGSKRLYDFVDNNPDVLMFPVDYVNDPVVIAKNSKMVSINSCLEVDLFGQVVSESIGLRQFSGVGGQVDYVRGARMGNGISMMAMPSTAAKGTVSRIVPFVGQGAAITTSRNDVDYVVTEYGIASLWGKTLKQRARELINIAHPNFRPMLEEEFSKRF*
>cds.c11744_g1_i1|m.31138 c11744_g1_i1|g.31138  ORF c11744_g1_i1|g.31138 c11744_g1_i1|m.31138 type:5prime_partial len:161 (+) c11744_g1_i1:3-485(+)
KDKLIEMTHLNETLYACGIACSCEGHPTQAGNYEIDLLLANVCKQNVTRYPYEIARLAEDIAGGIMVTMPSEADYRSPEVGKYVEKYLRGSDTCSTEDRMRILRLIENMTLGTAAVGYRTESLHGAGSPQAQRIMIARQGDIAGKKELAKQIAQIKTSDK*
>cds.c11744_g1_i1|m.31134 c11744_g1_i1|g.31134  ORF c11744_g1_i1|g.31134 c11744_g1_i1|m.31134 type:complete len:452 (+) c11744_g1_i1:3062-4417(+)
MTIAEMVARAHEAQRAFERDFDQVKTDKVVRAMAKVVYDHAEELARMAVDETRMGVYEDKVAKNKGKSKGVWYDLKGKKSMGVLSVDPVTDLMTILKPVGVVAAITPTTNPIVTPMSNAMFAVKCKNSVIVSPHPRSKKCSAYTVELMNKAIAQFGVPENLIQIIENPSIEDTQELMRLVDVVLATGGMAMVKSAYSSGKPSYGVGAGNVQVIIDKGVDYEKAAATIITGRTFDNGIICSGEQSFIYPREDKEKIFKAFVANGAYIVPEKERDQVVNSIFSDGKMAGDVVGQSAQFIADKAGITIPQGTRVLVIEAHGIGKEDLVCKEKMCPALAAFAYDTFEEAINIAQTNLSNEGNGHSAGIHSNNEERIRQAGLGLSVSRLVINAPVSTTAGGAMASGLACTNTLGCGSWGNNTLSENLTYKHLYNTTRVARLSPKVHIPTDDELWAE*
>cds.c11752_g1_i1|m.31157 c11752_g1_i1|g.31157  ORF c11752_g1_i1|g.31157 c11752_g1_i1|m.31157 type:complete len:72 (-) c11752_g1_i1:79-294(-)
MDSLQSHRGRWVAAAPGRGRGQGRDGEGARGREASSVIADRPEKMGRAGEDGEFRSAGPAGRTYGRGQLGS*
>cds.c11752_g1_i2|m.31160 c11752_g1_i2|g.31160  ORF c11752_g1_i2|g.31160 c11752_g1_i2|m.31160 type:complete len:72 (-) c11752_g1_i2:79-294(-)
MDSLQSHRGRWVAAAPGRGRGQGRDGEGARGREASSVIADRPEKMGRAGEDGEFRSAGPAGRTYGRGQLGS*
>cds.c11753_g1_i1|m.31162 c11753_g1_i1|g.31162  ORF c11753_g1_i1|g.31162 c11753_g1_i1|m.31162 type:5prime_partial len:100 (+) c11753_g1_i1:2-301(+)
SDRYLSIENAKYIFNNMKDIGNEVVFKEDGIIQRRAKEVLEKTVALLEELVDEGLFKAIEQGKFGDVKRPIDGGKGLAGVSLKGDRYYNPFIDLMKNRA*
>cds.c11754_g1_i1|m.31166 c11754_g1_i1|g.31166  ORF c11754_g1_i1|g.31166 c11754_g1_i1|m.31166 type:5prime_partial len:68 (+) c11754_g1_i1:3-206(+)
AAAAASAGARVEGGGESCRPPRSAEPSRKEGASGQARAARAEKASARGDEKKERKKENEREKGKASD*
>cds.c11754_g1_i1|m.31164 c11754_g1_i1|g.31164  ORF c11754_g1_i1|g.31164 c11754_g1_i1|m.31164 type:5prime_partial len:97 (+) c11754_g1_i1:2-292(+)
RRRRRLRRSAGGGGRGELPAAPLRGAQQEGGRERASAGGASGKSFRAGGRKEGKKERKRAREGKSKRLSEGARENSRQHFHLDPSMPIEQMLENCK*
>cds.c11754_g1_i2|m.31171 c11754_g1_i2|g.31171  ORF c11754_g1_i2|g.31171 c11754_g1_i2|m.31171 type:5prime_partial len:68 (+) c11754_g1_i2:3-206(+)
AAAAASAGARVEGGGESCRPPRSAEPSRKEGASGQARAARAEKASARGDEKKERKKENEREKGKASD*
>cds.c11754_g1_i2|m.31170 c11754_g1_i2|g.31170  ORF c11754_g1_i2|g.31170 c11754_g1_i2|m.31170 type:5prime_partial len:80 (+) c11754_g1_i2:2-241(+)
RRRRRLRRSAGGGGRGELPAAPLRGAQQEGGRERASAGGASGKSFRAGGRKEGKKERKRAREGKSKRLSEGARENSRQV*
>cds.c11754_g1_i3|m.31174 c11754_g1_i3|g.31174  ORF c11754_g1_i3|g.31174 c11754_g1_i3|m.31174 type:5prime_partial len:89 (+) c11754_g1_i3:2-268(+)
RRRRRLRRSAGGGGRGELPAAPLRGAQQEGGRERASAGGASGKSFRAGGRKEGKKERKRAREGKSKRLSEGARENSRQMLDLEWKKWS*
>cds.c11754_g1_i3|m.31175 c11754_g1_i3|g.31175  ORF c11754_g1_i3|g.31175 c11754_g1_i3|m.31175 type:5prime_partial len:68 (+) c11754_g1_i3:3-206(+)
AAAAASAGARVEGGGESCRPPRSAEPSRKEGASGQARAARAEKASARGDEKKERKKENEREKGKASD*
>cds.c11762_g1_i1|m.31198 c11762_g1_i1|g.31198  ORF c11762_g1_i1|g.31198 c11762_g1_i1|m.31198 type:internal len:107 (-) c11762_g1_i1:2-319(-)
DEAVVQETQLFRLPQISGAGVVTGSGERVVGDTGTVVVVGGGDEAVVTFGARVVFPAAVITQSAARQPTAKSSGRDSPDIASSALALERKLGQPGCVRPSVHCSVA
>cds.c11763_g1_i1|m.31203 c11763_g1_i1|g.31203  ORF c11763_g1_i1|g.31203 c11763_g1_i1|m.31203 type:internal len:465 (+) c11763_g1_i1:2-1393(+)
TAEVVASGITDLDGRFRLDVPTSTAQLLIVYVGYEQQIVACTADLIIVRMQPETQNIEDVIITGYGKIDRRKSTASVSSVTLAEMPEASMGIDQMLKGTMAGVNVTTVSGTPGAAAKIRIRGTSSLQGTQDPLWVVDGMPLEGTDLPKLEDLSGVDELYSSAIAGINPQDIASISVLRDAAATAIYGARAANGVIVINTKSGKKGHVRVNYAGKISVVARPDVSRLQLLNSSEKVGLELDLLRSDYTTFEGKGGVSRILNAHGELDKYKKNGWDALSPEAKSEIDALRGINTDWNKELFRTALSHDHFLSVAGGADWADYYVSAGYFNEAGTVRGVDASRVNLTSKTKFHFFDRLDIGVTLLANQRKNNSYLSNTDGYTNPVFYSRTANPYLPIYDANGGYVYDPDMRGFGRDGDVVPYNIVEERSNTKYNLKNQSLTTVFDLTWRIWRGLTLESQAGLQFDGH
>cds.c1176_g1_i1|m.3026 c1176_g1_i1|g.3026  ORF c1176_g1_i1|g.3026 c1176_g1_i1|m.3026 type:5prime_partial len:65 (+) c1176_g1_i1:2-196(+)
HGKGGWRGRGERLLTPWLRKGEAAAASAEERRQERRAQARLQIPVDLLGAGVAAAPRVWSHERV*
>cds.c11772_g1_i1|m.31241 c11772_g1_i1|g.31241  ORF c11772_g1_i1|g.31241 c11772_g1_i1|m.31241 type:internal len:128 (-) c11772_g1_i1:1-381(-)
TFLSLSFVSTDSHFSFKLFMSWSIFVSADLGHLASKQILNENDILLLTEIFQVGSSFVQLYDLLSVRIDFIGKDLVFIDLKQDSVQDQAGPGSHVEGLLRLGEPVDEVLEGVVELHGQGESLFQLMK
>cds.c11773_g1_i1|m.31244 c11773_g1_i1|g.31244  ORF c11773_g1_i1|g.31244 c11773_g1_i1|m.31244 type:3prime_partial len:125 (+) c11773_g1_i1:3-374(+)
MKMKEKNSVMKDILEQIDTHQPKVGDVVEAVVLKVEDTTIYLDLKAQTEGKMHINEYSNDPDLASFKGLVKKGERIKAVVHKISDDPTLILLSRRPLLHAKEQNELVEICQNQKLIKGKIKLFN
>cds.c11776_g1_i1|m.31256 c11776_g1_i1|g.31256  ORF c11776_g1_i1|g.31256 c11776_g1_i1|m.31256 type:internal len:74 (+) c11776_g1_i1:2-220(+)
SLSLLLAAIFLVATPLRAQTGTEFWFDVPELNRFHNVPWPVKLRVASVGDAAKVSIRLPANPDFQWLVPVKNS
>cds.c11782_g1_i1|m.31265 c11782_g1_i1|g.31265  ORF c11782_g1_i1|g.31265 c11782_g1_i1|m.31265 type:internal len:118 (+) c11782_g1_i1:1-351(+)
FGVDEIVGLDIAGTFGTIGQTNFGVDEIVGLDIAGTFGTIGQTNFGVDEIVGLDIAGTFGTIGQTNFGDIDVNKPGIVGILNEAGKEEGICHTFLDDIVGAIAAAASTRVAQIMNEG
>cds.c11785_g1_i1|m.31275 c11785_g1_i1|g.31275  ORF c11785_g1_i1|g.31275 c11785_g1_i1|m.31275 type:internal len:179 (+) c11785_g1_i1:3-536(+)
FAQVTINQSAVLSLGKDVNDFKPYMDVVVADDSRIRVVLRDSDIAATRAEAMAKPALFEARNIDYTLLGTGRNNADLRLNIQMDPTQLTSKSLKKGWVKLVYSLDATNWDFLHYLRESSSATYEDYAKVRLTWTTKSDLVANAVAHLDQNSYTILAEIDKDIVDPVNPDTPVPTNVTR
>cds.c11787_g1_i1|m.31280 c11787_g1_i1|g.31280  ORF c11787_g1_i1|g.31280 c11787_g1_i1|m.31280 type:internal len:117 (+) c11787_g1_i1:3-350(+)
GSIGVFGLFITYGKLAKDIIGVSPQVVKTNAHSDMGSIYRPLDATEQKALQNSVENVYSVFLDRVSTGRGMTTAAVDSIGQGRVWCGVDAKEIGLVDELGGLYRAIEVAAERAGLD
>cds.c11789_g1_i1|m.31284 c11789_g1_i1|g.31284  ORF c11789_g1_i1|g.31284 c11789_g1_i1|m.31284 type:internal len:75 (-) c11789_g1_i1:2-223(-)
ALWNSVMFMEPVLLRDLRVSWTLTDMLSRPAGWLCTSGGQVLPGADEGRGDERVGHGGDAIPRVRGGVVAVQGL
>cds.c11789_g1_i2|m.31286 c11789_g1_i2|g.31286  ORF c11789_g1_i2|g.31286 c11789_g1_i2|m.31286 type:5prime_partial len:60 (-) c11789_g1_i2:87-266(-)
ALWNSVMFMEPVLLRDLRVSWTLTDMLSRPRRASEVGSYHTASQFWLAPHLRRAGASRC*
>cds.c11790_g1_i1|m.31288 c11790_g1_i1|g.31288  ORF c11790_g1_i1|g.31288 c11790_g1_i1|m.31288 type:internal len:102 (+) c11790_g1_i1:1-303(+)
SEMKSSFLSYAMSVIVSRALPDVRDGFKPVQRRIVYTMNDLGIRPGTAYKKSARIVGEVMGKYHPHGDSSIYEAMVRMAQDFSYHHPLVEGHGNFGSIDGD
>cds.c11791_g1_i1|m.31290 c11791_g1_i1|g.31290  ORF c11791_g1_i1|g.31290 c11791_g1_i1|m.31290 type:internal len:79 (+) c11791_g1_i1:1-234(+)
FQHSGAAQPAGWARGPFDQRGATLRAMEDPAFILPALLLLTICPLGSSYTPSTAQLEAAYPLALPQFKQASGKLLYAF
>cds.c11804_g1_i1|m.31320 c11804_g1_i1|g.31320  ORF c11804_g1_i1|g.31320 c11804_g1_i1|m.31320 type:complete len:413 (+) c11804_g1_i1:1235-2473(+)
MRGVRRCEAAALLVLMLVGACGCAWGGSQSQQERKVSKDRVRSESAAPIRVGAARTEAYVPRLLSKRVGLVCNHTSLVQGRRLVDTLLARGVNVVRLFTPEHGLRGAADAGAAVSHGRDEATGTPIVSLYGQSRKPSARQLEGLDIVLFDMQDVGVRCYTYASTMHYVMEACAEQHVAVMILDRPNPNGYFIDGPVLQEKYKSFVGMHPVPWVHGMTLGELALMINGEGWLKGWVRCNLEVIPCENYTHARHYDVLVAPSPNLPTQKSVLLYPTLAFLEGTTLSVGRGTDWPFEVAGSPDFVEGEFVFTPTSRPGAKNPPHEGRECRGISLAALPDSVIYTEEGILLFVLQRLCAMRSRGKKFFIPFFDKLAGTPKLRQQLEKNISADSIRMGWQKEIEHFKERHKPYLLYE*
>cds.c11804_g1_i1|m.31321 c11804_g1_i1|g.31321  ORF c11804_g1_i1|g.31321 c11804_g1_i1|m.31321 type:5prime_partial len:408 (+) c11804_g1_i1:3-1226(+)
PKGWRIQKMPKLSERAERMPASPIRRLVPYADAAKARGVKVFHLNIGQPDIETPQCARDAVRQAEVSVVSYSNSAGNLSFREGLVNYYAKVGVSLQASDMIITTGGSEAITIALAACMNPGDEVIIPEPFYANYNGFAEQNGVKVVSVPSDIRHNFALPPMEEFEKRITPRTKAIMVCNPNNPTGYLYTEAEVRQLGEIAKKHDLYLLADEVYREFCYDGHTHHSVMSLHGMEEYTILLDSVSKRYSLCGARVGVLATRNKALLAAMMKFAQARLCPPFYGQIAAEAALNAPESYFKAVYNEYIARRDYMVNALNEIPGVFSPMPHGAFYTVVELPVDDADRFAKWLLEEYSYQGQTVMVAPASGFYSTPGFGTREARLAYVLKLEDLKKAMEVLRHALEEYPGRIR*
>cds.c11805_g1_i1|m.31332 c11805_g1_i1|g.31332  ORF c11805_g1_i1|g.31332 c11805_g1_i1|m.31332 type:5prime_partial len:292 (+) c11805_g1_i1:3-878(+)
LIRIINQILAADQGQLYFKGEPLQRKHVLQIGYLPEERGLYKKMKVGDQALYFAQLKGIDRTTAQRELKAWFEKLDIAHWWNQKVETLSKGMAQKVQFIITVLHKPELLIFDEPFSGFDPINVNLIKGEILELQKKGTTIIFSTHNMGSVETLCDHITLINASRNVLTGEVNQIRKDYSHPLYELAYTLHDTNTLPTTNALPNGWTWTDALPPEGADHTYSYAKLTHEPGNGSTAQILQWLANENINVHHFSERKESMNSIFIRVVEETKSDRKNSKQAQKRINAQNSELE*
>cds.c11805_g1_i1|m.31336 c11805_g1_i1|g.31336  ORF c11805_g1_i1|g.31336 c11805_g1_i1|m.31336 type:complete len:85 (-) c11805_g1_i1:1900-2154(-)
MPKKESRSMTAERMICQVGTPKAHRTGMITGEVKGIMDSQKARLPSGALAMNEAQTIARRSGREMGKASCEASCCSSTAEPTAA*
>cds.c11805_g1_i1|m.31331 c11805_g1_i1|g.31331  ORF c11805_g1_i1|g.31331 c11805_g1_i1|m.31331 type:complete len:448 (+) c11805_g1_i1:911-2254(+)
MRNIWLVFAREINVRVRKKSFILTTLLTPIFFVLMSMLPSLLMFIDTGEHTTIGLYDPSNKLTQSYLNSQSSSISYLTIPDTAGLAQGELFKNSSIDALLAIDATASSTGKGITLYSQKPITIDVMNNLKSVGTDAIRDQRMELYQIQGLDSIMKDIRSLRANVTNVVIGEDGKTKQSNADAAFFVAFFLCILLFTLITFSSNRVMTGVIEEKNNRVVEILASSIRLKDLMMGKILGIGSVFLIQIGLWILLTLMLGGIGKSILHSAAPDLFSPEQIAQSNMPGLDPKTSEQPNSPMGDLLQVIHGIPWAIILGSFAFYFIFGYLMYAALYAAVGSAVEEQQDASQLALPISLPLLLAIVCASFIARAPDGSLAFWLSMIPFTSPVIMPVRCAFGVPTWQIILSAVILLLSFLGITYLAANIYRQGVLRYGKKHSWKDIFRWSMRSN*
>cds.c11807_g1_i1|m.31344 c11807_g1_i1|g.31344  ORF c11807_g1_i1|g.31344 c11807_g1_i1|m.31344 type:5prime_partial len:68 (+) c11807_g1_i1:1-204(+)
AQSPPLRRASRIRAQTAAARAAWAPRPSAAVEGRGGGGGRGGGCGGDREEEEAEEGSLARSDADMVD*
>cds.c11807_g1_i2|m.31352 c11807_g1_i2|g.31352  ORF c11807_g1_i2|g.31352 c11807_g1_i2|m.31352 type:5prime_partial len:68 (+) c11807_g1_i2:1-204(+)
AQSPPLRRASRIRAQTAAARAAWAPRPSAAVEGRGGGGGRGGGCGGDREEEEAEEGSLARSDADMVD*
>cds.c11815_g2_i1|m.31378 c11815_g2_i1|g.31378  ORF c11815_g2_i1|g.31378 c11815_g2_i1|m.31378 type:complete len:70 (-) c11815_g2_i1:493-702(-)
MGLSFHEAEAFRSPPGLVVGLGASCVEAWAEVASRETAVSEVEAFLAGAGVGSGQVGHRGDQWTGPGAQ*
>cds.c11815_g2_i2|m.31385 c11815_g2_i2|g.31385  ORF c11815_g2_i2|g.31385 c11815_g2_i2|m.31385 type:complete len:70 (-) c11815_g2_i2:559-768(-)
MGLSFHEAEAFRSPPGLVVGLGASCVEAWAEVASRETAVSEVEAFLAGAGVGSGQVGHRGDQWTGPGAQ*
>cds.c11816_g1_i1|m.31387 c11816_g1_i1|g.31387  ORF c11816_g1_i1|g.31387 c11816_g1_i1|m.31387 type:5prime_partial len:141 (+) c11816_g1_i1:1-423(+)
VAKHELFKLPLFGWILRLGGYISIRRGSSADAVRMLEESGDWLEKGMPILMFPEGTRSRTGVVGRFRSGAFLLSARHGVPIVPIAMRGALETLQGGRVLCRRVVLRVCVLPPIAPPTTEGHVPPIQQAVEQLVRETVEAL*
>cds.c11817_g1_i1|m.31392 c11817_g1_i1|g.31392  ORF c11817_g1_i1|g.31392 c11817_g1_i1|m.31392 type:5prime_partial len:67 (+) c11817_g1_i1:2-202(+)
RRNQMRVPRKWNLDSGLHISFLGHYHLSFAVRNVLNTEQWEEFRYPLPGRTFHAKFRYTFDFDRNK*
>cds.c11822_g1_i1|m.31413 c11822_g1_i1|g.31413  ORF c11822_g1_i1|g.31413 c11822_g1_i1|m.31413 type:3prime_partial len:97 (+) c11822_g1_i1:187-474(+)
MDYLTHRSIRKFKKEAVPQEVLDAIMQAGVRASNTGNMQTYCAVVTTDPAQLAKLKPLHFNQPLLNSAPVHIMVCADLHRFTAWCTQRHATPGYGN
>cds.c11835_g1_i1|m.31446 c11835_g1_i1|g.31446  ORF c11835_g1_i1|g.31446 c11835_g1_i1|m.31446 type:3prime_partial len:124 (+) c11835_g1_i1:271-639(+)
MKKSDAIVIGSGPGGYVAALRLSQLGKRTILVERENLGGVCLNWGCIPTKALLESAHVCDMMRRASVFGVEVSGVSVHFDRIIERSREVAATMSRGVEYLLNKANVEVVFGHGRLSSQAEDGI
>cds.c11835_g1_i1|m.31448 c11835_g1_i1|g.31448  ORF c11835_g1_i1|g.31448 c11835_g1_i1|m.31448 type:5prime_partial len:66 (+) c11835_g1_i1:3-200(+)
QLCTTIYQNGDGVVSRINDGLTVLMDRHGFDTLNDVVGRLTYGDVDDVELYERSQFMKYFSSHSS*
>cds.c1183_g1_i1|m.3048 c1183_g1_i1|g.3048  ORF c1183_g1_i1|g.3048 c1183_g1_i1|m.3048 type:5prime_partial len:76 (+) c1183_g1_i1:2-229(+)
AERALWAPDLGPAPGAALPPGKGCGEVASVSSPPESRTQDAPRPERPEVLHLLTLIPLDPGGSLWNSLLELWCQQ*
>cds.c1183_g1_i2|m.3054 c1183_g1_i2|g.3054  ORF c1183_g1_i2|g.3054 c1183_g1_i2|m.3054 type:5prime_partial len:80 (+) c1183_g1_i2:2-241(+)
AERALWAPDLGPAPGAALPPGKGCGEVASVSSPPESRTQDAPRPERPEVLHLLTLIPLDPGGSLWNSLLELWCQLNTCI*
>cds.c11840_g1_i1|m.31451 c11840_g1_i1|g.31451  ORF c11840_g1_i1|g.31451 c11840_g1_i1|m.31451 type:internal len:137 (+) c11840_g1_i1:3-410(+)
IVCNGYKDEDYIELALLAQKMGRRVYLVVEKPNELRLIAKIAAHLNMRPNIGLRIKLATSGSGKWEDSGGEASKFGLTCSELLDALAFLRENGLTDCLKLLHFHIGSQVTKIRRIKLAIQEVSQFYVQIRQQGFNI
>cds.c11843_g1_i1|m.31460 c11843_g1_i1|g.31460  ORF c11843_g1_i1|g.31460 c11843_g1_i1|m.31460 type:3prime_partial len:84 (-) c11843_g1_i1:2-250(-)
MAGAAQPPPLPDRPGSAPAAASGSGSGGAAVRDAETRGRKQAAGTREAVGDGNAGGGNAGGGEARRWARAWAARGTLGPGPAL
>cds.c11849_g1_i1|m.31469 c11849_g1_i1|g.31469  ORF c11849_g1_i1|g.31469 c11849_g1_i1|m.31469 type:5prime_partial len:191 (+) c11849_g1_i1:2-574(+)
SDDAGKKSMELINQNAFDLVRLMNNIISLAQLETGELSLEESVCPVDEVLQAIYRVGVQHISARGRGEELRMQCVSSAQGVESVRIDREKVIGILEQLLIDSISSSSGAGVIGYGYRRLGDTSVEFFVCDMSLDHSIYDCRSGGDGSSWENQMALDVIEGFLGLMGSMLEEDHYGGSRTLSFTLLAERVV*
>cds.c1185_g1_i1|m.3058 c1185_g1_i1|g.3058  ORF c1185_g1_i1|g.3058 c1185_g1_i1|m.3058 type:internal len:96 (+) c1185_g1_i1:3-287(+)
ARGVGAARGEDITCPCFMQGLAMKAKRWLVCFFGVCLCWFLLRGVVGCDNGPSGVIPQEEFELIMADLMEQNGYYRGDLTLQERFQIDSIELYAP
>cds.c11861_g1_i1|m.31495 c11861_g1_i1|g.31495  ORF c11861_g1_i1|g.31495 c11861_g1_i1|m.31495 type:internal len:128 (-) c11861_g1_i1:3-383(-)
AQLKVSQICLREYKKIDGFWTATGVIHTGVECYQHIAEYNKANFDRRFDTFRKELRDISMQSSFEEETRALNGKSVLDRANEYIVGKIMSAFNTAPQSFTIGDFQYRTETVSYVKYLDPADAVAVAK
>cds.c11863_g1_i2|m.31505 c11863_g1_i2|g.31505  ORF c11863_g1_i2|g.31505 c11863_g1_i2|m.31505 type:3prime_partial len:62 (-) c11863_g1_i2:2-184(-)
MVTRAGSCHCLQVRALGGQSVEGTPPTHLECRGAPRGPGLCQGRKASRQPGSAGPDGCELL
>cds.c11865_g1_i1|m.31507 c11865_g1_i1|g.31507  ORF c11865_g1_i1|g.31507 c11865_g1_i1|m.31507 type:5prime_partial len:117 (-) c11865_g1_i1:49-399(-)
SSLPSLGFSRESISPCRTVPQSCQLECNGVSAWYCAPFPFCFILDGFILADGFAIFHRNLSLVCSHLFAFPVMGQFQLLGLLLVGADQELSEQLALLAEVQVPDLLLLRTVGVDHV*
>cds.c11870_g1_i1|m.31521 c11870_g1_i1|g.31521  ORF c11870_g1_i1|g.31521 c11870_g1_i1|m.31521 type:3prime_partial len:116 (+) c11870_g1_i1:248-592(+)
MTSKEEIRATLREIAMNNSLVGESVDLLVDQLTYALYHNQLEITNAVQESNLSTAKLMNSKIRSCMEAMYPVYRGRNPRVQLTFSSSVSIDRERLDLLYTSNTFKVYAEEKTNIS
>cds.c11870_g1_i1|m.31522 c11870_g1_i1|g.31522  ORF c11870_g1_i1|g.31522 c11870_g1_i1|m.31522 type:5prime_partial len:90 (+) c11870_g1_i1:1-270(+)
RDLIRINLLIRLDEVPYWTGGSENLITEVATADVEEGVRSIVSGILGSIRSKFKSIQLDLSSVEIVGSRVRLNIKLGEITEIYDIERGN*
>cds.c11882_g1_i1|m.31558 c11882_g1_i1|g.31558  ORF c11882_g1_i1|g.31558 c11882_g1_i1|m.31558 type:3prime_partial len:128 (+) c11882_g1_i1:135-515(+)
MGKVYRTRRGLNISLRGGAEKVYKRLPSLSGDYSLYPGDFPTVVPRLMVREGDRVLAGDALFHDKRDARVRFCSPVSGEVVRIERAERRRVVRVVVRYDGGDENGIEYRDFGRADLGKMSREAVLER
>cds.c11887_g1_i1|m.31571 c11887_g1_i1|g.31571  ORF c11887_g1_i1|g.31571 c11887_g1_i1|m.31571 type:complete len:64 (-) c11887_g1_i1:81-272(-)
MLHCGAGSGGRPGPPQAGQHLGEPVGSLLGPDARLPGSLDQAQGWGSPEGPPPHLGGGQEEAP*
>cds.c11888_g1_i1|m.31573 c11888_g1_i1|g.31573  ORF c11888_g1_i1|g.31573 c11888_g1_i1|m.31573 type:internal len:107 (+) c11888_g1_i1:1-318(+)
TVKYKTSAGTYEPLPGGDGVPGVGVDLILPKDLDLRVEIGEGLPGYFQVVGFFNGGDRMFLAPGSKFTVVSAAERIYAFPLFQDIEDFAPICEDDGSIEIRVERPV
>cds.c11895_g1_i1|m.31594 c11895_g1_i1|g.31594  ORF c11895_g1_i1|g.31594 c11895_g1_i1|m.31594 type:3prime_partial len:185 (+) c11895_g1_i1:388-939(+)
MLSLKSLSVVGLAKNAGKTETLNYIIKQIAGRPIRVALTSIGIDGERTDQVTQTEKPEIVIPAGMSFVTSESHYLARQLTSTIYYISQSRTSLGRLVAARSILPGKVLLSGPASTYALKQLIRRLQGFDIDLTIVDGALSRLSLASPSVTEGMVLATGASVSSNISELVRQTAFVYHLIDLPQA
>cds.c11895_g1_i1|m.31595 c11895_g1_i1|g.31595  ORF c11895_g1_i1|g.31595 c11895_g1_i1|m.31595 type:5prime_partial len:117 (+) c11895_g1_i1:1-351(+)
IRHFRTPVSKGIEIIENLRGHTSGYAVPTFVVDAPGGGGKTPVMPNYVISQSPSRVVLRNYEGVICSYTEPADYTNECHCADCEAEHNQGVAKVLRGDMVSMEPKDLDRKKRTHHD*
>cds.c118_g1_i1|m.286 c118_g1_i1|g.286  ORF c118_g1_i1|g.286 c118_g1_i1|m.286 type:complete len:132 (+) c118_g1_i1:490-885(+)
MTDQPALLDDQWLDDLCQGNCRFFCELYELFDQQLVECQNLLAQQPSTPSEFQNCCTLLHRLKGSAAAMGLNALANTLRAAETNAGCKACDSNTVPQYNAIDQAISEIQHQGRLAKQALSEYAKSRSYDIK*
>cds.c118_g1_i1|m.290 c118_g1_i1|g.290  ORF c118_g1_i1|g.290 c118_g1_i1|m.290 type:5prime_partial len:55 (+) c118_g1_i1:2-166(+)
PGDIVNVDDFIAIKSVRAKGKRLTNKKIRDITLLPQDPTAKDNAAHTPLDDEQN*
>cds.c11904_g1_i1|m.31619 c11904_g1_i1|g.31619  ORF c11904_g1_i1|g.31619 c11904_g1_i1|m.31619 type:internal len:77 (+) c11904_g1_i1:1-228(+)
DYTINFSADGKELYIDITNAKKPTKVGEYVNLFIDKSAWNILVDKSRNSLIPTLKNNFNVVIPEGSGINARIDSVA
>cds.c11916_g1_i1|m.31653 c11916_g1_i1|g.31653  ORF c11916_g1_i1|g.31653 c11916_g1_i1|m.31653 type:internal len:93 (-) c11916_g1_i1:1-276(-)
WVWRAARRGRGEAAGFGPGWDMARPVRALPPGGRGGAWKGGPSRGALGGSEGAEGLAGAPVRQLFRPSPDPRELPFAGQGPPLPACSWQRPG
>cds.c11921_g1_i1|m.31676 c11921_g1_i1|g.31676  ORF c11921_g1_i1|g.31676 c11921_g1_i1|m.31676 type:3prime_partial len:54 (-) c11921_g1_i1:3-161(-)
MFVLGPVETRGISSQKHIQVHHLARPGPRRPRPASRPSSVQPGRAPDPQQQRR
>cds.c11923_g1_i1|m.31689 c11923_g1_i1|g.31689  ORF c11923_g1_i1|g.31689 c11923_g1_i1|m.31689 type:internal len:185 (+) c11923_g1_i1:2-553(+)
KKRVEIMSNRKKLESQLNTIEEAVESFRNGEFVIVVDDENRENEGDFIIAAEKVTPEKVNFMLRYGRGVLCAPISEKRCEELELPMQVVHNTSSHETPFTVTVDRIGNGCTTGVSMHDRAETILALADPATKPSDLGRPGHVCPLRAREKGVLRRAGHTEAAVDLTRLAGLQPAAALIEVIKAR
>cds.c11932_g1_i1|m.31705 c11932_g1_i1|g.31705  ORF c11932_g1_i1|g.31705 c11932_g1_i1|m.31705 type:internal len:76 (+) c11932_g1_i1:1-225(+)
RLAKEFFGDDNAVGREVEVNYYPMKVCGVVRDVSSYVKEAYAEVWYPYSAMKVEKSGNSPLQGPLAACFLVDSES
>cds.c11935_g1_i1|m.31707 c11935_g1_i1|g.31707  ORF c11935_g1_i1|g.31707 c11935_g1_i1|m.31707 type:3prime_partial len:153 (+) c11935_g1_i1:140-595(+)
MGVAEYVSVVSRLEQRMERYRSGVALLDVSYVGMMPFACVNTMLDLVRLSLERLPYLHSQQRRRLNNVAIELLQNVSRHGYDGNAAEETRRPLGFGVFRVEEDTIRVATANLSTKEEVQRVQSRVYQLNSFTYEQLKALRAVQLTSGKISER
>cds.c11938_g1_i1|m.31717 c11938_g1_i1|g.31717  ORF c11938_g1_i1|g.31717 c11938_g1_i1|m.31717 type:5prime_partial len:54 (+) c11938_g1_i1:1-162(+)
WETTMDPERRLLRQVTVSSAAEADRVFSMLMGDDVPPRRQFIEDHAKFANLDI*
>cds.c11939_g1_i1|m.31722 c11939_g1_i1|g.31722  ORF c11939_g1_i1|g.31722 c11939_g1_i1|m.31722 type:3prime_partial len:390 (+) c11939_g1_i1:524-1690(+)
MGEPTGGYFSSLAGRLAGLAQSVALCDLLGRGGQVQVRGLHGSLPSLLISGLRGKLQGVAVVVATDAESAGYYYSDLSGLVPEASLFFFPSSYRGTLRSTSRRMEGVIQRMEVVSRQADLQAGRLAGGVVVTYLEALAERFAPAGEVSGRSLELRLGENYPLVALADTIEGLGFARVEFVYEPGQFAVRGSIVDVFSLQDTHPYRLDFLGDTLDSIRQFDVETQLSVSRVESVTITPDLGGGRGPDATSLLQILPCDTCVWGEELAEGIRQYADRYEGLPEEEREAFVPPESLRALLSGFPLAEMGLEPLGGGGEPVVYHASPQPPFNKNFQLLRDTILDDRGRGVATVIVAEQATQLERLRGVMGDLGLEAEAYALEEFSLRGGFCSA
>cds.c11939_g1_i1|m.31724 c11939_g1_i1|g.31724  ORF c11939_g1_i1|g.31724 c11939_g1_i1|m.31724 type:complete len:125 (+) c11939_g1_i1:52-426(+)
MDTLKIDGTAKTPTITLSPDGELILEGRSIPENSIDFYRPVMDWLAEYSKTPRPTTRLQVRLEYFNTSSSKCILDLFKRLDAVSKAGSSVSIQWYYHADDEDMLEAGEDYREIVKIPFELVSYE*
>cds.c11950_g1_i1|m.31761 c11950_g1_i1|g.31761  ORF c11950_g1_i1|g.31761 c11950_g1_i1|m.31761 type:internal len:379 (+) c11950_g1_i1:3-1136(+)
AGATFLILWLLELENWFFIGLAVVVGLLVGIVIGKSTEYFTSHSYRPTQRVSESAEMGHATVIISGMGLGMVSTAIPVIAVVAGITLSYLFASGFDFSNIGMGLYGIGVAAVGMLSTLGITLATDAYGPIADNAGGNAEMSGLGPEVRQRTDALDALGNTTAATGKGFAIGSAALTALALLASYIEEIKIGMVRLLEQGRTIGTLPDLSLSVDQVHEAGIPDFMTWFDVNLMNYKVLVGVFIGSMLAFLFSGLTMNAVGRAAQKMVEEVRRQFREIPGILEGKATPDYARCVGISTRGAQVEMIVPSALAILKPIVTGLVFGVAGVMGLLVGGLGAGFVLAIFMANSGGAWDNAKKYIEEGHHGGKGSDAHKASVTGD
>cds.c11951_g1_i1|m.31769 c11951_g1_i1|g.31769  ORF c11951_g1_i1|g.31769 c11951_g1_i1|m.31769 type:internal len:80 (+) c11951_g1_i1:3-239(+)
PDGRHGHTAAAPVDSGPHFPGVRLAAPGPPTGHLGTQGPPQGHGGREIREAPPPSRRPGPRGAGERTSLRAPFTLLCLH
>cds.c11953_g1_i1|m.31777 c11953_g1_i1|g.31777  ORF c11953_g1_i1|g.31777 c11953_g1_i1|m.31777 type:internal len:99 (+) c11953_g1_i1:1-294(+)
DAGVTRPPAPGLGTLLRGRFPPAGPRAPSPESRRAPSPRGEGGRQAAGPAGASGAQRGPTEPRDPPSLEPGRGGEAGSPPEQTSRPGGGRRGPRPEPE
>cds.c11953_g1_i2|m.31782 c11953_g1_i2|g.31782  ORF c11953_g1_i2|g.31782 c11953_g1_i2|m.31782 type:internal len:91 (+) c11953_g1_i2:1-270(+)
DAGVTRPPAPGLGTLLRGRFPPAGPRAPSPESRRAPSPRGEGGRQAAGPAGASGAQRGPTEPRDPPSLEPGRGGEAGSPPEQTPPRRSRR
>cds.c11957_g1_i1|m.31818 c11957_g1_i1|g.31818  ORF c11957_g1_i1|g.31818 c11957_g1_i1|m.31818 type:5prime_partial len:240 (+) c11957_g1_i1:2-721(+)
EQLLSLMVAFRQLMDIYAIDGYRACATSAMREAANAENIIREIRKQTGIAVEVISGEEEARLAARNRIEEIVGNSGRYAFVDVGGGSTEITLIKKGETVSRESFNVGTVRLLAGVVQRGTLEALEEAARTMREDKGLTIIGTGGNISRLARIAGKHENEAFLWKLDVKDLKELYKKLAPMTIEERMREYDIKPDRADVIIPAAELFIMLADALNADKIVVPTAGISDGIIEELYRQSLE*
>cds.c11959_g1_i1|m.31822 c11959_g1_i1|g.31822  ORF c11959_g1_i1|g.31822 c11959_g1_i1|m.31822 type:internal len:148 (-) c11959_g1_i1:1-441(-)
SALARVMRRYSACERNVRKCVSPGAGAGAGAAAAGQGRRRAGAVDEGEEVEEEEEEEEEEGFLWGWGSSPGELTTVHTVVNAPCFSTRTKGEKAGVRLSARSRLQEEMYLRRISGSAGSRGSTCCCRRRRLARPLQGEEVVLLARPR
>cds.c11959_g1_i2|m.31827 c11959_g1_i2|g.31827  ORF c11959_g1_i2|g.31827 c11959_g1_i2|m.31827 type:internal len:147 (-) c11959_g1_i2:3-440(-)
SALARVMRRYSACERNVRKCVSPGAGAGAGAAAAGQGRRRAGAVDEGEEVEEEEEEEEEEGFLWGWGSSPGELTTVHTVVNAPCFSTRTKGEKAGVRLSARSRLQEEMYLRRISGSAGSRGSTCCCRRRRFCFPGPVRAAEGGWRA
>cds.c11965_g1_i1|m.31845 c11965_g1_i1|g.31845  ORF c11965_g1_i1|g.31845 c11965_g1_i1|m.31845 type:5prime_partial len:645 (+) c11965_g1_i1:2-1936(+)
ENNCQNCGFNQVRLNGMEGEYSQILVDGHPIFSGLMSVYGMELIPANMIERLEVQRGGGSALYGSNAIAGTVNIILRDPMLNAFEASISNNFTGVGLKGSGGVKNDWSVAFNSSNVSDDNRAGLSLYGNHRSRAPFDANGDGFSELPKLDNTTIGTRAFYRLGNRGKLSATYFHINEMRRGGNSFELPDHEADVSESPKHRINSASLLYTQLFRSHDMLSVNTSMQHIDRASYYGGNGLKDYGRTNNITFNTGIQYNANFTHSALITGVDLTGERLHDRKPAYTDIENAPIKDGEVDMEHLAKVPTLDVAKQETMTAGLFTQYSITWGIAKFTLGGRLDHYQVTNRLSTDAPAKAWVPVPRAGVLFSFLPELQMRLNYSMGYRAPQTYNEELHVEASGARRIIQRLAPGLKRETSHSAMISLDYNAQFDHIGVGLLAEGFYTRLSDAFINMRHEEDEDGIVLFERMNSAKGAQIYGANIEASLAHGSNLTFKCGGTYQKSYYLEANEDLNFGQKNFLRTPNLYGFFLTDWKFYRGFTLTGSLNLTGSMEVPYEGSEARDAEEAAMIEENEFSIRKTPAFADLGLKLNYSFNLKSANISVFGGVKNVFNSYQRDFDSGPDRASSYVYGPMSPRTVYIGVKMGSLY*
>cds.c11967_g1_i1|m.31848 c11967_g1_i1|g.31848  ORF c11967_g1_i1|g.31848 c11967_g1_i1|m.31848 type:3prime_partial len:121 (+) c11967_g1_i1:84-443(+)
MARIVGVDLPKEKKGEIALTYIYGIGRSSARKILAEAAVDPGLKVSQWSDDNVAAIRKIIGEGFKVEGELRSEVQLNIKRLMDIGCYRGIRHRVGLPVRGQSTKNNARTRKGPKKTVAKK
>cds.c11970_g1_i1|m.31853 c11970_g1_i1|g.31853  ORF c11970_g1_i1|g.31853 c11970_g1_i1|m.31853 type:internal len:106 (+) c11970_g1_i1:3-317(+)
VGMDKSKLAQTLQDLGILPEEYDKIVEYLGGREPNYTELSIYSVMWSEHASYKNSIRWIKTLPREGAQLLVGAGEENAGLVDVGDGWGCAFKIESHNHPCAVEPY
>cds.c11973_g1_i1|m.31859 c11973_g1_i1|g.31859  ORF c11973_g1_i1|g.31859 c11973_g1_i1|m.31859 type:internal len:97 (-) c11973_g1_i1:2-289(-)
RWGRCSQHGQEPCQEKTTSQLNPSIPAAVRTVTGPPALLPPLSPHLGPIVWLGAPGGADGKNAGTAATAREKERRKNEEEGGGGVGFVLAAERDER
>cds.c11981_g1_i1|m.31883 c11981_g1_i1|g.31883  ORF c11981_g1_i1|g.31883 c11981_g1_i1|m.31883 type:3prime_partial len:411 (+) c11981_g1_i1:198-1427(+)
MAFRLLNLPVLLYLLFLGLFSGSSVKMAMDVVTEMEAGKSFDVRIRVEKGNLESFARFQVTLPRGVTATGGSARNANYSFEGQTVRFVWMRLPMDEQFEINYTVSIDSRMRGQFDLAGTLSYIADNERQVCEIYPSRITIRPSPGIPVSQQLDIEEYQQSIPAQRDLTLAASQVRCVREAPRMMGEGNDRIVRLLVNREQDMSYAKIEETLPQGFTAEPIETRDGIFSTEGDQVKFLWMTLPQDPLFMVSYRLIPPLGAPPVIDIGLYGEFSYMQEETTRTIVIAQRDVHMDNMSMQDLERLVKSVPLEIPGSGLSGGLGGTVVEGSGRLIPQGPSTGGIDLPVQYRPIRSGMGGERGRRRAREISMDQYLLEPEQGVYYRVQVAAGHRPIDIERYFRRLSLHAEVRTER
>cds.c11988_g1_i1|m.31904 c11988_g1_i1|g.31904  ORF c11988_g1_i1|g.31904 c11988_g1_i1|m.31904 type:complete len:169 (+) c11988_g1_i1:572-1078(+)
MSHKVKFAGNDIQLLGTPVKVGDKAQNFTGVGSDLKPVALSDYNGKIKIISVFPSIDTPVCSMQAGKFNARADALGSNVAILSISNDLPFAHGRYCAAENIKHLTMISDHRDLDFGMKYGFVLDGLRLLARGVVVLDKDNVVRYVEYVPEVTTEPNYDKALEAVKALL*
>cds.c11988_g1_i1|m.31903 c11988_g1_i1|g.31903  ORF c11988_g1_i1|g.31903 c11988_g1_i1|m.31903 type:5prime_partial len:177 (+) c11988_g1_i1:3-533(+)
FKNTIIIMTSNIGSRELREFGMGIGFSTEQRDQQADKHAKHFISKALEKKFSPEFLNRIDEQIYFQSLTQENIASILDLELQSIINRTKDLHITLKISPKAKEFLIGEGYDVKFGARPLKRTIQRYVEDPLATLLLENDAIQAKTTITLQYSKAKGIYPVVQNSTQKVLENEHNPN*
>cds.c11989_g1_i1|m.31906 c11989_g1_i1|g.31906  ORF c11989_g1_i1|g.31906 c11989_g1_i1|m.31906 type:internal len:455 (+) c11989_g1_i1:1-1362(+)
VTIMELPDDGAALGAQEMVKVQLYNAYATPQPKVDIVMLRNGVEMCRRVEQNLQSYERRAVELPVDLRSENMLGETFEIEVRARLEGDVALGNNAARGKVVNGGKVFAMRKGAILKTPFADFPVDPKQVYRLKDGERLIFTDNGGALGDYFFPQASTLKVLPSGPGRMVRVRFNEFSSDEDGSILIVINATVREDLNIADVSYDRVLRGSDALPYGTVSAAADGALTFYFEAHRGGSGWIAEIDEVPLQNALTLVSARAQEVGASEEGEVTVRARIRNNFAKRVEGINLHYYYDAKTEDALLGLSLDAGEEREFTFSRKLSAGVGHDAGVSVWLECDEDSDGTDNTVEVPVLYDVYPIPGALAAPEAPGFAQLQYVGQVATFPEVATLAAGRRPWIQYNWKDTMQVYKGLADAQVDIIGLQGEEGDAVRLWVDWDNDRNFGADELVGEFMIDAQ
>cds.c11990_g1_i1|m.31911 c11990_g1_i1|g.31911  ORF c11990_g1_i1|g.31911 c11990_g1_i1|m.31911 type:complete len:101 (+) c11990_g1_i1:2-304(+)
MPAEQDLKDKELGPWVRKYFQGATGTDTENRMRVLRLIENITLGTAAVGYRTESLHGAGSPQAQRIMIQRQGDLESKKALARVIAHVDPSKDANCKCSGK*
>cds.c11990_g1_i1|m.31913 c11990_g1_i1|g.31913  ORF c11990_g1_i1|g.31913 c11990_g1_i1|m.31913 type:3prime_partial len:75 (+) c11990_g1_i1:365-586(+)
MGLSFEAVEDVLQREVLPLLASHGGGVKLCGVTPEGDVRIAFRGACASCPSMSDTMNVLVEGSLRRAFPGERLR
>cds.c11996_g1_i1|m.31936 c11996_g1_i1|g.31936  ORF c11996_g1_i1|g.31936 c11996_g1_i1|m.31936 type:internal len:82 (+) c11996_g1_i1:2-244(+)
EHVSEEIVQDLSHQRLYARFYVIRLQGTLAGTLSTDYETVPVSEVNRYQVPVMLARYVAEAEPGQYLRGGSGTLEETKKYK
>cds.c11999_g1_i1|m.31942 c11999_g1_i1|g.31942  ORF c11999_g1_i1|g.31942 c11999_g1_i1|m.31942 type:5prime_partial len:185 (+) c11999_g1_i1:2-556(+)
SNDPSRIYVPIEYDEAFDAVSEEIRSARAEARITWGRLKDKHTELARLSQKLDPLPSPQRQAILTEAANLIKRNRQAWAVLRNYFERHPFKGTPALRATPVPLTEADPVQLFRIPSVISGSLATGDSPTVTIRYVRRTGEVKEHVGRYIRTDWNALTFYLKTPDGARTVRLVSVVAVNGRRAYV*
>cds.c12009_g1_i1|m.31983 c12009_g1_i1|g.31983  ORF c12009_g1_i1|g.31983 c12009_g1_i1|m.31983 type:internal len:84 (+) c12009_g1_i1:1-249(+)
VKDSPFTVDKAKPKTLELSVPAVKGKYAAWSGSVEVSFEEEMEDAKELITKAGITGSYEQGVLFAVAQAQMQKLFSGEDVTIE
>cds.c12012_g1_i1|m.31993 c12012_g1_i1|g.31993  ORF c12012_g1_i1|g.31993 c12012_g1_i1|m.31993 type:3prime_partial len:78 (+) c12012_g1_i1:904-1134(+)
MSKNNSAEELGMLRGQETHSTKYVFVAGGVASSLGKGIISASLGKLLQSRGYKVTIQKLDPYINVDPGTLNPYEHGE
>cds.c12012_g1_i1|m.31990 c12012_g1_i1|g.31990  ORF c12012_g1_i1|g.31990 c12012_g1_i1|m.31990 type:5prime_partial len:290 (+) c12012_g1_i1:3-872(+)
EAFPVARSQSNVGDIFFSMCSEFFTSRRAYEKEQDAIGKENIEKKQELCVQAEALKESEKWNDTKEELIALQQQWKKVGYTPRKVDQQLWERFKAAQDYFFERRNNAFAAQRAEEQANLKLREALIAEVEAYQPSEDGKEMVEQLKAFQSRWGEIGHVPIRSKEGLYNRFRTALDKHYDHLRQERKEVYAQAYEAKLDSMAGGENGGQQLAAERNKISRRLEQLEAEKNQLETNMSFFGKGDQNNPLLQKTRQDVERLEREIESVKSQVKEINKRIRAGKEGKSKEEGK*
>cds.c12017_g1_i1|m.32013 c12017_g1_i1|g.32013  ORF c12017_g1_i1|g.32013 c12017_g1_i1|m.32013 type:5prime_partial len:59 (-) c12017_g1_i1:34-210(-)
AQCRAELGGVVRGRRVAARRGAPELRVALEDFARGGGLLVAVAAEPGSTGVLVTCTFR*
>cds.c1201_g1_i1|m.3080 c1201_g1_i1|g.3080  ORF c1201_g1_i1|g.3080 c1201_g1_i1|m.3080 type:5prime_partial len:64 (-) c1201_g1_i1:313-504(-)
NSGFQSHGLQPRTDGMYFMKGLSEALPRDYCLFPKSFPPKFCSICFSNPKRVSLKESTWEDSF*
>cds.c12024_g1_i1|m.32037 c12024_g1_i1|g.32037  ORF c12024_g1_i1|g.32037 c12024_g1_i1|m.32037 type:internal len:191 (+) c12024_g1_i1:3-572(+)
STDDKNRGKEEGYIVKDQKDTRQIVSIELDRKSEPVQVPGTYSLQVSKVGDWAGLSDPQNVIQTQTMAFETTGDTSVLDATVEVQSPEQFLIVFTQDILSTKGVEKVFRLSKDVFPGAAWLKYDTDYEVRVLDDPEKVNPNLPMKEYYETGTKIAKGTPVSGKYFLLELKKDWQEIYNTLGTGENYFMKE
>cds.c12025_g1_i1|m.32044 c12025_g1_i1|g.32044  ORF c12025_g1_i1|g.32044 c12025_g1_i1|m.32044 type:5prime_partial len:60 (-) c12025_g1_i1:922-1101(-)
VGEGCREAVGEERRDRSGHGAWRGGALLTRQLRAESGRVLQGGCGPPSESRRGPGRRLS*
>cds.c12029_g1_i1|m.32056 c12029_g1_i1|g.32056  ORF c12029_g1_i1|g.32056 c12029_g1_i1|m.32056 type:internal len:148 (+) c12029_g1_i1:3-443(+)
NNRIGTYKPVENFNSKMEGPYAAEDAKTAYIAFRVKPSEKLAEEAGGVSIFAENINTYIPKEKLKKDSEYFINKALPLSKGVNTFVITINGVQTYKITVNYAGGPDGGDRIIPGIYCPAQRKPSQGEKEEFVWGMFIAYGGPLVHNL
>cds.c12038_g1_i1|m.32102 c12038_g1_i1|g.32102  ORF c12038_g1_i1|g.32102 c12038_g1_i1|m.32102 type:3prime_partial len:98 (+) c12038_g1_i1:1283-1573(+)
MSDRMKGSDRMYPWGDGRRFYSHTRYLRSRFGGRLQKVALDAGFGCPHRADSRGEGGCIYCNNRAFTPNYCLPALSVSEQLQEGTRFHGVRYRRNVG
>cds.c12038_g1_i1|m.32097 c12038_g1_i1|g.32097  ORF c12038_g1_i1|g.32097 c12038_g1_i1|m.32097 type:5prime_partial len:423 (+) c12038_g1_i1:2-1270(+)
EDSVAQPLSGLINSYENEGASSLNGAADELIFTRCLGPCGLWVSRLGGEGEWGAPKRLPEPVNGFGVSVKQPSLSADGRWLFFSSNRPGGPGGYDVWYSERQAGGTWSKPHLADGINTPGDEQTPFLHPDGRTLYFSSEGYPGLGGLDLYVTRWQPDGTFSEPENLGYPINTYADDMGLSVSRDGAEGFFASNRGAGGLDIYRFPMPLSTRPESVFLVRIAFYDSLSGFPLMADYEVVGLTEGEVIWSDRADERGCGVVVLGPGEWGLYAMQKGYLPVSHRLLLNADSLGSKGIVDVRMGLSSVALERSVELRTVQFAFGSAELDSTSRVELDRWVTWLRANPAVSVRIEGHTDSVGAESYNQNLSERRARAVREYLVRRGVPGARVGWIGFGSRVPLTDNEDALGRARNRRTELRVVEREQ*
>cds.c12044_g1_i1|m.32110 c12044_g1_i1|g.32110  ORF c12044_g1_i1|g.32110 c12044_g1_i1|m.32110 type:internal len:117 (+) c12044_g1_i1:1-348(+)
PVSLLPSVGEKRVTLLRDELGIKSIFDFFSYLPFRYDDRTEIQRIRDIRSSHEWAQVVGTVRRVQLMGEGRKQRLEAFLEDDSGVIKAVWFSGVKWYYSALKIGRSYLLYGRVHSY
>cds.c12045_g1_i1|m.32112 c12045_g1_i1|g.32112  ORF c12045_g1_i1|g.32112 c12045_g1_i1|m.32112 type:internal len:263 (+) c12045_g1_i1:1-786(+)
KLLGLSGGGPDIFAFPHDHLAPAVEEGLLAHLPEDFENNIKKTVSGSALEISKFKGSKDDSEKLYAIPSSIETPVLFYNKDLIEKLGEKEPVKTFEEAIENGVKFGEKTIEGTTDKYNTKNYQYLSLANHWADTYYMQMINTAFGFSMFGKDQNDNTAVGFETKEAKAAYKYYLENIVEKLSYGNVKGSSAEFEEGKVPYIIGGPWNYESFKEKLGEKLGITTIPTINGKQAGPYAGAQLMAITKFSKVQAEARKFLEFLSQ
>cds.c12045_g1_i2|m.32114 c12045_g1_i2|g.32114  ORF c12045_g1_i2|g.32114 c12045_g1_i2|m.32114 type:internal len:109 (+) c12045_g1_i2:1-324(+)
QQKKLGFETKEAKAAYKYYLENIVEKLSYGNVKGSSAEFEEGKVPYIIGGPWNYESFKEKLGEKLGITTIPTINGKQAGPYAGAQLMAITKFSKVQAEARKFLEFLSQ
>cds.c1204_g1_i1|m.3088 c1204_g1_i1|g.3088  ORF c1204_g1_i1|g.3088 c1204_g1_i1|m.3088 type:5prime_partial len:148 (+) c1204_g1_i1:1-444(+)
EKSFYLCGACGCGAAPASPKEGVVMTKGVVSQVIGPVVDVSFDEPGAQLPKIHDALEITRPDGSRLVLEVQQHIGDQQVRTIAMDSTDGLARGVEVEATGQSIMMPSGEEIKGRLLNVIGEAIDGMPAVKAERDQPIHRDPRTITIL*
>cds.c1204_g1_i2|m.3090 c1204_g1_i2|g.3090  ORF c1204_g1_i2|g.3090 c1204_g1_i2|m.3090 type:internal len:173 (+) c1204_g1_i2:1-516(+)
EKSFYLCGACGCGAAPASPKEGVVMTKGVVSQVIGPVVDVSFDEPGAQLPKIHDALEITRPDGSRLVLEVQQHIGDQQVRTIAMDSTDGLARGVEVEATGQSIMMPSGEEIKGRLLNVIGEAIDGMPAVKAERDQPIHRDPPKYEDLKTEKEILFTGIKVIDLLEPYMKGGK
>cds.c12051_g1_i1|m.32119 c12051_g1_i1|g.32119  ORF c12051_g1_i1|g.32119 c12051_g1_i1|m.32119 type:5prime_partial len:148 (+) c12051_g1_i1:1-444(+)
DGTNHWIPFTEVEVGAAKRFESHFMTDFMSGKLGKSIPAGEQQLLLDGGKPATSLIPQAPLQFSAEAQAVFSAGRELWRYYHAQQDALPNAAYYDIREYFQGRNAKGRMNPKSENVQYTRLLGELRANMKTLGDKIAPKVYEYGFLK*
>cds.c12059_g1_i1|m.32145 c12059_g1_i1|g.32145  ORF c12059_g1_i1|g.32145 c12059_g1_i1|m.32145 type:3prime_partial len:239 (+) c12059_g1_i1:865-1578(+)
MTHNKIQFLSPPEAVSVIKSNDHVHLSSVVSAPSILIDAMCQHAKQNNLRNIHIHHLHTEPPAPYCAKEYEGIFQLDSFFVGQNVRKNTQEGYADYIPIFLSETQALYRKGILPINVAMIQVSPPDNAGYVSLGTSVDATLAAVECAECVIAVVNEHIPWGHGDAIIPISAIDRFVQHNEPLHEVHFGQPSQQNTAIAKHVAQLIPDGATLQMGIGNIPNAVLAQLVNHKDLGIHTEM
>cds.c12059_g1_i1|m.32146 c12059_g1_i1|g.32146  ORF c12059_g1_i1|g.32146 c12059_g1_i1|m.32146 type:5prime_partial len:147 (+) c12059_g1_i1:3-443(+)
SQRLLPQHAVRRCSRTAHLKRTTEKQTMASRKWNYLNTQWLESIASDNAAFINELLELFTKQCEEVFPILTGTMDTYTLDQLPSLLHKLRGSAASIGFTTIPDHLNEVEKQIKQGANGQIATDLCYDLSIEIREAIDEMNEYLSAK*
>cds.c12059_g1_i1|m.32147 c12059_g1_i1|g.32147  ORF c12059_g1_i1|g.32147 c12059_g1_i1|m.32147 type:complete len:102 (+) c12059_g1_i1:462-767(+)
MLQVKKNPGLTVVSFDAGSKLNIVAAPEVKKEFEKIAKEATSKIRLDLSNLEYIDSSGVGAFLSLLRQCRERGTKLTLSKPQTAVMELFNLLQLQSIFEFE*
>cds.c12063_g1_i1|m.32165 c12063_g1_i1|g.32165  ORF c12063_g1_i1|g.32165 c12063_g1_i1|m.32165 type:3prime_partial len:55 (+) c12063_g1_i1:176-337(+)
MGEKAARLHNESRGREMFNRRLVRIKVLQALYAHMSAYADTEESAAGESGLPFT
>cds.c12068_g1_i1|m.32177 c12068_g1_i1|g.32177  ORF c12068_g1_i1|g.32177 c12068_g1_i1|m.32177 type:5prime_partial len:54 (+) c12068_g1_i1:1-162(+)
EKRKRLLVFTVLKIKNWYCKIIDVKSKIFKKICTLFSAKQQKHTADSWCFNHD*
>cds.c12069_g1_i1|m.32178 c12069_g1_i1|g.32178  ORF c12069_g1_i1|g.32178 c12069_g1_i1|m.32178 type:5prime_partial len:60 (-) c12069_g1_i1:100-279(-)
LWLTVTSFKMVIFVWCFLQGTEEIVGRVSFGYYLAPSLFKERKGKEFKGKDNDRPFRIG*
>cds.c12076_g1_i1|m.32205 c12076_g1_i1|g.32205  ORF c12076_g1_i1|g.32205 c12076_g1_i1|m.32205 type:internal len:90 (-) c12076_g1_i1:2-268(-)
KGCMGAEELRDEGHGGGDLAYHGGGPTVEGMHGGGGRGRPGAAGARRRGPDGGAATPGSLTSQRAERERGRERRTATFFSPFFIVKKVI
>cds.c1207_g1_i1|m.3103 c1207_g1_i1|g.3103  ORF c1207_g1_i1|g.3103 c1207_g1_i1|m.3103 type:3prime_partial len:159 (+) c1207_g1_i1:169-642(+)
MGDFRVGTGYDIHRLEKGLPLRLCGVTVESDFGAVGHSDADAALHALCDAILGALSLGDIGTLFPDDDPQYKDMDSRRLLEEVVRRMEEAGFLVENADVTIVLEQPKLRQYVEAMRTEVAKILQVDEESVGVKAKTKEGLGPEGRGEAVSCQAVVLLR
>cds.c12081_g1_i1|m.32230 c12081_g1_i1|g.32230  ORF c12081_g1_i1|g.32230 c12081_g1_i1|m.32230 type:5prime_partial len:202 (+) c12081_g1_i1:3-608(+)
NASLPWAKHSVDVGADILYMRPNIFLRGEYLYKYVTKKRDGQKMLESQLGGQYSWTTVESMEKGLPLRSNAFHGGYVEAGYKIFGPDYSYSQSSALLGGLRGKSLEVVARYSYVGLNDIQPGEKFLLGRGQYYPESGIADYPAESTSVGGGNLHSVTVGLNYSFNSYVQLMASYTCGLLKRDLFPQDKTIHGFQLRALMQI*
>cds.c12083_g1_i1|m.32232 c12083_g1_i1|g.32232  ORF c12083_g1_i1|g.32232 c12083_g1_i1|m.32232 type:internal len:157 (+) c12083_g1_i1:3-470(+)
AIPREAFASFVISTDKVPQLQQLVSKAGKALKQEYHVTEPYMSIELLSGDAASAVFDRASQDRLIALLYALPHGAIEMSREIPGLVETSTNLASIKRSEGNHLEITTSQRSSVDSAKDYIANSVASAFRLAGCEVQHSDAYPGWAPNTHSPILDIT
>cds.c12087_g1_i1|m.32254 c12087_g1_i1|g.32254  ORF c12087_g1_i1|g.32254 c12087_g1_i1|m.32254 type:3prime_partial len:103 (+) c12087_g1_i1:550-855(+)
MEKEINIVALEFPENVRTRPGMFVGAMDRPGVILREAVDNAVDELMGSSSGTSIDIQLKEGRGGGYYVVSDNGRGIPILLDKARGITKTELAVGTLNAGSKF
>cds.c12090_g1_i1|m.32262 c12090_g1_i1|g.32262  ORF c12090_g1_i1|g.32262 c12090_g1_i1|m.32262 type:complete len:86 (+) c12090_g1_i1:131-388(+)
MANLKTAKKRVRQNEKRRLHNRYYAKTMRNALRDLRNEEDAAKAAEMLPKVTSQLDKLVKMHIIHRNKAAHLKSQVARHVNSLKG*
>cds.c12091_g1_i1|m.32263 c12091_g1_i1|g.32263  ORF c12091_g1_i1|g.32263 c12091_g1_i1|m.32263 type:5prime_partial len:289 (+) c12091_g1_i1:1-867(+)
ERLGASSRGKAGGLPCRPVVGVSVPYSAPREVAMYDSQDSSAVAEPGSFWKRATDIIVETLNGCAFRVALNAGASAPLGIPSGTSLVSYAPAFAPIFSVDYDIVLWEWFVMNFGLQFEYKGMTTQARVRNFYTEVAQDGAVARGHFTGFNQLKFLSAYVTLPLRVGFVLPKSGFSLRLGGYASYAFSRDFKGHVSDGYFWTAPPADEPDGESTKLIFSEPQYFNFGSELRHWDFGMDLMMRQHFSRHFFFDLGLSAGFRPIFKRNFTGISYKMYNMYVFLGVGYKFLS*
>cds.c12092_g1_i1|m.32268 c12092_g1_i1|g.32268  ORF c12092_g1_i1|g.32268 c12092_g1_i1|m.32268 type:internal len:216 (+) c12092_g1_i1:2-646(+)
TVKKLLRKLTVVTSLLVILMMAASLLFAVLRYSAEKNRPVDDYAGRMELQYWKTRYDLVEEIDGWIKRNAEGSDLSGLVLLRECDQYGVDVRLPLAQGLLESHYGTTGLSRKTNSVWNLGAFDGTRLDSILGIYRYPHPNNSVEHYLKVLRKDYLTDGRTERDLIDSFTNRHGYRYATATTYEQELRLVWNRMSRETKIDSLMVEYKELKERTER
>cds.c12096_g1_i1|m.32272 c12096_g1_i1|g.32272  ORF c12096_g1_i1|g.32272 c12096_g1_i1|m.32272 type:3prime_partial len:83 (-) c12096_g1_i1:2-247(-)
MIFWLYHYKGASERDCCGVPEVEKEKYKEETGKGNTSWDEITVQKSPCFPLGVPIMRQRGRGGKGPLRGSCKTICPPPPPPP
>cds.c12097_g1_i1|m.32275 c12097_g1_i1|g.32275  ORF c12097_g1_i1|g.32275 c12097_g1_i1|m.32275 type:internal len:204 (+) c12097_g1_i1:2-610(+)
ISGVIPYDQAVREMKKAIEKTFGRKGEEVVRKNCEAVDRGGEYREVPVPAAWADLPVEKVAPLKDAPDFVTNVMVPMNNQMGDDLPVSAFVGREDGTLPAGTSRWEKRGIATMVPEWQSENCIQCNQCAYVCPHAAIRPFLLTEEEAKNAPAIVKTVDGRGGPLKDYKFRIQVSVLDCTGCGNCAQVCPAPKAKALEMKLFES
>cds.c12100_g1_i1|m.32278 c12100_g1_i1|g.32278  ORF c12100_g1_i1|g.32278 c12100_g1_i1|m.32278 type:internal len:67 (+) c12100_g1_i1:3-200(+)
SQWTQVSLSLTDVTMDDSATYYCAALQQYHSEGDEDYDCGAFGGKWGYCYVDVSGQGLRVTVSSAS
>cds.c12104_g1_i1|m.32287 c12104_g1_i1|g.32287  ORF c12104_g1_i1|g.32287 c12104_g1_i1|m.32287 type:5prime_partial len:58 (+) c12104_g1_i1:1-174(+)
LDSAQRCPKVLWEFVLNCAQEIIPVLGERNAAAMGVVMSAKLLSSERLALVALGKLD*
>cds.c12108_g1_i1|m.32295 c12108_g1_i1|g.32295  ORF c12108_g1_i1|g.32295 c12108_g1_i1|m.32295 type:5prime_partial len:105 (+) c12108_g1_i1:1-315(+)
SVLLNFSIFPTDKGGSGLSVYVARVERAIRALGHVVELGPMSTVVETPGMDEALEVIRAAHAALAADCERIYLSVNMDIRRGGMGRMHSKVASVERHLGEESIA*
>cds.c12109_g1_i1|m.32297 c12109_g1_i1|g.32297  ORF c12109_g1_i1|g.32297 c12109_g1_i1|m.32297 type:internal len:140 (+) c12109_g1_i1:2-418(+)
QLMGGAVLHSGKIAEMSTGEGKTLVATLPVFLNALPGLGVHIVTVNDYLSKRDSEWMGPLYEFHGLSVDCIDKHEPNSEARRKAYQADITFGTNSEFGFDYLRDNMAFSADGLVQREHNYAIVDEVDSVLIDDARTPLI
>cds.c12112_g1_i1|m.32306 c12112_g1_i1|g.32306  ORF c12112_g1_i1|g.32306 c12112_g1_i1|m.32306 type:3prime_partial len:54 (-) c12112_g1_i1:1-159(-)
MSEEPAAPEEEEEAEEEGAPPLPAGTTRALLPPQPRVSPTSGGGGRRGGGGGG
>cds.c12118_g1_i1|m.32325 c12118_g1_i1|g.32325  ORF c12118_g1_i1|g.32325 c12118_g1_i1|m.32325 type:3prime_partial len:111 (+) c12118_g1_i1:1089-1418(+)
MQNPDPYPKPATAPYLIGITGPIGSGKSTLASHLQSIGYPLYESDSRTKDLLHKDSPLAHELRNNIRALIGPEAFDEYQRYNTAYVSERVFSEPTLLAQLNNIIHPAVLA
>cds.c1211_g1_i1|m.3112 c1211_g1_i1|g.3112  ORF c1211_g1_i1|g.3112 c1211_g1_i1|m.3112 type:5prime_partial len:129 (-) c1211_g1_i1:308-694(-)
LRAWDPQGEPVKRGMVQGAEGVATAGEEGGLEGLGPSGRAGEAGDGPGSRGGGHCRRGGGRPSPEPLREGLGPQAGPGGGGWSPAPAVFSGVGCAKGGLLLREVKPPPPPQSESSTFPPLLQPAPQPL*
>cds.c12122_g1_i1|m.32347 c12122_g1_i1|g.32347  ORF c12122_g1_i1|g.32347 c12122_g1_i1|m.32347 type:5prime_partial len:414 (+) c12122_g1_i1:3-1244(+)
SGCPKCINFKIMVKQLDSLFSVSAGRMRRSAIRELLKLVQKPDIISFAGGLPGPESFPVEQLQEITNEVLEKEGRQVLQYGATEGDALLRDILVDRYTKQGLKLTKDNLIILTASQQALDLLPKVFVNPGDTIICGLPSYLGALQSFTNYGAKAEGILLDDKGMRADMLEEKVAALIKAGKTPKFIYVIPDFQNPSGITMPKSRRLEIIKVAQKYDLLILEDSPYREIRFSGEPQPTMYELADEGRVVLLGTFSKTFVPGFRIGWIIADPRIIDKVVMAKQSTDLCTAPFVQRIAARYLEKGYFDQNLKGIIEGYREKRQVMIDSFKKYMPEGVTWTEPEGGLFLFITLPEYMDAEELFKIAIEEKVAFVLGTSFYCNGEGKNTLRCNFSYMSKEKNEEGVRRLANAIKKLMK*
>cds.c12123_g1_i1|m.32350 c12123_g1_i1|g.32350  ORF c12123_g1_i1|g.32350 c12123_g1_i1|m.32350 type:3prime_partial len:102 (+) c12123_g1_i1:610-912(+)
MGALHGGHASLITRALSECDLVVVSDFVNPTQFNNPEDLRTYPRSLEADAHLVESLGAQVLFVPSVQEMYPEPDNRVFDLAPLDSVMEGARRPGHFNGVAQ
>cds.c12123_g1_i1|m.32349 c12123_g1_i1|g.32349  ORF c12123_g1_i1|g.32349 c12123_g1_i1|m.32349 type:complete len:152 (+) c12123_g1_i1:1-456(+)
MKEKLIARNKKASFQYELLESYTAGLVLTGTEIKSLRQGHAGLVDAYALFMGGELWIRNLNIPEYALGTHYNHAPLRDRKLLLSKKELGKLARATEVKGMTIVATKLFINERGYAKLVIALARGKQAHDKRQSIKERDAARELQRAKQQWV*
>cds.c12126_g1_i1|m.32361 c12126_g1_i1|g.32361  ORF c12126_g1_i1|g.32361 c12126_g1_i1|m.32361 type:5prime_partial len:57 (-) c12126_g1_i1:654-824(-)
RVGEVAVGGASGVGGVVVGGASRVGEVAVGGASGVGGVVVGGASSEVAFLAAPFRG*
>cds.c12128_g1_i1|m.32363 c12128_g1_i1|g.32363  ORF c12128_g1_i1|g.32363 c12128_g1_i1|m.32363 type:3prime_partial len:63 (-) c12128_g1_i1:3-188(-)
MVADRRGFTTSQGLDGGGGLHRSPGDTEEGVGELGNSQPCQLLSDLNFFGPSPRAAAPSATR
>cds.c12128_g1_i3|m.32367 c12128_g1_i3|g.32367  ORF c12128_g1_i3|g.32367 c12128_g1_i3|m.32367 type:complete len:52 (-) c12128_g1_i3:129-284(-)
MVADRRGFTTSQGLDGGGGLHRSPGDTEEGVGELGNSQPCQLLSDLNFFGP*
>cds.c1214_g1_i1|m.3120 c1214_g1_i1|g.3120  ORF c1214_g1_i1|g.3120 c1214_g1_i1|m.3120 type:internal len:83 (+) c1214_g1_i1:2-247(+)
LSLGIETLGGVYNVLIPRNTTIPTSKAQVYSTASDNQPAVDINVLQGERKMAADNKSLGRFQLTGIPPAPRGVPQIEVTFDI
>cds.c12154_g1_i1|m.32479 c12154_g1_i1|g.32479  ORF c12154_g1_i1|g.32479 c12154_g1_i1|m.32479 type:5prime_partial len:82 (+) c12154_g1_i1:3-248(+)
IDNHTKKDANGKQVVKNEELLKLKPILITDEGKVDDKSFNQSANQALQAVNEQTGIEMNNVEPSQGFESAYNSALSSKHKI*
>cds.c12154_g1_i2|m.32480 c12154_g1_i2|g.32480  ORF c12154_g1_i2|g.32480 c12154_g1_i2|m.32480 type:internal len:77 (+) c12154_g1_i2:3-230(+)
IDNHTKKDANGKQVVKNEELLKLKPILITDEGKVDDKSFNQSAYQALQAVSEQTGIEVNSVEPSQNFDGVYNSALS
>cds.c12159_g1_i1|m.32507 c12159_g1_i1|g.32507  ORF c12159_g1_i1|g.32507 c12159_g1_i1|m.32507 type:5prime_partial len:140 (+) c12159_g1_i1:3-422(+)
TPRRPFGYRRDPFTKVAKMHTGLDFVGRPGTPIHATGDGLVVVAASSSGGYGRQVVIDHGFGYKTRYAHLSSISVVEGERVKRGQEVGKMGSSGRSTGTHLHYEVLVKNRPVNPALYFTDVSEEEYEAMLANAQLQQMD*
>cds.c12159_g1_i2|m.32510 c12159_g1_i2|g.32510  ORF c12159_g1_i2|g.32510 c12159_g1_i2|m.32510 type:5prime_partial len:168 (+) c12159_g1_i2:2-505(+)
DVARLAYMKDRMVHCVPAIQPVSVHQLTRMSSPFGYRRDPFTKVAKMHTGLDFVGRPGTPIHATGDGLVVVAASSSGGYGRQVVIDHGFGYKTRYAHLSSISVVEGERVKRGQEVGKMGSSGRSTGTHLHYEVLVKNRPVNPALYFTDVSEEEYEAMLANAQLQQMD*
>cds.c12165_g1_i1|m.32532 c12165_g1_i1|g.32532  ORF c12165_g1_i1|g.32532 c12165_g1_i1|m.32532 type:internal len:187 (+) c12165_g1_i1:1-558(+)
YLTQGPRVSAFEEAFAARCGARYAVAFSNGTAALHAAVAILSGRWGEQHESERGTNRNGKVLVPTVTFVATANAGHYCGLEPTFVDVDPREYTLDTAHLEALLEKDDERTYKGIIPVHLAGHPCRMEAIRAIAERYGLWVLEDACHAPGAEYQDAEGAWHRVGACAHSEAAVFSFHPVKHIACGEG
>cds.c12174_g1_i1|m.32561 c12174_g1_i1|g.32561  ORF c12174_g1_i1|g.32561 c12174_g1_i1|m.32561 type:5prime_partial len:121 (+) c12174_g1_i1:3-365(+)
FWRRKIMCVFFSLFCKCVKNYGRGIMQLKTTGVAGTLESSDVMITVEPAKNGISIELTSSVEKQFGRQIKELILKVTKELGVTAAFIKVADKGAIDYVLTARLKAACYRAAERTDYQWEG*
>cds.c12174_g1_i1|m.32562 c12174_g1_i1|g.32562  ORF c12174_g1_i1|g.32562 c12174_g1_i1|m.32562 type:3prime_partial len:61 (+) c12174_g1_i1:369-548(+)
MSQRERLRRTMMFLPGNNPAMITDAHIYGADSIMIDLEDAVSVNQKDAARLLVYHALKRI
>cds.c12175_g1_i1|m.32563 c12175_g1_i1|g.32563  ORF c12175_g1_i1|g.32563 c12175_g1_i1|m.32563 type:internal len:84 (+) c12175_g1_i1:2-250(+)
SGHMLAPFIWEGDGAPPSIDFPYVTLLVSGGHTMIARVSSFNRVDVLSETIDDAAGEAFDKCAMLLGLGYPGGPVVDRLAAGG
>cds.c12179_g1_i1|m.32578 c12179_g1_i1|g.32578  ORF c12179_g1_i1|g.32578 c12179_g1_i1|m.32578 type:internal len:449 (+) c12179_g1_i1:3-1346(+)
EVLEPIQVALGAVAPAAKVCAPATLTFDNFSSGVTKLTWFFEGSDGESEVINAPTASHIYQNKGEVPVQYDVLVVGENARGCGGKPGSKSVVPVTIYPEPQPGKIYRKKESCNPVSLTVETTSKGLTDFKWEFRPQGTIASYGDLVEKTGKQTVGKIPVSLENRHVNSILEYKAYYSGSQQWLGGPTCTTGPTEIEVIKVPPKLKINISPAPSEICSGAEVLFEDKSFGGAIEHNWNFGDDGETAVTQRGIPQRHTFLNTSESDKVYTVEVLSYQKEYGCSAKSMIPILVHPEVKAIFSQSTSVDKKCEYPLPVTFVNSSTGHEQVAGVTTLYDWDYGYKWDGIDQKETRTEKGSHVYQFYNSNPNTNSTYTVTLTAKQRYTSGKECSGQQSHEVITPPLLAPRFTIDNPEGCIPHTVTLSNVSMGGNNLECVWDFGDAGQQETTVGN
>cds.c12180_g1_i1|m.32581 c12180_g1_i1|g.32581  ORF c12180_g1_i1|g.32581 c12180_g1_i1|m.32581 type:3prime_partial len:115 (+) c12180_g1_i1:85-426(+)
MSQKSESDSHLLSVPTLLKMYGAPFDEWLLRMSSVVMALGTHCDHGETCLPLKSTPAAQLSGFRVREPRPFLCGSHASVSRATLPSHHFQETDHGHVAEVIFKLPAMLLTPSSA
>cds.c12181_g1_i1|m.32584 c12181_g1_i1|g.32584  ORF c12181_g1_i1|g.32584 c12181_g1_i1|m.32584 type:5prime_partial len:132 (+) c12181_g1_i1:2-397(+)
DGIIRDLERVRFGYKTVEWLRREYGFEYAERMQKRYGFRPASLDYLKDTLAAYRRSLQKEWYYRLVQQGETQRRVAAAKRLGEDLGIGADAECLDGWAGRAAEDSLRLTGLLREIGRILDDLDEAHENDNR*
>cds.c1218_g1_i1|m.3131 c1218_g1_i1|g.3131  ORF c1218_g1_i1|g.3131 c1218_g1_i1|m.3131 type:internal len:126 (-) c1218_g1_i1:2-376(-)
LVAQLGGQHGGGLGRTARGPASVRGLWEARGRAPRPGPGARGGEGAPRAGPSSASPGGRADVSLGVRFLLLGLGAASGPAGGGEGAGAVAAAAAPAPCLPWIQDTLGLVAGSGGGGFRRSGDGES
>cds.c12198_g1_i1|m.32660 c12198_g1_i1|g.32660  ORF c12198_g1_i1|g.32660 c12198_g1_i1|m.32660 type:3prime_partial len:60 (-) c12198_g1_i1:2-178(-)
MGDSLIQDEVGPYAHSNQSHRTGAEDQQENVEQKLDTFHSSFHRHGCLAWAPGGCVLLS
>cds.c12199_g1_i1|m.32663 c12199_g1_i1|g.32663  ORF c12199_g1_i1|g.32663 c12199_g1_i1|m.32663 type:3prime_partial len:75 (-) c12199_g1_i1:3-224(-)
MPRRRTPMQSAEVAPGARAMPPQPSKGAGRRGPGGRASRDQGAAGERARAAEAGAAVRLERGGRAAAAGGDGPG
>cds.c12199_g1_i2|m.32670 c12199_g1_i2|g.32670  ORF c12199_g1_i2|g.32670 c12199_g1_i2|m.32670 type:3prime_partial len:75 (-) c12199_g1_i2:3-224(-)
MPRRRTPMQSAEVAPGARAMPPQPSKGAGRRGPGGRASRDQGAAGERARAAEAGAAVRLERGGRAAAAGGDGPG
>cds.c12201_g1_i1|m.32679 c12201_g1_i1|g.32679  ORF c12201_g1_i1|g.32679 c12201_g1_i1|m.32679 type:5prime_partial len:56 (-) c12201_g1_i1:68-235(-)
RSGESLGVVLEEVGAPEAPPAVEGEGAGRGEAPPPSRDRAAVVAGEVAGAVPAQS*
>cds.c12205_g1_i1|m.32695 c12205_g1_i1|g.32695  ORF c12205_g1_i1|g.32695 c12205_g1_i1|m.32695 type:5prime_partial len:134 (+) c12205_g1_i1:2-403(+)
TCKKETAMNFPKNLKYSADHEWVKADGDVATIGITDFAQSELGDIVFVDVDTEGEELSAGDTFGSIEAVKTVSDLILPVSGEVLELNADLEESPESVNKDPYGKGWIVKVRMTDASELDGLMSAEQYQQHIQK*
>cds.c12209_g1_i1|m.32706 c12209_g1_i1|g.32706  ORF c12209_g1_i1|g.32706 c12209_g1_i1|m.32706 type:internal len:85 (+) c12209_g1_i1:1-252(+)
TTKALDYFTTITPVKDDKRVITVFKIGDKNFTMKSGNSLDPVEMDVAPYIKGGRTMLPVRFVGNALGAKITWNDDTRTVGIMKD
>cds.c12216_g1_i1|m.32726 c12216_g1_i1|g.32726  ORF c12216_g1_i1|g.32726 c12216_g1_i1|m.32726 type:internal len:83 (-) c12216_g1_i1:1-246(-)
AGDEGRGTDFRGRDLAWVLKHHFAPVSTRGGQGPEGGQGRGWAGLAGWLRGRLASTEGLTTGARAGGSAEAAAQSERYAVCA
>cds.c12218_g1_i1|m.32728 c12218_g1_i1|g.32728  ORF c12218_g1_i1|g.32728 c12218_g1_i1|m.32728 type:5prime_partial len:129 (+) c12218_g1_i1:2-388(+)
ELSPEEGYGQYMEQNVVQIPKDVFVIDGVLQEDLLEIGSVVPMQMHGGGTMIGRVQKVEEAVVTMDFNHELAGKVLQFSGKVEHVEEVSEEELEAMRSQHHCCGGHGGCGEEGCGHGGHGHCHDGGCC*
>cds.c12218_g1_i1|m.32730 c12218_g1_i1|g.32730  ORF c12218_g1_i1|g.32730 c12218_g1_i1|m.32730 type:3prime_partial len:73 (+) c12218_g1_i1:535-750(+)
MDSLGRDYSFDGACRAVDGGAVYYAELVPAEGESPDKVPVLLDVRYVPLESPVTQQAAWVGHGEESSVRLVR
>cds.c12223_g1_i1|m.32741 c12223_g1_i1|g.32741  ORF c12223_g1_i1|g.32741 c12223_g1_i1|m.32741 type:internal len:171 (-) c12223_g1_i1:2-511(-)
GGYSLLELKVLRRRLVSRGRLIPAAGNLLWVTMAHGASVDLRGGGGCSCSAASAQRPLPHPGGLVPNRSLWLRGCASYGPQGTAASGGWPALRPDVGSREVHKGASRARPSGFAGAPALPPARRRAGRAVGGEGARGEGPRPELGRAGCVRGRSGGGDGGGAGGARGEGP
>cds.c12224_g1_i1|m.32750 c12224_g1_i1|g.32750  ORF c12224_g1_i1|g.32750 c12224_g1_i1|m.32750 type:5prime_partial len:51 (+) c12224_g1_i1:1-153(+)
DLGLGVHLGARFIGIQLSGYFDWGFVNISNRPSVVRNNYNGGISLAYLIQ*
>cds.c12224_g1_i1|m.32747 c12224_g1_i1|g.32747  ORF c12224_g1_i1|g.32747 c12224_g1_i1|m.32747 type:complete len:193 (+) c12224_g1_i1:286-864(+)
MGKSVKGTKTEQCLLASFAGESQAFQRYSYFASVADKEGYKQISAIFAETAAQEKEHAKRFFKFLEGGMVEITSTYPAGIISSTVENLKAAAAGENEEHTELYPNAAKIAREEGFEEIATAFEKIAEVEAMHEARYRKLLSRIEAGNFFERDEEIVWQCRNCGFLYRGKKAPKTCPACQHPQSYFEPAKENY*
>cds.c12237_g1_i1|m.32797 c12237_g1_i1|g.32797  ORF c12237_g1_i1|g.32797 c12237_g1_i1|m.32797 type:internal len:183 (+) c12237_g1_i1:3-548(+)
PITIALNAKPGWVVESMEFAWDGFDKESFQGAYKECSVKANLTVHPKLSRVFYHITLPSKKKAGTVIAYNKQLKEIKASTKLSYGDSITILPEARQGYALKSLSINGTIVPPRQTIIVVTGNITVSALFDKVTHKKSDSLIVENDSTTLRYAGNAKLDTIDFDHFQPLVSVATIAAEAFAYN
>cds.c12238_g1_i1|m.32800 c12238_g1_i1|g.32800  ORF c12238_g1_i1|g.32800 c12238_g1_i1|m.32800 type:5prime_partial len:112 (+) c12238_g1_i1:2-337(+)
IMKGEGDMQSFLNRYLKDAIYPNGSSTKIYAIPKRFILDAVMCADPKGPKTRVFTEDLDAGYTYCTQIFSGKCVQRKVAGQVNGRYILQDTNNSTNDFRPDATPSPRVVVP*
>cds.c12240_g1_i1|m.32802 c12240_g1_i1|g.32802  ORF c12240_g1_i1|g.32802 c12240_g1_i1|m.32802 type:5prime_partial len:70 (+) c12240_g1_i1:1-210(+)
ALFHVTEWKEFRMPDWSRIRSLMRRPLVVDGRNVFLDQDIGLPYLWIGGAGVKGVGAAFEPRRNLDTPL*
>cds.c12241_g1_i1|m.32803 c12241_g1_i1|g.32803  ORF c12241_g1_i1|g.32803 c12241_g1_i1|m.32803 type:5prime_partial len:377 (+) c12241_g1_i1:2-1132(+)
SGMVRSFWYRFPFVVFLVLLVSWSMVLHGQDKRQSQTYSLSGFVGVDLQVKAQVSLTQGEAFYVRAEGTRKGLIEGLSLSVKGEKLVITGNRDLNAALAVSNLFPLVRIQVTLPEVRSLEVSGGGEILVTSGIRSSGDFVASVDGTGGLSLRHVQSDGAVSLDLEGSGDIGFGKLKAPALNIRVKGNGDVVNEESITLIGNLVCSLDGGGTIQLGETSVGGSLKVESEGTGDISMGSVSSEGEVVIANSSMGTLNFLELRTGANLRLTLKGSGECTFTRLYGRHVGVSMSGSGDFQVKDRGEVDSLEVNYSSSGDVLLNRVLKRRVELRGSGSGDIHFGDCGELIIRNVKGSTEISYTGDPCIRLYHSRGVVLNHR*
>cds.c12244_g1_i1|m.32820 c12244_g1_i1|g.32820  ORF c12244_g1_i1|g.32820 c12244_g1_i1|m.32820 type:3prime_partial len:84 (+) c12244_g1_i1:466-714(+)
MLGMFLNSTPPTWREPVETDARDVFELNPTHVASVWTCLDLRSLDAESLKGHTVLGVITAVPMPMLARNDLSGHSAWVRFVAC
>cds.c12245_g1_i1|m.32827 c12245_g1_i1|g.32827  ORF c12245_g1_i1|g.32827 c12245_g1_i1|m.32827 type:5prime_partial len:61 (+) c12245_g1_i1:1-183(+)
GPFLGDLVLPPLGTRVSSHKSCHQRGAQSKLLRFSISQRACVCRAGPLLRSFSIQFFHRN*
>cds.c12246_g1_i1|m.32831 c12246_g1_i1|g.32831  ORF c12246_g1_i1|g.32831 c12246_g1_i1|m.32831 type:5prime_partial len:57 (+) c12246_g1_i1:1-171(+)
SWRRLRRRLVGCGAVAIDLLLAWRLSVELQPGLRVPVGLRTPDAARALSPPRPGRW*
>cds.c12246_g1_i3|m.32838 c12246_g1_i3|g.32838  ORF c12246_g1_i3|g.32838 c12246_g1_i3|m.32838 type:5prime_partial len:57 (+) c12246_g1_i3:1-171(+)
SWRRLRRRLVGCGAVAIDLLLAWRLSVELQPGLRVPVGLRTPDAARALSPPRPGRW*
>cds.c12251_g1_i1|m.32858 c12251_g1_i1|g.32858  ORF c12251_g1_i1|g.32858 c12251_g1_i1|m.32858 type:complete len:70 (+) c12251_g1_i1:218-427(+)
MLNAPGLLDKLPTLSQCSQRTVRGLQKQGAPSLHWEAQEAKAGSKVPHSEGGPSPLEGARVYRKALPEA*
>cds.c12257_g1_i1|m.32866 c12257_g1_i1|g.32866  ORF c12257_g1_i1|g.32866 c12257_g1_i1|m.32866 type:internal len:109 (+) c12257_g1_i1:3-326(+)
KEIFCGANQTAVLTTDNMVYLFGDNSNFQLGDKPSFHKPIKKMALGKTHSAYITESGELYLAGRNTYGELGFGHTNVVKTFTKLPKSYFDGNPVKDVVVGDHFTVVLT
>cds.c1225_g1_i1|m.3149 c1225_g1_i1|g.3149  ORF c1225_g1_i1|g.3149 c1225_g1_i1|m.3149 type:3prime_partial len:69 (-) c1225_g1_i1:1-204(-)
MAAPGAGSSENAEGRGRWSGRAEGTDGLLEQLPKGGQAAQLLEEPPRWGGWPLSLKTHPNLTLCNARA
>cds.c1226_g1_i1|m.3150 c1226_g1_i1|g.3150  ORF c1226_g1_i1|g.3150 c1226_g1_i1|m.3150 type:internal len:144 (+) c1226_g1_i1:3-431(+)
FNDMVLRHFAMTNRLSEADFSNASASKLSQLLYEMVWSRYLERMRAISYRVLPPIRGIRESQGNRFENVVVPLSDGSRALEVVVNIDRVLESEGRELIRAISRGIILNEIDRHWQQHLLAMDELKQSVQAASYEQKDPLLIYK
>cds.c12276_g1_i1|m.32900 c12276_g1_i1|g.32900  ORF c12276_g1_i1|g.32900 c12276_g1_i1|m.32900 type:3prime_partial len:65 (+) c12276_g1_i1:73-264(+)
MEAALSWMEKEEQDMQQSRYQDVTPGFTTHESSCGRKQKRTLNTPVSPWEISDTYSRLQMSAIL
>cds.c12279_g1_i1|m.32910 c12279_g1_i1|g.32910  ORF c12279_g1_i1|g.32910 c12279_g1_i1|m.32910 type:complete len:93 (+) c12279_g1_i1:2-280(+)
MQEELAAEQTKFLQLQEEKRRDLAEQEQVRLRKVQAAITEFINRYNEEKGYSYILSVGLLYGDPRLSITQEVLSGLNQEYAANKAAGTEVKH*
>cds.c12289_g1_i1|m.32950 c12289_g1_i1|g.32950  ORF c12289_g1_i1|g.32950 c12289_g1_i1|m.32950 type:complete len:124 (+) c12289_g1_i1:722-1093(+)
MAPDAGVGGGIPRLTGKPGTSPHDRFWKGALVGFLVPLVVMIVWFLVIYFRASHPLELRSYLLYGGTMGRIVAVATFFNVIPHGVLVHREWWRACRGVIFSTIILAVLSVSLHLLRGTFEQLI*
>cds.c12289_g1_i1|m.32953 c12289_g1_i1|g.32953  ORF c12289_g1_i1|g.32953 c12289_g1_i1|m.32953 type:3prime_partial len:53 (+) c12289_g1_i1:1135-1290(+)
MRYFLVAGEVSGDIHGAALMQALREYDLGAEFAYCGGEAMRTVAGGAEPVVH
>cds.c12289_g1_i1|m.32948 c12289_g1_i1|g.32948  ORF c12289_g1_i1|g.32948 c12289_g1_i1|m.32948 type:5prime_partial len:247 (+) c12289_g1_i1:3-743(+)
IYTHGIQELAVLMSGLGDVIVAAPRDHQSGMSQAITVMDRLEVSRYRQGRTPEQYAISGTPCDCVKVALHALVPRRPDLVVSGINYGSNASINVLYSGTVGAALEGAIAGIPSIAYSTVREGVDQEGYKPYHSYILKLAREVLEDGLPWGVALNVNMPGFPIEGMVWCRQARARWTQDVESLEPDEDGKLFYRIRGFFESLDPRANDTDDYYLRERYITVVPTLADLTDRQLLAERGGSVWRPMQE*
>cds.c12295_g1_i1|m.32977 c12295_g1_i1|g.32977  ORF c12295_g1_i1|g.32977 c12295_g1_i1|m.32977 type:internal len:622 (+) c12295_g1_i1:3-1865(+)
IRNNRLKKLLEIRAPEVILRNEKRMLQEAVDSLFDNTRRSSVVKTDGNRPLKSLSDSLKGKRGRFRQNLLGKRVDYSARSVIVVGPSLKLHECGLPKDMAAELYKPFIIRKLLDRGIVKTVKSAKKIVDRRDPVIWDILENVLKGHPVLLNRAPTLHRLGIQAFQPKLIEGKAIQLHPLACTAFNADFDGDQMAVHLPLGNAAIMEAQLLMLGSHNILNPANGAPITVPSQDMVLGLYYITKPRKGAKGDGMKFYSIEDAIIAYNERAAELHAPVSLRYNGEMIDTTVGRIIFNQYVPKEIGFINQLLTKRSLRDIIAQVLKATGIARTAQFLDDIKDLGYRMSFKGGLSFNLDDVIIPEDKDDIVNEGYSQVEEILNNYSMGLITNNERYNQVIDVWTHVNANLTNSVMKRLESDDQGFNSVYMMLDSGARGSKEQIRQLCGMRGLMAKPQKSGATSNEIIENPILSNFKEGLSVLEYFISTHGARKGLADTALKTADAGYLTRRLVDVSQDVIVTEEDCGTLRGLVTSYNKKNDQSEKEAQKEFAEKILGRTCTHDIRHPETNELIVSAGEELTEDICDAINAAQIKQVEIRSVLTCESRNGVCAKCYGRNLATSRMVQ
>cds.c1229_g1_i1|m.3156 c1229_g1_i1|g.3156  ORF c1229_g1_i1|g.3156 c1229_g1_i1|m.3156 type:3prime_partial len:108 (+) c1229_g1_i1:89-409(+)
MAKEKFERTKTHLNIGTIGHIDHGKTTLTAAITKCLSTHEGWAQFEAYEMIDKAPEERERGITINISHVEYQTEKRHYAHIDCPGHADYIKNMITGAAQMDGAILVV
>cds.c122_g1_i1|m.304 c122_g1_i1|g.304  ORF c122_g1_i1|g.304 c122_g1_i1|m.304 type:internal len:105 (-) c122_g1_i1:2-313(-)
LQFVVSFITSESVHLQLEQINLPLKEMFLLQAGGEHSGMSVSCSGESPPSSLVFLFLLFRTLWMKFLWKSQIYRCLTLLSMSSLSFFCEMLFWTLLLKEALPAG
>cds.c12302_g1_i1|m.33016 c12302_g1_i1|g.33016  ORF c12302_g1_i1|g.33016 c12302_g1_i1|m.33016 type:3prime_partial len:359 (+) c12302_g1_i1:2-1075(+)
MLICRLRFFISLICDQKDIDRNDREGNYGVDPLPNLEHHFVAADTLREPRILALLDNWTTDRKLIAFVNEMQALRKQHYYAHNRSAKERIREEEHRARKELQAYIEARIAKMNEEKEKYYRQAIAQCEKELERVQEPRWVEQQVDGGADLFKKPAGEPKVERVDANAEPRKALRQRIATMERELADEQRRLNSDETRSAAEELATWNPYDQVRSADFFSTEWMFNFKEKFDIVIGNPPYIQLKARRGELADRYEEIPWAVFERTGDIYCLFYEKGLQLLRAGGHLCYITSNKWMRAGYGASLRDFLTSQANPLRLIDFAGQKMFASATVDTSVLLLEKGGYSGSTAYWSVRGRERMGD
>cds.c1231_g1_i1|m.3161 c1231_g1_i1|g.3161  ORF c1231_g1_i1|g.3161 c1231_g1_i1|m.3161 type:5prime_partial len:53 (-) c1231_g1_i1:212-370(-)
GPVGWGTLRRGTGSLEEPEAGDPLWGALVRHLWPTPSTTAPVLDGSPQLGGT*
>cds.c12326_g1_i1|m.33091 c12326_g1_i1|g.33091  ORF c12326_g1_i1|g.33091 c12326_g1_i1|m.33091 type:5prime_partial len:114 (+) c12326_g1_i1:2-343(+)
ICIEIEKCYEIRFVEIGMEEDQVYFLVQSVPKLAVTRIVTIIKSITAREIFLSYPRLKKEILWGGALWTSGYYANTVGLYASKETIIRYIQNQGREKKEYRQIYENEPELDFG*
>cds.c12327_g1_i1|m.33095 c12327_g1_i1|g.33095  ORF c12327_g1_i1|g.33095 c12327_g1_i1|m.33095 type:3prime_partial len:56 (-) c12327_g1_i1:2-166(-)
MGEQWSRRGKNPRGIVGITILDKFHRSWAAGQENHLRGVLLVVLRYVPIKHICPQ
>cds.c12333_g1_i1|m.33106 c12333_g1_i1|g.33106  ORF c12333_g1_i1|g.33106 c12333_g1_i1|m.33106 type:3prime_partial len:244 (+) c12333_g1_i1:300-1028(+)
MVNNSNTHDPNIFYEEQLNNPELTWELMAQPWSETGSRVQAGPYRDTVLRGIIDDPHFGFAGATNFSSMDENGMLGTLVGAVNKVRDVGNTISGRMQDAEQIVDHIIGMPGKTDQWIRDMGDKLATVLEGNMIGDFVGGTIKKAANSIGSTFVTAFDYVSIFRGTQLDINFPAISTRIYNGAFWDRNGPISSTEMLKRVLDRFIGEVSAVGVSQIDSVIQMQAPPNNYIPSFKIFERDVNDAI
>cds.c12339_g1_i1|m.33125 c12339_g1_i1|g.33125  ORF c12339_g1_i1|g.33125 c12339_g1_i1|m.33125 type:internal len:230 (+) c12339_g1_i1:1-687(+)
GALRGSSLAFMRELSGYGMHPGVLVSKADKKPEAEVQSVVEYIKGQIKAEGDANPFVAAVSAANGDVQALASYIDGLDVESLLFRRQGVEMKVMLESMVHFYEERLQARRADVANIDAQIEALGKEIERYRKEAEAGLKAEGGDSVQKSTGDILERIEGTLRAHAGEVADMVMNNAKGDEIQAYVSGIVRSELYSSLKTEAQEFTDETIRSTAKELEHLKDVGIESNKW
>cds.c12348_g1_i1|m.33158 c12348_g1_i1|g.33158  ORF c12348_g1_i1|g.33158 c12348_g1_i1|m.33158 type:internal len:79 (+) c12348_g1_i1:3-236(+)
QNFNVMSSKKKGFATRQIHAGHMKNQFGALATPIYQTSTFVFDSAEQGGRRFSLEEDGYIYTRLGNPNCTEVEAKVAE
>cds.c12348_g1_i2|m.33159 c12348_g1_i2|g.33159  ORF c12348_g1_i2|g.33159 c12348_g1_i2|m.33159 type:internal len:81 (+) c12348_g1_i2:3-242(+)
QNFNVMSSKKKGFATRQIHAGHMKNQFGALATPIYQTSTFVFDSAEQGGRRFALEEDGFIYTRLGNPNCSEVEAKVAELE
>cds.c12356_g1_i1|m.33186 c12356_g1_i1|g.33186  ORF c12356_g1_i1|g.33186 c12356_g1_i1|m.33186 type:internal len:117 (+) c12356_g1_i1:3-350(+)
KAIEQQDDVKEKAKPKKVVVDVNSSKVDEELQQVEVIASEPQKVKIAKAPKEPKPKKTAAKKATTKKAATKSTTTKKATTPRKRTVKKTSSDEIAASQKATIIVNADPLEKDFSKL
>cds.c12363_g1_i1|m.33208 c12363_g1_i1|g.33208  ORF c12363_g1_i1|g.33208 c12363_g1_i1|m.33208 type:5prime_partial len:221 (+) c12363_g1_i1:3-665(+)
NILLFNNEIYGLTKGQYSPTSKVGAVTSTSPFGTVEQPFNPGGLVLGARGKFFARSLDVEMALTSDILVEAAKHDGTSVVEILQNCVIFNNGAHSYVTDRAHRDDRVIYLKHGEPMIFGKNRDKGLVLDGFNLRVVELGKDGYTEDTVLRHDETEENPGLHTLLVEMAPPRLPLALGVIRNVPFPTYDDLVRDQVLEVERTSPIRTMDELLHSGEVYELK*
>cds.c12367_g1_i1|m.33227 c12367_g1_i1|g.33227  ORF c12367_g1_i1|g.33227 c12367_g1_i1|m.33227 type:internal len:91 (+) c12367_g1_i1:1-270(+)
VVVAREKSVDFCSCGGKKLASRAFGKALDGRMYLFQFAKHDWRVGVRTLEGGRLWLLDMRGNAMKGFPVPGDTGFTIGHLEGSSGTAVAP
>cds.c12381_g1_i1|m.33274 c12381_g1_i1|g.33274  ORF c12381_g1_i1|g.33274 c12381_g1_i1|m.33274 type:3prime_partial len:105 (-) c12381_g1_i1:3-314(-)
MGSSESTRGAGPKYQLGDMEHFIGYNERVYTLRRLRALRDFGDVRAGDLGGWIENESNLAQEGSCWVYDEAKVYNLATVHGDVQVRCEAQVAGGVALSGRLVIG
>cds.c12385_g1_i1|m.33283 c12385_g1_i1|g.33283  ORF c12385_g1_i1|g.33283 c12385_g1_i1|m.33283 type:complete len:62 (-) c12385_g1_i1:155-340(-)
MVRVERVIVMVGVKAAVVAGPEVPGKWPVAPLNFHMVRSLQGQAGLMMGKNLKLDLVGGVG*
>cds.c12387_g1_i1|m.33288 c12387_g1_i1|g.33288  ORF c12387_g1_i1|g.33288 c12387_g1_i1|m.33288 type:3prime_partial len:57 (+) c12387_g1_i1:564-731(+)
MPSALDMFVGNMGGSIGEISAVALILGGIYLLIRRVISWHIPVAVLVGATILSGAM
>cds.c12387_g1_i1|m.33285 c12387_g1_i1|g.33285  ORF c12387_g1_i1|g.33285 c12387_g1_i1|m.33285 type:5prime_partial len:193 (+) c12387_g1_i1:1-579(+)
VVFALLPAWLVGVYFFGVNAILVTLVSIISCMLCEYLIARYVLRVQPTLDDGSAVVTGLLLAMNLPSGIPLWIVVIGAIVAIGIAKMSFGGLGNNLFNPALTARALLLISFPMQMTTWPLARAGAWCADGTTGATVLALVKNARYGHGFGDMPSALDMFVGNMGGSIGEISAVALILGGIYLLIRRVICRAH*
>cds.c12394_g1_i1|m.33299 c12394_g1_i1|g.33299  ORF c12394_g1_i1|g.33299 c12394_g1_i1|m.33299 type:5prime_partial len:210 (+) c12394_g1_i1:1-630(+)
ARRGALRSKGYLVGWYHQSMAPAMDGLSLDALGRVRETVRDYRGVVQADVDFFKELRLAVDWAGRDYVADYPAARGVLEDRYGGLLARCTDGEELLGDLDRILREMDRAVALRVSMGCGDPKLEEQPETVDGAVFPYSRLEGALTAARDECREALRELDLDGQDRLSDYPASYLQELEERLEMLRLTGELLMNSAGEELERVRGELELR*
>cds.c12394_g1_i1|m.33302 c12394_g1_i1|g.33302  ORF c12394_g1_i1|g.33302 c12394_g1_i1|m.33302 type:3prime_partial len:73 (+) c12394_g1_i1:641-856(+)
MLTSFRWVTRNRELVVEKRMDPARAAREAAYGGMVRLEERARGLADAAHELYVGVLRTIDRFDAAELDRMVG
>cds.c12398_g1_i1|m.33315 c12398_g1_i1|g.33315  ORF c12398_g1_i1|g.33315 c12398_g1_i1|m.33315 type:internal len:82 (+) c12398_g1_i1:2-244(+)
PPWVRRATTSDTQRQQEVAAARAGNGAPPSLPAAPPPASPPPHPLASPPPWVRRATTSDTQRQQEVAAARAGNGAPPSLPA
>cds.c12404_g1_i1|m.33356 c12404_g1_i1|g.33356  ORF c12404_g1_i1|g.33356 c12404_g1_i1|m.33356 type:3prime_partial len:122 (-) c12404_g1_i1:3-365(-)
MRGEGLVIPGDSGREVCVRGTSGFGAKAASKQVPCLRRVGPRRGGQGAGGRPASRRRRLAGAPGPLRLAGQLARDGTPGWELDGGGGPGGAAGVAGKEGFVIVFVSERSEFVTPVPPPPPP
>cds.c12423_g1_i1|m.33454 c12423_g1_i1|g.33454  ORF c12423_g1_i1|g.33454 c12423_g1_i1|m.33454 type:5prime_partial len:92 (+) c12423_g1_i1:1-276(+)
GMARRIAWDEPCLTLTTSPSQKQTERCHPDESRPFTMREYARIQSFPDSWAFTGSLASQYKQIGNAVPVELARRVGVEIVRAWKEYQQGKE*
>cds.c12431_g1_i1|m.33481 c12431_g1_i1|g.33481  ORF c12431_g1_i1|g.33481 c12431_g1_i1|m.33481 type:complete len:56 (+) c12431_g1_i1:281-448(+)
MAFSTMDLFELQEILGTSPPCFAMILWTLVSLREHMLESQGTYLVGMALHEVMMA*
>cds.c12432_g1_i1|m.33483 c12432_g1_i1|g.33483  ORF c12432_g1_i1|g.33483 c12432_g1_i1|m.33483 type:5prime_partial len:72 (+) c12432_g1_i1:2-217(+)
VGLVKLVDMEGGGGGWVDSSSRRVRERFEGHREARSAELRRVFTRSGIDSMEVCVGEDYVVPLLQLFKRRA*
>cds.c12435_g1_i1|m.33497 c12435_g1_i1|g.33497  ORF c12435_g1_i1|g.33497 c12435_g1_i1|m.33497 type:internal len:136 (-) c12435_g1_i1:3-407(-)
RFDPLVLTRGMGVAELLERVRGVGDALRGYTRRLVFSFVDIGGYAKVRGRLIARGVAYREWSEGEMCEFAQGLSELNREQGWDYELRTCSEGIDLSEYGIAHNGCVDGDCLLRIVPHSVLRAVSNGSFVSLYGAG
>cds.c1243_g1_i1|m.3186 c1243_g1_i1|g.3186  ORF c1243_g1_i1|g.3186 c1243_g1_i1|m.3186 type:3prime_partial len:104 (+) c1243_g1_i1:101-409(+)
MAEIRASEISSVLARELEGLSLSTDFEEVGQVLEVGDGIARVYGLHGVESNELVEFESGIQGIVLNLEEDNVGVVLLGASSLVLEGQTVRRTHRIASLPVGEG
>cds.c12444_g1_i1|m.33539 c12444_g1_i1|g.33539  ORF c12444_g1_i1|g.33539 c12444_g1_i1|m.33539 type:3prime_partial len:88 (+) c12444_g1_i1:78-338(+)
MIKLNLQLFASKKGVGSSKNGRDSISKRLGMKLSDGQKCKAGAIIYRQRGTKIHPGKNVGRGGDDTLFAKSAGIVKYERLGKKRTQV
>cds.c1244_g1_i1|m.3189 c1244_g1_i1|g.3189  ORF c1244_g1_i1|g.3189 c1244_g1_i1|m.3189 type:internal len:106 (+) c1244_g1_i1:2-316(+)
EADLPLELPEVESFRPSSDGEPPLARARGWVYGAGYPLETTTMPGFAGSSAYYLRFMDPHNGERLVGREANAYWRSVDLYIGGAEHATGHLIYSRFWNKFLYDLG
>cds.c12450_g1_i1|m.33565 c12450_g1_i1|g.33565  ORF c12450_g1_i1|g.33565 c12450_g1_i1|m.33565 type:complete len:60 (+) c12450_g1_i1:199-378(+)
MAKLRVTQMRSLIGTTKDQRATMESLRLRKIRQVVELDDSPSVVGALRKVAHLVKVEQL*
>cds.c12450_g1_i1|m.33562 c12450_g1_i1|g.33562  ORF c12450_g1_i1|g.33562 c12450_g1_i1|m.33562 type:3prime_partial len:142 (+) c12450_g1_i1:378-800(+)
MREKMANEVKLDSLRPNKGSTHERKRVGRGQGSGRGGTSTRGHKGAQSRSGYSRKIGFEGGQMPLQRRVPKFGFTNPFRVVYRVFNLSDLDGLASKYSLTEITFDALRSLGLVRSKDFVKILGGGELSAKLNVTAHAFSET
>cds.c12450_g1_i1|m.33564 c12450_g1_i1|g.33564  ORF c12450_g1_i1|g.33564 c12450_g1_i1|m.33564 type:5prime_partial len:62 (+) c12450_g1_i1:1-186(+)
AGGAMRAVLESAGVTDVLAKSKGSSNPHNLVKATMAALLELRDAHHVAQQRGIELTKVFNG*
>cds.c12463_g1_i1|m.33599 c12463_g1_i1|g.33599  ORF c12463_g1_i1|g.33599 c12463_g1_i1|m.33599 type:internal len:165 (+) c12463_g1_i1:3-494(+)
KTDPAAGVSVKPVQAAEKPAQRKSGTVQSAGGAPAASRKVPQSRKPAGLSPVQAQDADLSAADLLGEPVNAPAAPVPREAAQLPPQPVAKPPKSIIPLTPLVPAAAPILAASAEEIAPQEAATERAALSSDELAPPVQQAAAELPARQTYETSLAALISDFEEQ
>cds.c12477_g1_i1|m.33667 c12477_g1_i1|g.33667  ORF c12477_g1_i1|g.33667 c12477_g1_i1|m.33667 type:internal len:167 (-) c12477_g1_i1:1-498(-)
EAVVDGGDVGRQPLEGEVQQVGLEAEAVVDGGDVGRQPLEGPLLRHRGEAQAVEAAAAARGAAEEEKEEGRRRRAEEEQAASKGGGGGCQPHPPSAGDRLRRATGGVWGRGRDPARAPGASREAVRAGGLAGRLPTGKGAEGREGEEGQRGGKAVAAAAACAAPRG
>cds.c12478_g1_i1|m.33670 c12478_g1_i1|g.33670  ORF c12478_g1_i1|g.33670 c12478_g1_i1|m.33670 type:complete len:191 (+) c12478_g1_i1:413-985(+)
MINLEKGQRISMEKGLALVGVGLGWDPNENMGYDFDLDASAFMLGADGQVPAQEYFVFYNNPKSPDGAVETTGDDMTGGNSDGDDDETLNIDLTRVDANIQEIVFAATIHKAEERRQNFGQVRNSYIRIYDAKTNVEIARFDLDEDFSIETAVEFGRLYRHGNEWKFEAIGSGHKGGLATLLSKYARRFA*
>cds.c12478_g1_i1|m.33672 c12478_g1_i1|g.33672  ORF c12478_g1_i1|g.33672 c12478_g1_i1|m.33672 type:3prime_partial len:161 (+) c12478_g1_i1:989-1468(+)
MAIVLEKGGDSHRINLEKGDGTLPQGEIVIHLDWSRGGIFKSLFGKGIDLDLGCFYELRDGKKRLIDGLQFSRGRGGDRHHASRQGCYDQPPYIWHQGDDRGGGASSGETILVNPIGVSAIRRILVYTFIFEGVARWAETNATVTVKVPNNEDIIVEMGR
>cds.c12478_g1_i1|m.33674 c12478_g1_i1|g.33674  ORF c12478_g1_i1|g.33674 c12478_g1_i1|m.33674 type:5prime_partial len:105 (+) c12478_g1_i1:1-315(+)
TLNVDLLKVDEKVQEIVFTASIHMAEERRQNFGQVRNAYIRIYNAETDEEIARFDLDEDFSTETAVEFGRLYRYKNAWKFEAVGNGSKGGLPHLVQKYAKRFAQ*
>cds.c1247_g1_i1|m.3194 c1247_g1_i1|g.3194  ORF c1247_g1_i1|g.3194 c1247_g1_i1|m.3194 type:internal len:151 (+) c1247_g1_i1:3-452(+)
VARGDLGVEMSLQLVPIYQKKIIAAANEKGKPVITATHMLESMISNPRPTRAEASDVANAILDGSDAIMLSGETTIGEYPIEAVLTMDIIARATEDMIPYSLNLQRSIKTSEATINDAIGIAVAQSTLILDKVDAIVAFTETGGTARRIC
>cds.c12481_g1_i1|m.33685 c12481_g1_i1|g.33685  ORF c12481_g1_i1|g.33685 c12481_g1_i1|m.33685 type:internal len:242 (+) c12481_g1_i1:2-724(+)
VFESEIRKQAEVAIAECDVILFVVDVTTGVTDLDDMVARMLREAGKPCLVVVNKTDTANRIADGYDFYSMGLGDPYMLSAINGTGTGELLDRLVELLPDRALDDESGVPRITIVGRPNVGKSSMVNALVDEERNIVTPIAGTTRDAIGSRYTKFGFDFIMVDTAGLRKKGKVTENVEFYSVIRSIRAIEQSDVCILVVDATRGFEGQDQSIFDLIHRNRKGVVIAVNKWDAVEKDSMSTKR
>cds.c12483_g1_i1|m.33693 c12483_g1_i1|g.33693  ORF c12483_g1_i1|g.33693 c12483_g1_i1|m.33693 type:5prime_partial len:101 (-) c12483_g1_i1:44-346(-)
LRSRYAGLHGGEAYGTYQLVILLGWAPQGGKEAVEAVVAQSGSMLPVDKDDRHTDHQQQLGAEEENCQENLWAIWSGGLHQWFHLYPGPSGEQRSLWSFW*
>cds.c12483_g1_i1|m.33696 c12483_g1_i1|g.33696  ORF c12483_g1_i1|g.33696 c12483_g1_i1|m.33696 type:3prime_partial len:67 (-) c12483_g1_i1:1-198(-)
MTDTLTISSSLGLRRRTARRISGPFGVGGFISGSTCILVLLGNRGLCGVFGDCWLPIMLHLAGEHH
>cds.c1248_g1_i1|m.3195 c1248_g1_i1|g.3195  ORF c1248_g1_i1|g.3195 c1248_g1_i1|m.3195 type:3prime_partial len:124 (+) c1248_g1_i1:18-386(+)
MAKGKTTKKKTTKTCKNDIKKDVKTECCEGDCCCEHNKGCGCGGHDCQCERLPLIGDKAPEFVANTTNGKVNFPSDYQGKWVVLFSHPADFTPVCTTEFMTFQHRIKEFKDLNCELLGLSIDS
>cds.c12500_g1_i1|m.33784 c12500_g1_i1|g.33784  ORF c12500_g1_i1|g.33784 c12500_g1_i1|m.33784 type:internal len:133 (+) c12500_g1_i1:1-396(+)
NRYLIGFHAGGELLVQLPVVGMEFELDALFTRKGYRYSDVLPKLVDKVEPDVPESTAERTSKITQDLYYLEFPIRINYSIGLAGTGLFVGAGPTIGVGLFGWTRTDGEDPVVIGWGDAAGEYKCYDLGLGVH
>cds.c12504_g1_i1|m.33797 c12504_g1_i1|g.33797  ORF c12504_g1_i1|g.33797 c12504_g1_i1|m.33797 type:5prime_partial len:73 (+) c12504_g1_i1:3-221(+)
SMALNRHRGIRAALCWESQFAQLAREHNDANVLSLPGRFMTIQEAIPIIEVFLTTPFQGGRHSRRIRAIDEV*
>cds.c12506_g1_i1|m.33808 c12506_g1_i1|g.33808  ORF c12506_g1_i1|g.33808 c12506_g1_i1|m.33808 type:complete len:60 (-) c12506_g1_i1:36-215(-)
MGVGPTSRSSMVPGWKGGKALPFGGSFGEYSLNDFEEQPRRETKMGSPESLLGVLLEGC*
>cds.c12506_g1_i2|m.33811 c12506_g1_i2|g.33811  ORF c12506_g1_i2|g.33811 c12506_g1_i2|m.33811 type:complete len:71 (-) c12506_g1_i2:40-252(-)
MGVGPTSRSSMVPGWKGGKALPFGGSFGEYSLNDFEEQPGQAQPTDIFTSPAAGGPAESRCPPRAGTGRA*
>cds.c12506_g1_i3|m.33819 c12506_g1_i3|g.33819  ORF c12506_g1_i3|g.33819 c12506_g1_i3|m.33819 type:3prime_partial len:50 (-) c12506_g1_i3:2-148(-)
MTLRNNLGELRGPGEVRGGSWEPRGALAGVRPEGGPTSATHVPSGTGRP
>cds.c12506_g1_i3|m.33816 c12506_g1_i3|g.33816  ORF c12506_g1_i3|g.33816 c12506_g1_i3|m.33816 type:complete len:65 (-) c12506_g1_i3:51-245(-)
MGVGPTSRSSMVPGWKGGKALPFGGSFGEYSLNDFEEQPGRTEGTRRGAGGQLGAQRGPGWGEA*
>cds.c12508_g1_i1|m.33824 c12508_g1_i1|g.33824  ORF c12508_g1_i1|g.33824 c12508_g1_i1|m.33824 type:internal len:77 (+) c12508_g1_i1:3-230(+)
PTVAYNKMEKMMKKTFFCLTVAGLLGFGAAYAQVSGGPKLGINFPAHHVRESNRDVTAKNRYLIGFHAGGELLVQL
>cds.c12513_g1_i1|m.33844 c12513_g1_i1|g.33844  ORF c12513_g1_i1|g.33844 c12513_g1_i1|m.33844 type:3prime_partial len:71 (+) c12513_g1_i1:1041-1250(+)
MPSRGRGPPTPLLQLPPGILHHPPPRRSPGPLRERNPSDHCVSQAGHPALGQLSPNQPWPSSNLQLSPNQ
>cds.c12513_g1_i2|m.33853 c12513_g1_i2|g.33853  ORF c12513_g1_i2|g.33853 c12513_g1_i2|m.33853 type:3prime_partial len:71 (+) c12513_g1_i2:1088-1297(+)
MPSRGRGPPTPLLQLPPGILHHPPPRRSPGPLRERNPSDHCVSQAGHPALGQLSPNQPWPSSNLQLSPNQ
>cds.c12515_g1_i1|m.33857 c12515_g1_i1|g.33857  ORF c12515_g1_i1|g.33857 c12515_g1_i1|m.33857 type:3prime_partial len:285 (+) c12515_g1_i1:136-987(+)
MDGKDLRVQVLDALSGVRHPEAGENIVKLGLVELEECTPERVSVALSKRSPNDPFGKSLMRTMRTALAVLVGENAVDVHMAESASQQRPSVQGDRHGGVAGVHSIVAVGSGKGGVGKSTITVNLAVALARKGYSVGLLDADIFGPSMHIMLGVQGWQPRMKSIDGEDVIVPVEAHGVKMLSMGFFVSADDALVWRGPMASNALKQLIHQGFWGELDYLLIDMPPGTSDIHLTLVQELALTGAVVVTTPQNIAVADARKAVSMFRGDGVNVPVLGVVENMSWFEP
>cds.c12520_g1_i1|m.33873 c12520_g1_i1|g.33873  ORF c12520_g1_i1|g.33873 c12520_g1_i1|m.33873 type:internal len:225 (+) c12520_g1_i1:3-674(+)
EHFARINHSVTMKNILVLGAGGQIGSELVPHLRHIYGDAHVVATDVKASPALSAAGPFETLDALDGNAVLKVAKQYKIDTIFNLVALLSARGEQDPLLAWRINMGALQVTLETARTLGAAAFTPSSIGAFGMSTPKDKTPQDTIMRPNTIYGVCKVAGELLSDYYHSRFGVDTRSVRFPGIISNVTLPGGGTTDYAVEIYYAAVKGEEFVCPVPAGVYMDMMYM
>cds.c12521_g1_i3|m.33887 c12521_g1_i3|g.33887  ORF c12521_g1_i3|g.33887 c12521_g1_i3|m.33887 type:3prime_partial len:50 (-) c12521_g1_i3:3-149(-)
MLHHGMDSHGGQFTVPLLVSGMEVGLRVPLQFQPSPAGIKSMGPIIKVL
>cds.c12523_g1_i1|m.33890 c12523_g1_i1|g.33890  ORF c12523_g1_i1|g.33890 c12523_g1_i1|m.33890 type:3prime_partial len:69 (-) c12523_g1_i1:3-206(-)
MAPMKTAELPGQGWGSLLSGHTAQPFDHVVSRTLGPAIQCWSAVAGLDPGAPPRAIRGPQTQATSQEL
>cds.c12539_g1_i1|m.33949 c12539_g1_i1|g.33949  ORF c12539_g1_i1|g.33949 c12539_g1_i1|m.33949 type:internal len:82 (+) c12539_g1_i1:2-244(+)
KAEVATLKEGLKQRQTEQAEVAAKINELLVQLPNVPHSSVPEGRTAEDNEVVRSHGATPELPEGALPHWEIAARLGIIDFE
>cds.c12541_g1_i1|m.33952 c12541_g1_i1|g.33952  ORF c12541_g1_i1|g.33952 c12541_g1_i1|m.33952 type:internal len:83 (+) c12541_g1_i1:2-247(+)
LRSTFKPVIENAMAQAQVMSYWTPLSKRYNQIVSVPGAMSLLESSGITGLPSRLPDDFSDYITDKGLDGLYRLMTIEEKKIR
>cds.c12546_g1_i1|m.33975 c12546_g1_i1|g.33975  ORF c12546_g1_i1|g.33975 c12546_g1_i1|m.33975 type:5prime_partial len:52 (-) c12546_g1_i1:46-201(-)
VDGNIGLFVPERVTLGNTYHFLDQVQASDAFCDGMLNLESRVHFQEIKILL*
>cds.c12547_g1_i1|m.33977 c12547_g1_i1|g.33977  ORF c12547_g1_i1|g.33977 c12547_g1_i1|m.33977 type:3prime_partial len:92 (+) c12547_g1_i1:2-274(+)
MFDCVMPTRNARNGMLFTSEGVLNMRNLKWRNDHSPLDPNGTSHVDSTYSRAYLRHLFVAKEALAAQIATQHNVAFYLHLVAQARQHILDG
>cds.c12551_g1_i1|m.33991 c12551_g1_i1|g.33991  ORF c12551_g1_i1|g.33991 c12551_g1_i1|m.33991 type:internal len:112 (-) c12551_g1_i1:2-334(-)
LQKQSSLQHRAVEEGGGAGPLESQELLLWLLLGEPPADGHGQWGLRWGLLEQLLKLQQLLLLKLLLELLELLLLVEHGGCPRSPQSPSEWPLGPRPSPRTVPGLAHFVPAP
>cds.c12551_g1_i2|m.33995 c12551_g1_i2|g.33995  ORF c12551_g1_i2|g.33995 c12551_g1_i2|m.33995 type:internal len:106 (-) c12551_g1_i2:2-316(-)
LQKQSSLQHRAVEEGGGAGPLESQELLLWLLLGEPPADGHGQWGLRWGLLEQLLKLQQLLLLKLLLELLELLLLVEHGGGRAGWAGPGRAAPARGSAGPRVFPRL
>cds.c12554_g1_i1|m.34007 c12554_g1_i1|g.34007  ORF c12554_g1_i1|g.34007 c12554_g1_i1|m.34007 type:5prime_partial len:57 (-) c12554_g1_i1:254-424(-)
ILRNFCQERRCRTSLFTLFLYLCKGEVCVYGKKYLKHVCHGDQMEEIKVVIRRANW*
>cds.c12555_g1_i1|m.34008 c12555_g1_i1|g.34008  ORF c12555_g1_i1|g.34008 c12555_g1_i1|m.34008 type:complete len:455 (+) c12555_g1_i1:168-1532(+)
MEHAALHSLSPLDGRYRARTERVARYFSEYALMRYRLMVEVEYLIALSREAGVPPMKGFPEEAYESLRALYFDFDEASALQIKGIEEQINHDVKAVEYFLKESMDGLGLGAWREMVHFGLTSQDINNTAIPYMLKDCVLMVYTPLLQEVMQDILSRSREWAGVSMLARTHGQPASPTSLGKEMYVFYNRLEAQVTRLKKVPLSAKFGGATGNFNAHHAAFPDIDWVDFANRFVNDTLGLQRSPWTTQIDHYDNLGAIFDAMRRINVILIDLCRDMWTYISMDYFRQVVVPGEVGSSAMPHKVNPIDFENAEGNLMVADAIFTFLGNKLPVSRLQRDLTDSTVIRNIGVPVGHTVVALQSIRRGLGRISVHKDVIDADLNDHWLVIAEGIQTILRREGYNGAYEMLKELTRTTPPPDREDFEAFIDRLDVSESVRAELRALTPFTYTGILPPDIV*
>cds.c12566_g1_i1|m.34057 c12566_g1_i1|g.34057  ORF c12566_g1_i1|g.34057 c12566_g1_i1|m.34057 type:internal len:260 (+) c12566_g1_i1:3-779(+)
LAELYHNQDSLALAKMYYTRVVEDYPSSSRAGSALLQLGLVSYAEGDFSHAKGYLERVVSDYGDGQQRSEALTALERVYQSEGNIDGYIKYLDKSGFETQLSAMHRDSLYFSSAESQYMQGNWERARDLLEAYLRDYPRGVGSPAAHFYLGDTHLQLGDTARAVGYLEEVVERGITDYQGRSLKVLAPVMERGGVYEKGLKYYDRLAVESGDREVRREARLGGLRCAVGLGQDSIILREARLLLNTEGLQETERHFALY
>cds.c12570_g1_i1|m.34085 c12570_g1_i1|g.34085  ORF c12570_g1_i1|g.34085 c12570_g1_i1|m.34085 type:internal len:557 (+) c12570_g1_i1:2-1669(+)
RGWLRCFVPLFTLFIGVFLLLVPGVRAGENRDPLWLVSPSISPDGDRVAFGYQGVIYVVSSGGGEARPLTTSGFYSSRPIFSPDGKRVAFACDRYGNFDIFIVSVDGGQPERLTFNSVGEVPHSFTRGGDSVVFRAMYMPKHTSGAFYNGLNALYYKVPLDGSGRADQLFYRPSTGIDFNERGFLFEDVKGNEDAFRKHHVSSVTRDILYYDQTSGEERYVIERAGEDRNARFAADGDTFFFLSERDGGSMNVYRSSLSDPSRVSPVTQYTKNPVRSLSVAKNGTLCYSFEGRVYTQRAGETGGQPLSITIRGINPEYDLVPKSYSRDARSACLSPDGKEVAYIVRGDVFVTNIEHKVTRRITNTPEQERTVDFCSDGRTLVYDSERNGSWNLYTCRIKRDEEKSFAISTELEEQVLLEGPGATFQPLFSPDGKEVAFLQDRTRLMVIDVASKKVRQITDGSKNYSYSDGDLSYAWSPDGQWLVMDYNAMHRWPNSDIGIMKASGEGEIFNLTLSGYSEIAPQFAAGGDMIIWMSDRHGMRAHASWGSQNDIYAFF
>cds.c12572_g1_i1|m.34095 c12572_g1_i1|g.34095  ORF c12572_g1_i1|g.34095 c12572_g1_i1|m.34095 type:internal len:77 (+) c12572_g1_i1:3-230(+)
TTVLTNEIKEYSVEVDGAKWILTKIAPNKNLLNTVIPNKAKYLIPDGSGAIIESDSLVYWRGDLYENKKYLENADE
>cds.c12576_g1_i1|m.34104 c12576_g1_i1|g.34104  ORF c12576_g1_i1|g.34104 c12576_g1_i1|m.34104 type:5prime_partial len:61 (-) c12576_g1_i1:419-601(-)
LVSMPESLLKGPGFPTFPQEKGPGSLEFVVSLSQLCTLAQGETANGAAGVPGLGGALHYR*
>cds.c12585_g1_i1|m.34130 c12585_g1_i1|g.34130  ORF c12585_g1_i1|g.34130 c12585_g1_i1|m.34130 type:5prime_partial len:113 (-) c12585_g1_i1:369-707(-)
SELVIGTFGRELGSLLKKVVMSGPGEGVEEQNLVAQRKSIIRGGASELVIGTFGRELGSLLKKVVMSGPGEGVEEQNLVAQRKSIIRGGAHSVWVPEVLQFLMVAYASWLIL*
>cds.c12593_g1_i1|m.34137 c12593_g1_i1|g.34137  ORF c12593_g1_i1|g.34137 c12593_g1_i1|m.34137 type:5prime_partial len:196 (+) c12593_g1_i1:2-589(+)
QGVDFLVEELVRLGLDKPLHVLVQELPQAPESFIHLDMVFTILDKDACMAYAPVILESPQYRTFHMEVQPGGSTRIWQETDLVAALNGLGVPVEPIICGGREDRWTQDREQWHSGANFVAFAPGQLIGYARNERTIEELSKNGFAVLRAEDVSSGKALVPAKGRCVVTLTGSELPRGGGGGRCMTMPVLRDAVDW*
>cds.c125_g1_i1|m.308 c125_g1_i1|g.308  ORF c125_g1_i1|g.308 c125_g1_i1|m.308 type:internal len:197 (+) c125_g1_i1:1-588(+)
REFPILRLPRNSGGLIVEQEYRRMKPLGDLAARTIGSYNQGRGVGIEGAYNSELCGTPGLRITQRSHGGKSIPIGSADHVQPVDGLDVVTTIDINLQDVVTRALREQLVHHEADHGTVVVMEVATGEVKAIANLSKLSGGGYGEQVNYAVGASTEPGSTFKVAALIALLEDGLVSLEDTVDTGDGVMRLYDKKISD
>cds.c12600_g1_i1|m.34169 c12600_g1_i1|g.34169  ORF c12600_g1_i1|g.34169 c12600_g1_i1|m.34169 type:5prime_partial len:125 (+) c12600_g1_i1:2-376(+)
PKGGHITSEKSDEVGYANLRLGGVAHKLVHELKEAGFEADMRETVLGHLQRGGIPVAYDRILATQFGVKAFEMVLEGRFGEMVAYRHPNIISVPLIEAVMQPNLVDPHCDLINTARGVGISFGE*
>cds.c12613_g1_i1|m.34209 c12613_g1_i1|g.34209  ORF c12613_g1_i1|g.34209 c12613_g1_i1|m.34209 type:internal len:141 (+) c12613_g1_i1:1-420(+)
VTLTVTCAGTTLSDASVTIVDDQGVPHGPVKSVSMGVATVPDVPIINSGTVTVEATDCEGNPVTVTVPITVDGKGKSNPPEIELGSLSVVQVVLTVVEADVNSLKPIEGATVTVGAQEKTTGSDGKVTFGLYNDEEYTNV
>cds.c12617_g1_i1|m.34230 c12617_g1_i1|g.34230  ORF c12617_g1_i1|g.34230 c12617_g1_i1|m.34230 type:internal len:260 (+) c12617_g1_i1:3-779(+)
NIRARQILDSRGNPTVEVDVITTDGVYASAAVPSGASTGVHEAVELRDGNKDCYGGKSVTRAVENVNTAIAEALEHMDVQNQRAIDATLIALDGTPNKSKLGANAMLGVSLACAHAAATELQLPLFRYVGGVNAHVLPVPMMNILNGGQHADNPIDIQEFMIMPVGAPTFSKALQMGVEVFHELKNVLKGLKQSTNVGDEGGFAPNLPSHEAALDVIIQAIEKAGYKPGDDVVLALDAAASEFYDAKQKTYNFESTGEK
>cds.c12618_g1_i1|m.34232 c12618_g1_i1|g.34232  ORF c12618_g1_i1|g.34232 c12618_g1_i1|m.34232 type:complete len:104 (-) c12618_g1_i1:438-749(-)
MTRVGRMSARSTAAVETGLQSNRDELLWEVGVGSGSTTQADRHRMRKSNQEEASCGTDPTGEHPGAVGQQMKAKRSQQFDDEGGKDVGQKHRCCGDRIAVKSR*
>cds.c12618_g1_i2|m.34241 c12618_g1_i2|g.34241  ORF c12618_g1_i2|g.34241 c12618_g1_i2|m.34241 type:complete len:60 (-) c12618_g1_i2:438-617(-)
MRKSNQEEASCGTDPTGEHPGAVGQQMKAKRSQQFDDEGGKDVGQKHRCCGDRIAVKSR*
>cds.c12620_g1_i1|m.34250 c12620_g1_i1|g.34250  ORF c12620_g1_i1|g.34250 c12620_g1_i1|m.34250 type:3prime_partial len:104 (+) c12620_g1_i1:12-320(+)
MKGILGRKVGMTQVFIENKLIPVTVLDVSDNVIIQQKTLEKDGYTATQIGFETKRAKLANKPEKGHVAKAKTAPKRFIKELRFNSDSELSSIKVGENVLPTIF
>cds.c1262_g1_i1|m.3222 c1262_g1_i1|g.3222  ORF c1262_g1_i1|g.3222 c1262_g1_i1|m.3222 type:internal len:105 (+) c1262_g1_i1:3-314(+)
ETMTITYTPKSFEDLGVISGRKFKKVNIEDKIVKTRAVGWKLEGEPERIIGTKYKYDTMPLVYKKGKRTKRYNIKVDYRNFTFVYGTAVREGTHGFKTADGISP
>cds.c12632_g1_i1|m.34279 c12632_g1_i1|g.34279  ORF c12632_g1_i1|g.34279 c12632_g1_i1|m.34279 type:internal len:105 (+) c12632_g1_i1:2-313(+)
RASEGFGKEDLSKLNKCYATVERIIKLGVVYENTELDIDEDSVIVKLGGTDITKTVLNKDSQVINYAGGDITVEPKKNGKLLSAQIILDGTEAGKQKSVNKVEV
>cds.c12637_g1_i1|m.34294 c12637_g1_i1|g.34294  ORF c12637_g1_i1|g.34294 c12637_g1_i1|m.34294 type:complete len:97 (-) c12637_g1_i1:166-456(-)
MHVGVSVQPLLLHGQSLQLSRLGVHGLQLVGCRHGGWDGPRQVSGVGGAKNWVTEHLVLMGGLSKQRVGEGARGVGKARQMRASGQGVDQRVNGAR*
>cds.c12637_g1_i2|m.34297 c12637_g1_i2|g.34297  ORF c12637_g1_i2|g.34297 c12637_g1_i2|m.34297 type:complete len:87 (-) c12637_g1_i2:166-426(-)
MHVGVSVQPLLLHGQSLQLMGCRHGGWDGPRQVSGVGGAKNWVTEHLVLMGGLSKQRVGEGARGVGKARQMRASGQGVDQRVNGAR*
>cds.c12654_g1_i1|m.34378 c12654_g1_i1|g.34378  ORF c12654_g1_i1|g.34378 c12654_g1_i1|m.34378 type:3prime_partial len:140 (+) c12654_g1_i1:3-419(+)
MPTISVIIPVYNTQKYLRRCLDSIVAQTFTDWEAFCVNDGSTDSSRAILQEYADRDPRFKIIDKPNGGQSDARNLGVSLATGEYINFVDSDDLIHPQTFEIALALARRDGSDIVTWYKDPYFRPALFARHALGFNIDNA
>cds.c12654_g1_i2|m.34381 c12654_g1_i2|g.34381  ORF c12654_g1_i2|g.34381 c12654_g1_i2|m.34381 type:3prime_partial len:181 (+) c12654_g1_i2:3-542(+)
MPTISVIIPVYNTQKYLRRCLDSIVAQTFTDWEAFCVNDGSTDASPVILQEYADRDPRFKVIDKPNGGPSESRNAGLDVATGEFINFVDSDDLIHPQTFEIALALARRDGSDMVTWYKDPLFRPVLRLKHRLGGDIDAAMPWNIDRRFQLEKVKSVVTTNVFAHVTEEFNPGIKHPIKHF
>cds.c12668_g1_i1|m.34409 c12668_g1_i1|g.34409  ORF c12668_g1_i1|g.34409 c12668_g1_i1|m.34409 type:5prime_partial len:78 (+) c12668_g1_i1:3-236(+)
TRAPTPPAQPKVARLGRLALGGRQGPQQQAAEAAGWAGGDGARRGWQGDPGKARAQHVADARRRRARQAWTSTCSFT*
>cds.c12669_g1_i1|m.34411 c12669_g1_i1|g.34411  ORF c12669_g1_i1|g.34411 c12669_g1_i1|m.34411 type:internal len:68 (-) c12669_g1_i1:3-203(-)
KGAWGGVGEGHQEHHRGPGPRLLQQLMETLELSLLRPPRLCRLRSGMVRVAWTVALGLSPSFSKGVT
>cds.c12675_g1_i1|m.34442 c12675_g1_i1|g.34442  ORF c12675_g1_i1|g.34442 c12675_g1_i1|m.34442 type:3prime_partial len:71 (+) c12675_g1_i1:93-302(+)
MKEQIEAINAAIATEGEQLQREVEGLFDRVNADIQDAQMAGRNAIEAHSAGREALPPATYLFSGMAVATT
>cds.c12676_g1_i1|m.34444 c12676_g1_i1|g.34444  ORF c12676_g1_i1|g.34444 c12676_g1_i1|m.34444 type:internal len:171 (+) c12676_g1_i1:3-512(+)
KAEANGRKAIDITFSKAVDERTLDKIKVMDDKKSVEVQKYHLLENGTVARLVLTNAAKQDAKYTVKVANVKAADGKETVEKYEAEIYMTDQLRPEVISVEALNPKTLIVKTSEPINKDTMASYGNMNEFKIEGKALTAKVINAYKDELVVELYTALKAGDYTIEVSGLKD
>cds.c12676_g1_i2|m.34445 c12676_g1_i2|g.34445  ORF c12676_g1_i2|g.34445 c12676_g1_i2|m.34445 type:3prime_partial len:52 (+) c12676_g1_i2:93-245(+)
MASYGNMNEFKIEGKALTAKVINAYKDELVVELYTALKAGDYTIEVSGLKD
>cds.c12679_g1_i1|m.34452 c12679_g1_i1|g.34452  ORF c12679_g1_i1|g.34452 c12679_g1_i1|m.34452 type:internal len:163 (+) c12679_g1_i1:1-486(+)
STMMGSAKDKLATAGKLLASYKKKEGSLTDAISSIKTGSLKDKQASVAAITASIGNLIAQGKMASAANLESSLAQKKGSVSAIEMKINKLNNKLASVRNNGGTNCIHFKENLIDSLEAELQAKGGVLVNTQATANRAIKTIDDALTKVSFQRSELGAIQNRM
>cds.c1267_g1_i1|m.3240 c1267_g1_i1|g.3240  ORF c1267_g1_i1|g.3240 c1267_g1_i1|m.3240 type:5prime_partial len:64 (+) c1267_g1_i1:1-192(+)
RRRRRRLEPGCGAVRQARERGADGSNMAAPNLSREKRPGKLSFLQSIVGIAAAEQGFWKALCT*
>cds.c1267_g1_i2|m.3244 c1267_g1_i2|g.3244  ORF c1267_g1_i2|g.3244 c1267_g1_i2|m.3244 type:5prime_partial len:53 (+) c1267_g1_i2:1-159(+)
RRRRRRLEPGCGAVRQARERGADGSNMAAPNLSRDIVGIAAAEQGFWKALCT*
>cds.c12689_g1_i1|m.34487 c12689_g1_i1|g.34487  ORF c12689_g1_i1|g.34487 c12689_g1_i1|m.34487 type:5prime_partial len:65 (-) c12689_g1_i1:108-302(-)
QRGALTAPAQPHPRWLGKGARVGGRRPPFPVFLPPECLPDPGLAGAFAAVGGTGAGPGLTGKRS*
>cds.c12692_g1_i1|m.34501 c12692_g1_i1|g.34501  ORF c12692_g1_i1|g.34501 c12692_g1_i1|m.34501 type:complete len:75 (-) c12692_g1_i1:10-234(-)
MQQVGRGQVGWQQTGRQQLDTPQLGRQQVVLQQVVWQQLGRQQVSRQRLRPQLWSEQTEPQQELTMVSEGGGSR*
>cds.c12693_g1_i1|m.34502 c12693_g1_i1|g.34502  ORF c12693_g1_i1|g.34502 c12693_g1_i1|m.34502 type:internal len:101 (+) c12693_g1_i1:1-300(+)
ILEPKQYKAAIDMTSKMYESFVPAINRITTRKDLNKDVKVLRNVEIPMTMECTNTSEDRNLEGKSIDLISTIDYMVIEQKMVSMPEQGDGNEVEKMMVSM
>cds.c12696_g1_i1|m.34509 c12696_g1_i1|g.34509  ORF c12696_g1_i1|g.34509 c12696_g1_i1|m.34509 type:internal len:109 (+) c12696_g1_i1:1-324(+)
ANLKLVCDEIFGARLFVAQIPWRKRTAKSDVPFGVSQDYEWILCYAGADAFRAAVAKNTRRYYETPDFPGRPWRYHDMTTQRSKEERPNCFFTIVNPKSGEEYPANPN
>cds.c12702_g1_i1|m.34537 c12702_g1_i1|g.34537  ORF c12702_g1_i1|g.34537 c12702_g1_i1|m.34537 type:internal len:355 (+) c12702_g1_i1:2-1063(+)
DLSIERLCGGNVLTDDGFMHRVSEYWAGRPERTDVKQLRKLLPDQARNGKRLGEEPDGVSGVPGTAAGRVSRGGRTGGKQMAISSIRVSSEKLDELMNLVSELVTTQARLSLFAEEKNIPGLTVISENVQKLSRQLRDIAFSIVLIPIENLNTRFHRLVRDLSNELGKDVRFVTEGSDTELDKTIIEGLADPLMHILRNSMDHGIEDGETRVRRGKPQQGTVMMKSFYSGTNVIIQVSDDGAGVDTAVVKAKAVERGLVPPDKHLTRREIIDLLFLPGFSTSRNVTEVSGRGVGMDVVKRKIMELRGEVEMDSEAGVGTVTTIKLPLTLSIIDGLLVEVADTKYVIPLSSVDKI
>cds.c12704_g1_i1|m.34547 c12704_g1_i1|g.34547  ORF c12704_g1_i1|g.34547 c12704_g1_i1|m.34547 type:internal len:116 (+) c12704_g1_i1:1-345(+)
FEVPSPIQRLAIPRLLSDGCDLIGQAQTGTGKTAAFGLPLLEAVSSQAASVEGLILAPTRELALQVTDELGSLSGDRRHGIVCVYGGQSIAEQQRRLRRGPQLVVGTPGRILDLI
>cds.c12718_g1_i1|m.34607 c12718_g1_i1|g.34607  ORF c12718_g1_i1|g.34607 c12718_g1_i1|m.34607 type:internal len:129 (+) c12718_g1_i1:1-384(+)
KYSLTLLLVSLATLSCSGSKMPPITLPAPDLNGLSSVGDAFKSRQSVRDFVSDELSLQQLSNLLWAANGINRPENGKRTAPSSHNSQEIDLYVVMANGAYCYNAAKHQLDPVAEGDHRALVAGSFQKE
>cds.c12720_g1_i1|m.34612 c12720_g1_i1|g.34612  ORF c12720_g1_i1|g.34612 c12720_g1_i1|m.34612 type:internal len:74 (+) c12720_g1_i1:3-221(+)
ARLATRLPFIDKVLFVVDRKDLDYQTIKEYQRFSPDSVNGSSSTAGLKRNLAKDDNRIVVTTIQKLNNLLKSE
>cds.c12721_g1_i1|m.34617 c12721_g1_i1|g.34617  ORF c12721_g1_i1|g.34617 c12721_g1_i1|m.34617 type:3prime_partial len:71 (-) c12721_g1_i1:2-211(-)
MREDDSHTEALDPDLVLDMKTLRSRISTKCTSFRALRSLFLETSFTYWRRKNGLMSGGEDVVCGFSNWLV
>cds.c12722_g1_i2|m.34622 c12722_g1_i2|g.34622  ORF c12722_g1_i2|g.34622 c12722_g1_i2|m.34622 type:3prime_partial len:74 (-) c12722_g1_i2:3-221(-)
MCLEADGWSDHIQERKEGGEQSQDNQHLFNFFSCCCFSKSNFYSNSGSGSSWSGSNSWLLLAASLSSSSSRSW
>cds.c12728_g1_i1|m.34653 c12728_g1_i1|g.34653  ORF c12728_g1_i1|g.34653 c12728_g1_i1|m.34653 type:internal len:111 (+) c12728_g1_i1:3-332(+)
ITVTGGTAVTTGEKDRYTVTGTPGGTVTGAVKFVQNGGTGQVFKITIATSPDGTVEVTDTNTPPTTYKTGDDVAEGTELIVKTAPNGGCLTVGVDVNGANPVFDRDGHYV
>cds.c1273_g1_i1|m.3257 c1273_g1_i1|g.3257  ORF c1273_g1_i1|g.3257 c1273_g1_i1|m.3257 type:internal len:256 (+) c1273_g1_i1:1-765(+)
GAAGHLSFLSNPKYEHFIYTTKSSIVLVNREFKAEAPIASTLVRVDDAYGALAKLLELVKSQTPRRKGIHPQAVIEPTATIGEDVYVGAFAYVGAGAVVEEGVELYPQVYLGDNTRVGALSTLYAGVKVYSDCEIGARCIIHSGAVIGADGFGFAPQQDGSYVKIAQMGNVVIGDEVEIGANTTIDRAAMGATRVGRGTKLDNLVQVAHNVVIGEDTVIAAQTGIAGSTKIGSRCKIGGQVGFVGHIEIADDVSI
>cds.c1273_g1_i2|m.3260 c1273_g1_i2|g.3260  ORF c1273_g1_i2|g.3260 c1273_g1_i2|m.3260 type:internal len:149 (+) c1273_g1_i2:2-445(+)
QVYIGDNARVGAQSTLFSGVKIYNDCEVGARCILHSGVVIGADGFGFAPQPDGSYVKIAQMGNVVIGDEVEIGANTTIDRAAMGATRVGRGTKLDNLVQVAHNVVIGEDTVIAAQTGIAGSTKIGSRCKIGGQVGFVGHIEIADDVSI
>cds.c12741_g1_i1|m.34707 c12741_g1_i1|g.34707  ORF c12741_g1_i1|g.34707 c12741_g1_i1|m.34707 type:internal len:334 (+) c12741_g1_i1:1-999(+)
RGVSVNIGLQEGDTMEERHIGTALISVFDKSGLNSLVGQLVSLQVRLISTGGTAEYIRGLGVEVDLVEDLTSYPAILGGRVKTLHPAVFGGILARRGNDKDQEEMHQHRIAPIDLVVVDLYPFESALKAGADEGALIEKIDIGGVSLIRAAAKNYRDTLVVSQQAQYQEVVDMLRNQQGNTTLAQRHRFACAAFGLTARYDTLIASHFCSTEPTDEKLPQSLWPGRYLNPGMPTTALRYGENPHQPALFCGELGAMCTQLHGKALSYNNILDLDAGVGLVDEFEAPTFAIIKHGTPCGLASGFNLTEAWTKALACDSQSAFGGVLIANRVVDQ
>cds.c12744_g1_i1|m.34720 c12744_g1_i1|g.34720  ORF c12744_g1_i1|g.34720 c12744_g1_i1|m.34720 type:internal len:466 (+) c12744_g1_i1:1-1395(+)
NPPVTILGNLRLDVELVGFDETCASHMEKRVSVYPQVYPSFTGRTEACSPFSERFRNTTQVEDPASATFTWKWQGQTSNLREDDIYCTNLSPVDDVQFDLWLIATSKHGCSDSVSESITVRPTPRAWFELSGEAQSCPPFIPELTNKSAGTNLSFELDWGDGTPVEILPSATAVVSHRYDNTSGSKAGYVISLKATSQYNCVNTYDQQVYVYPGVSANFEFDPGDAGCSPFSVTLKNLSVGGHSYSWDFGDGRSGQSVLDIAHEFENVEENDAIYDVKLVASTEAGCKDSVVKPLTVYATPRAMIDVTPPLQYYPGATVDMGNKTSPAAPSWDYSWDFGDRQGSSTERNPGTYTYPYWGPKEYNYAYTVKYVVKSPHCKDSAEQQVFILPPPPDTRFSSDYYEACAPMAVYFTNETEYADEYLWEFGDGNTSTEREPVHVYEKPGTYHVKLTAKGEGGEFPGFRI
>cds.c12745_g1_i1|m.34723 c12745_g1_i1|g.34723  ORF c12745_g1_i1|g.34723 c12745_g1_i1|m.34723 type:internal len:102 (+) c12745_g1_i1:3-305(+)
KKSKAIREETVKHMEQYADAVVAKHANDILGKFILSTKETEIPEPPAAVKTSHNPDSAAMVWRLHYYAMHYMDNVDLAYPGLLRTPTFEAKLNYFLDKILL
>cds.c12753_g1_i1|m.34739 c12753_g1_i1|g.34739  ORF c12753_g1_i1|g.34739 c12753_g1_i1|m.34739 type:3prime_partial len:63 (-) c12753_g1_i1:3-188(-)
MNTTGGQTAGGWLGGVLGTTVVTTGLCAGRGTIWQMTGIGGTPAVDTAGGETKTDFCWGDAG
>cds.c12754_g1_i1|m.34740 c12754_g1_i1|g.34740  ORF c12754_g1_i1|g.34740 c12754_g1_i1|m.34740 type:5prime_partial len:103 (+) c12754_g1_i1:2-310(+)
GGMKMNKAELVASIASKSELTKKDAEKALNAFIASVEEALTKKEKVQLVGFGTFEVRERKAREGRNPRDPKQVIKIPASKAPVFKAGKKLKEAVNAKKAKKK*
>cds.c1275_g1_i1|m.3266 c1275_g1_i1|g.3266  ORF c1275_g1_i1|g.3266 c1275_g1_i1|m.3266 type:5prime_partial len:110 (+) c1275_g1_i1:2-331(+)
DGVAIEGERQSQAQRIDSFIENFDSILSKVLREERETAEQGVEPEDLSESQQQLDSHIASERLAFLLAEKGEYGVAIPMYERLQAQNPEKSSYFAEIIARLRRREEENQ*
>cds.c12760_g1_i1|m.34756 c12760_g1_i1|g.34756  ORF c12760_g1_i1|g.34756 c12760_g1_i1|m.34756 type:internal len:123 (+) c12760_g1_i1:1-366(+)
TYAVPPLVANSTNEKTVMLDEVTDGTLRLRAYVRNGSSVSYVSGVKFTVQDLRDAKRRLIVETGPDGWGSLELAPGQYELVQVEHAVYIYSGSHVFLISSGRTVERELEFQKKDGSSAYEVT
>cds.c12763_g1_i1|m.34765 c12763_g1_i1|g.34765  ORF c12763_g1_i1|g.34765 c12763_g1_i1|m.34765 type:3prime_partial len:95 (-) c12763_g1_i1:3-284(-)
MALAEGAWKRSRPFVSRSSQQVLWEIWARPLPRARDGDDEEGKRETGRSWRRGRIDAKKPGQPRMDGRRAQLELLLRHPQTSARNHKLHPPGAG
>cds.c12763_g1_i2|m.34771 c12763_g1_i2|g.34771  ORF c12763_g1_i2|g.34771 c12763_g1_i2|m.34771 type:3prime_partial len:95 (-) c12763_g1_i2:3-284(-)
MALAEGAWKRSRPFVSRSSQQVLWEIWARPLPRARDGDDEEGKRETGRSWRRGRIDAKKPGQPRMDGRRAQLELLLRHPQTSARNHKLHPPGAG
>cds.c1276_g1_i1|m.3270 c1276_g1_i1|g.3270  ORF c1276_g1_i1|g.3270 c1276_g1_i1|m.3270 type:5prime_partial len:63 (+) c1276_g1_i1:1-189(+)
RISAPGEAFEYRGGGAVGRGRAFTYLRAGKKPNGRNRYGDVSAATDRPDAGGEAIATCFGNK*
>cds.c1276_g1_i1|m.3269 c1276_g1_i1|g.3269  ORF c1276_g1_i1|g.3269 c1276_g1_i1|m.3269 type:internal len:117 (+) c1276_g1_i1:2-349(+)
GSAHPGRPSSTVGAGRLGGGGLLPTFAQEKNRMGGIAMETYRPPRIALTRAEKQLLRALVTNSPEALNALPPYTLAGAARGLVRKELARAAYEEGGAVVDVRPTDFGRSYFAAYPS
>cds.c12771_g1_i1|m.34811 c12771_g1_i1|g.34811  ORF c12771_g1_i1|g.34811 c12771_g1_i1|m.34811 type:internal len:181 (+) c12771_g1_i1:2-541(+)
SKEKLELERLLKAEGTPGYDNSEEYIRKKHFGESDLEERIANGQRILDSLRGINTDWYKELIRPSYYHRHTLSLRSGKGKTAYSLSAGFMQQGGQIDGNSMMRGSLRLGVEQRLGAVAVMALTLSGGYSRVRTPWGSEYNPLEMVYRLNPYERKDSRKIWSYEKRQFNDLVGQFKKSCTV
>cds.c12775_g1_i1|m.34822 c12775_g1_i1|g.34822  ORF c12775_g1_i1|g.34822 c12775_g1_i1|m.34822 type:5prime_partial len:122 (+) c12775_g1_i1:1-366(+)
TLLPGAAFFLGMENPPARKMIDAGLPIAMASDYNPGSSPSGDMKFVVSLGCVKLRLLPEEAINATTINSAYAMGLSDTHGSICRGKVANVYITVPIPSYEYIPYAYTARLVDRAFINGQEV*
>cds.c12775_g1_i1|m.34821 c12775_g1_i1|g.34821  ORF c12775_g1_i1|g.34821 c12775_g1_i1|m.34821 type:3prime_partial len:182 (+) c12775_g1_i1:236-778(+)
MGASAVERWLTCILPCLYLATSTSPTPIPRGWLIEHLSMGKRCSARAESACCSAADFTEILGSLYMQFSRVGVRGKVADYIPALAKVPPTRFGVALHLLGEEPIGFGDWQMRFSIQSVSKLFTFAMAFSQRGETIWGRLGKEPSGAAFNALFQLEAEKGIPRNPFINAGAMVISDMLMSDY
>cds.c12780_g1_i1|m.34838 c12780_g1_i1|g.34838  ORF c12780_g1_i1|g.34838 c12780_g1_i1|m.34838 type:3prime_partial len:72 (+) c12780_g1_i1:77-289(+)
MNTRRIYHLLSSLLVLAMVFGGGRMARAQDGAAAVRPVAVKGLDGAQTLQHATRQVSNTWITVSYGGVELQ
>cds.c12782_g1_i1|m.34844 c12782_g1_i1|g.34844  ORF c12782_g1_i1|g.34844 c12782_g1_i1|m.34844 type:3prime_partial len:62 (+) c12782_g1_i1:112-294(+)
MLMVLGEFEERYSSAIFHGGKFKTQTSKGLNYLKTLSCECDPHREVLTRDERRYLCFFVQN
>cds.c12784_g1_i1|m.34851 c12784_g1_i1|g.34851  ORF c12784_g1_i1|g.34851 c12784_g1_i1|m.34851 type:5prime_partial len:77 (+) c12784_g1_i1:2-232(+)
EILDGVPQAHRWHTLVEPDRRKAIAKAIMLAQPNDWVLVAGKGHETYQEVQGQRHHFDDREEVRQVLQLLRKEGQE*
>cds.c12796_g1_i1|m.34900 c12796_g1_i1|g.34900  ORF c12796_g1_i1|g.34900 c12796_g1_i1|m.34900 type:internal len:82 (+) c12796_g1_i1:2-244(+)
TIIVRLEVTKVNADDGEELQLKSLKIANENVDISSSGGEVPEVGIADYVDSIEPYRVEAVFSYGTVTEETIPISAIKNGAN
>cds.c12798_g1_i1|m.34905 c12798_g1_i1|g.34905  ORF c12798_g1_i1|g.34905 c12798_g1_i1|m.34905 type:internal len:101 (+) c12798_g1_i1:1-300(+)
TYTFTAELAGYENGELKDVEVKDTALPGLAITLQPKKYAVTITVQDDEGPVTGANVTIENNDYPVQTSGNDGVVSFSLPNGDYKFISKRDNYSDANVSVK
>cds.c12798_g1_i2|m.34906 c12798_g1_i2|g.34906  ORF c12798_g1_i2|g.34906 c12798_g1_i2|m.34906 type:internal len:101 (+) c12798_g1_i2:1-300(+)
TYTFTAELAGYENGELKDVEVKDTEPMSQTLKLSAKKYQVTITVQDGEGPVTGANVTIENNDYPVQTSGNDGVVSFSLPNGDYKFISKRDNYSDANVSVK
>cds.c12802_g1_i1|m.34916 c12802_g1_i1|g.34916  ORF c12802_g1_i1|g.34916 c12802_g1_i1|m.34916 type:5prime_partial len:51 (-) c12802_g1_i1:476-628(-)
GPRVAEEAAERGTERAAHKATHDEGKAQRNGELGDRRGQPAGAHMGGEWH*
>cds.c12802_g1_i2|m.34920 c12802_g1_i2|g.34920  ORF c12802_g1_i2|g.34920 c12802_g1_i2|m.34920 type:5prime_partial len:51 (-) c12802_g1_i2:413-565(-)
GPRVAEEAAERGTERAAHKATHDEGKAQRNGELGDRRGQPAGAHMGGEWH*
>cds.c12811_g1_i1|m.34954 c12811_g1_i1|g.34954  ORF c12811_g1_i1|g.34954 c12811_g1_i1|m.34954 type:internal len:155 (-) c12811_g1_i1:2-463(-)
GVRERRGRLAAAGRDGGRRGRGGICLGSESGGGDSLRLAVMADVVGVVVSAFRFTPFFFTTGGVGGTTGMMGVAGGGGAAAGGTGTGVAFAVMVGTGVAAMTGVWETVGGTLWKGVAGHTEDTAATCCEPALCVPEAGFRPLPFGAGGSNSTSS
>cds.c12818_g1_i1|m.34972 c12818_g1_i1|g.34972  ORF c12818_g1_i1|g.34972 c12818_g1_i1|m.34972 type:5prime_partial len:294 (+) c12818_g1_i1:3-884(+)
KREGDHFMFRIVRKELLAPNIYLMDIDAPRVARSAQPGQFIIVRIDAKGERVPLTIADYDRERGTATIVTQTIGSSTKKLCALEEGDHIMDFVGPLGVPSDLVEMSDEELAEKRIIFIGGGVGAAPVYPQVRYLSERGFKPDVIIGSKSKDLQIMRSQLEAHSANYYAATDDGSDGFPGMVTDCLRDLVENQGKVYNHAITIGPMIMMKFVAQLTKELGIRTVASLNTLMVDGTGMCGACRVSVGGKTRFTCVEGPEFDAHQVDFDEALRRQGMYRQIERANLEAYERACRVG*
>cds.c12818_g1_i1|m.34974 c12818_g1_i1|g.34974  ORF c12818_g1_i1|g.34974 c12818_g1_i1|m.34974 type:3prime_partial len:104 (+) c12818_g1_i1:1048-1356(+)
MAAKYPRVPVREQAAEERVQNFDEVCYGYDLEEATREAHRCLQCRRPRCVPACPVNINIPAFIHKIVEGDVLGAADTIWEDSSLPAICGRVCPQETQCEGSCV
>cds.c1281_g1_i1|m.3290 c1281_g1_i1|g.3290  ORF c1281_g1_i1|g.3290 c1281_g1_i1|m.3290 type:5prime_partial len:76 (+) c1281_g1_i1:1-228(+)
IPAERLLAKGYAQTEPFVVDEYLSGQYDYLPVGQQLTDDFISTLADDTQRETANQANRRTEFRVVRNDYVTTGAQ*
>cds.c12837_g1_i1|m.35041 c12837_g1_i1|g.35041  ORF c12837_g1_i1|g.35041 c12837_g1_i1|m.35041 type:5prime_partial len:72 (-) c12837_g1_i1:330-545(-)
TCAHAPPLLFQLALSFSESCTPFLWGQGVQVHRHCEYPTWLWITDVDGGTILLDQENRVEACVGLPVHSSE*
>cds.c12837_g1_i2|m.35043 c12837_g1_i2|g.35043  ORF c12837_g1_i2|g.35043 c12837_g1_i2|m.35043 type:5prime_partial len:72 (-) c12837_g1_i2:240-455(-)
TCAHAPPLLFQLALSFSESCTPFLWGQGVQVHRHCEYPTWLWITDVDGGTILLDQENRVEACVGLPVHSSE*
>cds.c12839_g1_i1|m.35049 c12839_g1_i1|g.35049  ORF c12839_g1_i1|g.35049 c12839_g1_i1|m.35049 type:5prime_partial len:78 (+) c12839_g1_i1:3-236(+)
KTSIDIMLLFERIYGAGNTIIVVTHEEDIARHARRIVRLRDGRIERDEVNLQPVHASEAELERLCQRGEGETVKEER*
>cds.c12839_g1_i1|m.35052 c12839_g1_i1|g.35052  ORF c12839_g1_i1|g.35052 c12839_g1_i1|m.35052 type:3prime_partial len:50 (+) c12839_g1_i1:236-382(+)
MAKVYTKRGDRGKTDLIGGERVAKDSPHVEAYGTVDELMAAVGVVIACG
>cds.c12839_g2_i1|m.35056 c12839_g2_i1|g.35056  ORF c12839_g2_i1|g.35056 c12839_g2_i1|m.35056 type:3prime_partial len:52 (+) c12839_g2_i1:256-408(+)
MKVYTKRGDKGQTDLIGGERVAKNSANVEAYGTVDELMAAVGVAMTCVEAA
>cds.c12839_g2_i1|m.35054 c12839_g2_i1|g.35054  ORF c12839_g2_i1|g.35054 c12839_g2_i1|m.35054 type:5prime_partial len:83 (+) c12839_g2_i1:2-250(+)
TGNLDTKTSIDIMQLFERIYGSGNTIIVVTHEEDIAQHARRIVRLRDGKIERDEVNLHPVHAGAEELRRLQQREEQLATKEG*
>cds.c12843_g1_i1|m.35072 c12843_g1_i1|g.35072  ORF c12843_g1_i1|g.35072 c12843_g1_i1|m.35072 type:complete len:96 (+) c12843_g1_i1:428-715(+)
MRSEKIDEETEMKYEVLVDVMPLEALLDPQGKAVQGTIAQLGYKGVENVRIGKHIVLHVEAESEDAVRSMANELCAKLLSNPVMEGFTYSVKALK*
>cds.c12843_g1_i1|m.35071 c12843_g1_i1|g.35071  ORF c12843_g1_i1|g.35071 c12843_g1_i1|m.35071 type:5prime_partial len:130 (+) c12843_g1_i1:1-390(+)
YVQADPVLCKKLEDAGAAAVMPLGSPIGSNRGVRTRDFIQIIVEQSSVPVIVDAGIGSPADAAEAIELGASGVLVNTAIAIAGNPAQMAVAFRRAVEGALLGVAAGLAPRGGAVAVGTSPLTDFFDLVE*
>cds.c12846_g1_i1|m.35077 c12846_g1_i1|g.35077  ORF c12846_g1_i1|g.35077 c12846_g1_i1|m.35077 type:5prime_partial len:115 (+) c12846_g1_i1:2-346(+)
IVNDLRSDSRCKREWIKEIDGILQLADLTKFARFAPTEQDCLYSIGTTEVLVREVHAVLHAGEREEDEDAAQPEPGDAARGTESEEENAQRNAERYGPRRGEGVSSTPLERREE*
>cds.c12846_g1_i1|m.35080 c12846_g1_i1|g.35080  ORF c12846_g1_i1|g.35080 c12846_g1_i1|m.35080 type:3prime_partial len:64 (+) c12846_g1_i1:346-534(+)
MFSGIEFADKWVLWLLLLIPLLVAWYVWRDRDKKNAVRFSSFALLRTVPTSRYNWMRHALFGV
>cds.c12846_g1_i2|m.35081 c12846_g1_i2|g.35081  ORF c12846_g1_i2|g.35081 c12846_g1_i2|m.35081 type:internal len:82 (+) c12846_g1_i2:2-244(+)
IVNDLRSDSRCKREWIKEIDGILQLADLTKFARFAPTEQDCLYSIGTTEVLVREVHAVLHAGEREEDEDAEDEGAAQPEPG
>cds.c12848_g1_i1|m.35086 c12848_g1_i1|g.35086  ORF c12848_g1_i1|g.35086 c12848_g1_i1|m.35086 type:internal len:169 (+) c12848_g1_i1:3-506(+)
GVIHVAARALAGHALSIFGDHQDVMAARQTGFAMLASNSVQEVMDLAGVAHLAAIKTSVPFVHFFDGFRTSHEVNTVEVMDYDVFRKLIDYEALDNFRKMGLTPNKPFTRGSAQSDDVYFQARIAHEQNYKGVEEAVSKYMKEISKVTGRKYEPFVYYGAKDAECVIV
>cds.c12849_g1_i1|m.35089 c12849_g1_i1|g.35089  ORF c12849_g1_i1|g.35089 c12849_g1_i1|m.35089 type:5prime_partial len:157 (+) c12849_g1_i1:2-472(+)
FMIRRGLYGRCGFDENLTGYGQEDRVFVYRLSQMRARVQFIDNPTNHLGQERNEVFLRKVEESTVNMVRVWNANPEMHASMLRGNRRLLFVVTLQRMRLLWALLLSFRISKKMLRRRLERGYSWLSSLRYYQTCCIAEAFVKPNLNMYRGTRWLRR*
>cds.c12849_g1_i1|m.35088 c12849_g1_i1|g.35088  ORF c12849_g1_i1|g.35088 c12849_g1_i1|m.35088 type:complete len:322 (+) c12849_g1_i1:538-1503(+)
MKKITVVGTGNVGATCLNEIARRDLCEELVAVDINEGATKGKSLDMQQTAPIYGFSTRVVGAGNDYSKSAGSGIVVITAGLPRKPGMSRDDLISTNAKIMKDVVTNLIKYSPDAIIVVVTNPLDVMTYAALLASGRPTNKVFGMAGVLDTARFRTFIAEELHVSPRDVQALLLGGHGDSMVPLPRYSNVGGIPVCELIGEARLAEIVERTKKGGGEIVNLMGTSAWYAPGAAAAEMVQAVVRNERRVLPVCAGLNGEYGMKGLHLGVPVVLGENGVEKVIDLKLDAQEMEALRQSAMAVKKVMCVLDDMNLFDQKLGAMPL*
>cds.c12857_g1_i1|m.35109 c12857_g1_i1|g.35109  ORF c12857_g1_i1|g.35109 c12857_g1_i1|m.35109 type:internal len:333 (+) c12857_g1_i1:1-996(+)
VIKLKGYNSYNCSKVLTANRILNPGVIAGAWIKVLEPCTPMLIELRDTSRSPSTALNYKWEGTGPSAVTIPNDQSKEAGPIKLSVAGDYEFKHTVELPGAGGHQTCSAKQTILKITVLPEVKAKIAQAVAGSASTKDVCAPETVKFDNASTGATSYTWYFEGKGVGKPNRTVAHQDPTIPTEEYRYENTTSNPIDYPVTLVASNDKGCVDEDTYNIRVYPTPAVVPEVEIDPLTLCSDFAVTAKIVPGNALTKCTWTFEPQGVAGQKEEGLNLDANSGPWRYKLSNSDANNPVSYLVTFSGYKEWTNTLDPGAAPKKCHLRDILVKGNEGVV
>cds.c12858_g1_i1|m.35115 c12858_g1_i1|g.35115  ORF c12858_g1_i1|g.35115 c12858_g1_i1|m.35115 type:3prime_partial len:75 (-) c12858_g1_i1:1-222(-)
MDLGISQRFELDMEVSISRRFESDMEVGILQKYIWYSAQLPILNLSRKMEGILAVSAGHTSFCGFAKSSLLIKQ
>cds.c12863_g1_i1|m.35130 c12863_g1_i1|g.35130  ORF c12863_g1_i1|g.35130 c12863_g1_i1|m.35130 type:complete len:282 (+) c12863_g1_i1:39-884(+)
MKEFGLRLAPASLVALLVSLLFITSCGGGPGTSGREGVLADSASVQEDTLASTYPIPPLSELIERLASSGVGYVIDVGNAPSRVDQYLTSTSRAMNLGVYGADLSYASTYGIKGDVSRYLKVVRDLAKEMNVRTSLLEDLAAMDENHYANKDTMQNMATKAIFEVYAAFCSSGQQEEAVLFLAGGWLEAVYIGSYIATLSQTNSEVVELLLRQKNTYSTITALVKRYKKSDEGVLLAGLLESLEKPYAALSAAPDSEAMLTLTEAFESVRAQMIGQKTPGL*
>cds.c12863_g1_i1|m.35131 c12863_g1_i1|g.35131  ORF c12863_g1_i1|g.35131 c12863_g1_i1|m.35131 type:3prime_partial len:174 (+) c12863_g1_i1:969-1487(+)
MVWIDWLILSLYLLLIVLVGLYLRRRETATVSSFFLGGRKLPWYIAGTSMVATTFAADTPLAVTELVAQHGVAGNWLWWNMLLGGMFTVFFYARLWRRAGIMTDCEFVSIRYSGPAARFLRSFRALYIGILMNVIVLAWVNLAMLKIMQVMLPGLAEQSLLILGNPIPMTHVV
>cds.c12864_g1_i1|m.35135 c12864_g1_i1|g.35135  ORF c12864_g1_i1|g.35135 c12864_g1_i1|m.35135 type:internal len:747 (+) c12864_g1_i1:1-2238(+)
GSKYVRSLSVAPDANNIAVTTRGEVFITSVQKGLTRNISRTPGAHERNADWSPDGRSIVYISDRTGESELWRYDVETEQTRQLTKDNDTYIRDFSFSPDAKCIVYLDYRNRLYRVDPQTGAKTLLFQDEMSAPYDYTFSPDSRWLAFSLNGDNDFSVVYLYNLATGKRYPVTDRWFDSFRPAFSKDGKYLYFTSGRTFNPTYGTLEWNHVYNDMYSLFMVPLAKDTPSPFLTPGIVAEAKTTAQPDKTDKSAGKKDSDPSIAIDVEGLSDRIVALPIPRGYVSAQWADGNMVYYNRQGSAYCFDLDQQKETQILENGTLYSIAKSDKVLIMKQGNFYVTARPTGAYSPSDPVDMSRMGIYVDYTQEWPQIFNEAWRIYRDGFYLANMHGVDWKAMRDKYATLLPYVKTRLDLNYIIGEMIGELNIGHAYVNPGETARAQRIPMGLLGADLSKDPSGFYRIDHIFPGATWSKTLYSPLNQPGLKVKEGEYIVAIDGVPTSSVGNIYELLIGKADQPTELKVNTSPKLAGARRIAVTPIMNEYPLRHYEWVQRNIRIVDSLSNGRIGYIYIPDMGPGGLNEFAKYFYPQIDKEGLIIDDRANGGGNVSPMILERLAREPYRLNMSRTSKRIGTVPDKVQVGPKVCLINKYSASDGDLFPWGFRALGLGKLIGTRTWGGIVGISGSMPYMDGTDIRVPFFTSYDIKTGDWIIENEGVTPDIVVENDPAKEWAGEDQQLLRAIQEVLKEL
>cds.c12871_g1_i1|m.35168 c12871_g1_i1|g.35168  ORF c12871_g1_i1|g.35168 c12871_g1_i1|m.35168 type:internal len:132 (+) c12871_g1_i1:1-393(+)
VSNGANLTDGLDGLAAGVSAPVAATLMVLAYVSGNMVYSSYLHIIYIPYIGELVVFMSAFLGALIGFLWNNAYPAKIFMGDTGSLTIGGVIGIYAVLVRKELMLPILCGIFFVESLSVIMQVGYFKYTKRR
>cds.c12874_g1_i1|m.35176 c12874_g1_i1|g.35176  ORF c12874_g1_i1|g.35176 c12874_g1_i1|m.35176 type:5prime_partial len:87 (-) c12874_g1_i1:274-534(-)
GALEDGGQGWGSAAGGPGGAGGSGKGGEAQGHPAQARDAAQAAGFLVTWGKGAGGDRGSREVSGGDKSPGGGGSSTRGISRLQRWR*
>cds.c12874_g1_i2|m.35178 c12874_g1_i2|g.35178  ORF c12874_g1_i2|g.35178 c12874_g1_i2|m.35178 type:internal len:146 (-) c12874_g1_i2:3-437(-)
GALEDGGQGWGSAAGGPGGAGGSGKGGEAQGHPAQARDAAQAAGFLVTWGKGAGGDRGSREVSGGDKSFPDGAIRGWGIVGEEEAGSVPAVAAPAPRGDGTLVFRGHGGLVNGRAVLVGKCSSCRVPIGAGICPVDLNHFLLSQW
>cds.c12879_g1_i1|m.35199 c12879_g1_i1|g.35199  ORF c12879_g1_i1|g.35199 c12879_g1_i1|m.35199 type:3prime_partial len:194 (+) c12879_g1_i1:200-778(+)
MMSKQSTNEAKRVPRHVAIIMDGNGRWAAERGLSRSEGHEAGLEAIKEVVLGAIECGVEYVTLYAFSTENWRRPSEEVTQLMGLIGYAADNYTKKFKAEGISVRAIGGIDGLPQEVQRKIAEATAATADGERLTMLIALNYGGRQEIVDAARRLSQRVCSGALREDEVTEEEFAKGLYTYGVPDPDLLIRTSG
>cds.c12880_g1_i1|m.35203 c12880_g1_i1|g.35203  ORF c12880_g1_i1|g.35203 c12880_g1_i1|m.35203 type:internal len:105 (+) c12880_g1_i1:3-314(+)
AFLGLVVLFSVLAYPAWGQVLNTRSPYSQYGLGLPLKQGYNRGLAMGGASLTLRDGNMINAENPASYPMQDSLSFLFDVGLFGRYEHLQIPSSGEAHHGGSGMI
>cds.c12885_g1_i1|m.35216 c12885_g1_i1|g.35216  ORF c12885_g1_i1|g.35216 c12885_g1_i1|m.35216 type:3prime_partial len:112 (+) c12885_g1_i1:93-425(+)
MAALRAGADAVYIGGPRFGARSKAGNSVEEIRSLCDFAHLFGAHVYATLNTLLYDNELAEAERTARDLYHAGVDAFIIQDMAWLMLNLPPIPLHASTQTDNRTAEKVDFLY
>cds.c12886_g1_i1|m.35218 c12886_g1_i1|g.35218  ORF c12886_g1_i1|g.35218 c12886_g1_i1|m.35218 type:5prime_partial len:58 (+) c12886_g1_i1:3-176(+)
TPYIWLNKNVKKLKTTHIGFLAQDQEKADPMNQTNMSSSGSKKKTSQNKQAGSASTV*
>cds.c12887_g1_i1|m.35219 c12887_g1_i1|g.35219  ORF c12887_g1_i1|g.35219 c12887_g1_i1|m.35219 type:5prime_partial len:82 (+) c12887_g1_i1:1-246(+)
FMKEHFEDIKGEAVTAKHIDELSAAFVRGYEDEFVPEDITDENATKAIGLANHLSGQSIVAKKFTRRKNYERKKQCKFRRN*
>cds.c12887_g1_i2|m.35222 c12887_g1_i2|g.35222  ORF c12887_g1_i2|g.35222 c12887_g1_i2|m.35222 type:internal len:78 (+) c12887_g1_i2:1-231(+)
FTRRKKKNSQGEKIMSERNNASFEETKAPVTTGDMDDLTKKMNEPATSISELTKGRPAKNAAAKRNTAPAIPMRVTN
>cds.c12898_g1_i1|m.35262 c12898_g1_i1|g.35262  ORF c12898_g1_i1|g.35262 c12898_g1_i1|m.35262 type:complete len:106 (+) c12898_g1_i1:69-386(+)
MALEITDSNFEELILKADKPVMLDFWAEWCGPCRMVGPYVDEVAAEFEGKAIVGKVNVDNNPTVSAKYSIRNIPTILFIKDGEVKDKQVGATQKSALVEKLNKLF*
>cds.c12900_g1_i1|m.35275 c12900_g1_i1|g.35275  ORF c12900_g1_i1|g.35275 c12900_g1_i1|m.35275 type:complete len:66 (-) c12900_g1_i1:161-358(-)
MTDKAFYRINGTFGIGNHLVFSRLTDNPFIFFECDDRGCGTSSFGIWDNDRLATFHNCNTRVGCS*
>cds.c12904_g1_i1|m.35289 c12904_g1_i1|g.35289  ORF c12904_g1_i1|g.35289 c12904_g1_i1|m.35289 type:5prime_partial len:197 (+) c12904_g1_i1:2-592(+)
ETTAMEMKVKGTKTEKNLLASFAGESQAFQRYSYFASVADKEGYKQISAIFAETAAQEKEHAKRFFKFLEGGMVEITSSYPAGIISSTAENLKAAAAGENEEHTILYPNAAKVAREEGFTEIATAFEKIAEVEAMHEACYRKLLARLEAGNFFERDEEVVWQCRNCGFLYRGKKAPKKCPACLHDQSYFEPAKENY*
>cds.c12908_g1_i1|m.35303 c12908_g1_i1|g.35303  ORF c12908_g1_i1|g.35303 c12908_g1_i1|m.35303 type:internal len:77 (+) c12908_g1_i1:2-229(+)
SLYIMVDEVVELLLDDEYNDAELKVDGAAPEIVGGTLEDGAYVKFKRVKDATQTYGTIEVKSAKDGKKFISLEING
>cds.c12911_g1_i1|m.35317 c12911_g1_i1|g.35317  ORF c12911_g1_i1|g.35317 c12911_g1_i1|m.35317 type:internal len:156 (+) c12911_g1_i1:2-466(+)
GFYETNDGPTLVMVSEGRGSIEVMQGQKQIEQGGALTAEREATITAQAEEGWRLSSLAVRGAQVPIADGKLVSVGWSVPSDASFRIFAAFVPERKQVLTITPEGVLSITVMRGKRELKNGDAVQRGDRLKITAESTGAGVDKNRLVALTVNGAPF
>cds.c12912_g1_i1|m.35321 c12912_g1_i1|g.35321  ORF c12912_g1_i1|g.35321 c12912_g1_i1|m.35321 type:3prime_partial len:65 (-) c12912_g1_i1:2-193(-)
MVEGRWGAGEGKGSCRHQQEGLRGWGKESAGMAGRMGEGVSGDGREGFTGSAYPDSSGTPAPSM
>cds.c12913_g1_i1|m.35323 c12913_g1_i1|g.35323  ORF c12913_g1_i1|g.35323 c12913_g1_i1|m.35323 type:internal len:134 (+) c12913_g1_i1:2-400(+)
YIGSLDLVYRLVTRGKCYFLSRPRRFGKSLLLSTLEAYFQGRRELFGGLAMDQLETEWIKYPVLHLDLMERKYVKEEALLWQLQKQLERWETEYGIAVKNELDLEGRFGDVILAAEAKYGRQAVVLIDEYDKP
>cds.c12913_g1_i2|m.35326 c12913_g1_i2|g.35326  ORF c12913_g1_i2|g.35326 c12913_g1_i2|m.35326 type:3prime_partial len:171 (+) c12913_g1_i2:46-555(+)
MGEKTHQSAGDHMEKDNEIIYAIGDPSFESVRSRGAVYVDKTDLVYRLVTRGKCYFLSRPRRFGKSLLLSTLEAYFQGRRELFGGLAMDQLETEWIKYPVLHLDLMERKYVKEEALLWQLQKQLERWETEYGIAVKNELDLEGRFGDVILAAEAKYGRQAVVLIDEYDKP
>cds.c12915_g1_i1|m.35329 c12915_g1_i1|g.35329  ORF c12915_g1_i1|g.35329 c12915_g1_i1|m.35329 type:internal len:102 (+) c12915_g1_i1:2-304(+)
FMDEREKIIRLWFDMWLTQKDLGIDDIFSDDVIYIESWCPKYENRQTVKHWFNEWNTRGKVLAWDIKQFFHKDNQTIVEWHFKNKMNEGKVEEFDGISLIV
>cds.c12927_g1_i1|m.35352 c12927_g1_i1|g.35352  ORF c12927_g1_i1|g.35352 c12927_g1_i1|m.35352 type:5prime_partial len:65 (+) c12927_g1_i1:3-197(+)
KITKLIQDLEKALKDNKEGDIEVLAERLETEIQEITTRAYDKAGHTDDVDDITADDIDLDDDVN*
>cds.c12937_g1_i1|m.35381 c12937_g1_i1|g.35381  ORF c12937_g1_i1|g.35381 c12937_g1_i1|m.35381 type:5prime_partial len:124 (+) c12937_g1_i1:3-374(+)
KKIIATKDAPAAVGPYSQAVEVNGFLYISGQIPVVPATGKIPEGIEAQTEQVLKNIGAILKEAGMGYKNVVKTTCLLSDIANFVPMNEVYAKYFTEELPARAAFAVVALPKGVMVEIECVAAR*
>cds.c12939_g1_i1|m.35389 c12939_g1_i1|g.35389  ORF c12939_g1_i1|g.35389 c12939_g1_i1|m.35389 type:3prime_partial len:135 (+) c12939_g1_i1:503-904(+)
MLGRDDAYGNTLVILAAGMGSRYGGLKQMEAFGPGGETIVEYTILDAFETGYSRVVCVIRRQMEDDFRRLVLDRLPRDYDVRIAFQEPDVLPEGVVPPAYRRTKPWGTAHALWCAREECLSGAFVAVNADDYYG
>cds.c12939_g1_i1|m.35392 c12939_g1_i1|g.35392  ORF c12939_g1_i1|g.35392 c12939_g1_i1|m.35392 type:complete len:53 (+) c12939_g1_i1:234-392(+)
MAKKPVASLQKGEGRTRTKCIKMRRSPKSGAYVFKEEMVQNEEVKAYFSDPN*
>cds.c12946_g1_i1|m.35409 c12946_g1_i1|g.35409  ORF c12946_g1_i1|g.35409 c12946_g1_i1|m.35409 type:3prime_partial len:130 (+) c12946_g1_i1:200-586(+)
MSYNGAIKSEQLLELFNARQSERRYDDRAVEREKIERVLEAARLAPSACNAQPWTYVVVDSPELKNSMADAIADKVLPLNHFTKQAPVIIAVVEESANLTSRVGTAVKGTYFPPFDIGLSLSQLCLQAT
>cds.c12947_g1_i1|m.35413 c12947_g1_i1|g.35413  ORF c12947_g1_i1|g.35413 c12947_g1_i1|m.35413 type:5prime_partial len:67 (-) c12947_g1_i1:1643-1843(-)
LKSILYSHTLIGRQLILELLQLLLALEDHAVRLVYLVHPFPGHPVRRLIRLRLCAHTLDLGIRKTR*
>cds.c12947_g1_i1|m.35411 c12947_g1_i1|g.35411  ORF c12947_g1_i1|g.35411 c12947_g1_i1|m.35411 type:3prime_partial len:565 (+) c12947_g1_i1:152-1843(+)
MSKIIGIDLGTTNSCVAVMEGNEPVVITNSEGKRTTPSIVAFVDNGERKVGDPAKRQAITNPEKTIFSIKRFMGESYDRLAGEMKYVPYTVEKGPNNTPRVRIDDRQYSPQELSAMVLQKMKKTAEDYLGQSVTEAVITVPAYFNDSQRQATKEAGEIAGLTVRRIINEPTAAALAYGLDKLHKDQKVAVFDLGGGTFDISILELGDGLFEVKSTNGDTHLGGDDFDQKIITWLADEFQREEGVDLRKDPMALQRLKEAAEKAKVELSSSSETEINLPYIMPVDGVPKHLVKKLTRAQFEKLTHDLVQAAIEPCRKALADANLQPSDIDEVILVGGSTRIPAIQRVVEQFFGRTPSKGVNPDEVVAIGAAIQGGVLTGEVKDILLLDVTPLSLGVETMGGVFNAIIEANTTIPVSKSQVYTTPADNQPSVEIHVLQGERPMAKDNKSIGRFMLDGIRPAPRGVPQIEVTFDIDANGILNVSARDKDTGKEQRIRIEASSGLSDAEIERMRAEAKANEAADRMARERVDKINKADSVIFQSEKQLKEFEDKLPADKRVAIEDALK
>cds.c12948_g1_i2|m.35419 c12948_g1_i2|g.35419  ORF c12948_g1_i2|g.35419 c12948_g1_i2|m.35419 type:5prime_partial len:64 (-) c12948_g1_i2:58-249(-)
RPPEDPAGGGGERLWCEDGAEPGGSPEELKATAEEELVLKSDSEAINSSSSLVAEEAEMRVCC*
>cds.c12949_g1_i1|m.35421 c12949_g1_i1|g.35421  ORF c12949_g1_i1|g.35421 c12949_g1_i1|m.35421 type:5prime_partial len:109 (+) c12949_g1_i1:2-328(+)
HVPHGLSNFLFLTAVFKVYHAKQPKGIIERVEAIYAEELGCAPDRVYDELDILLGKLTDKKPLREYGMKEADIDVFADSVLATQQRLLKNNYVPLSRGEIRDIYANLY*
>cds.c12949_g1_i1|m.35420 c12949_g1_i1|g.35420  ORF c12949_g1_i1|g.35420 c12949_g1_i1|m.35420 type:3prime_partial len:231 (+) c12949_g1_i1:350-1039(+)
MSRIIEDMMARARVAQAKFEAEFDQKRTDAVVRALGKVVYDHAEELAKMAVEETEMGNYADKVAKCRGKAKGVWYDLKGKKSMGVVSEDPVTQLITVLKPVGVVGAVTPTTNPVVTPMSKSMFALKCQNAIIIAPHPRSKKCSSYTVHLMNEAIAKLGAPKDLIQIIEEPTMELSGELMGAVDVVLATGGMGMVKAAYSSGKPSYGVGQGNVQVILDEGVDYDKAASIII
>cds.c12950_g1_i1|m.35427 c12950_g1_i1|g.35427  ORF c12950_g1_i1|g.35427 c12950_g1_i1|m.35427 type:5prime_partial len:69 (-) c12950_g1_i1:817-1023(-)
DLRGEDAWGVGSDRGGGAGEIFGVRTPGAWGLTEAAAQGEEGPLDSPNFHLSSFPATAMPQRPVLERG*
>cds.c12950_g1_i2|m.35432 c12950_g1_i2|g.35432  ORF c12950_g1_i2|g.35432 c12950_g1_i2|m.35432 type:5prime_partial len:69 (-) c12950_g1_i2:994-1200(-)
DLRGEDAWGVGSDRGGGAGEIFGVRTPGAWGLTEAAAQGEEGPLDSPNFHLSSFPATAMPQRPVLERG*
>cds.c12951_g1_i2|m.35444 c12951_g1_i2|g.35444  ORF c12951_g1_i2|g.35444 c12951_g1_i2|m.35444 type:complete len:54 (-) c12951_g1_i2:623-784(-)
MAGEDTWWTAFSAGAASMPACLQGTGATPSVGGGIVNLVCVFVVMTSVLDVVD*
>cds.c12957_g1_i1|m.35463 c12957_g1_i1|g.35463  ORF c12957_g1_i1|g.35463 c12957_g1_i1|m.35463 type:internal len:201 (+) c12957_g1_i1:1-600(+)
RTMNPPFALRFHSLRAFQPRLLLLLSLPFLFVELLHAQGDIESMRWGSDYKLHVSLNNSDSYVVDVRGLHHESGAPVGEDRIPTMRYLPVAIDKDFLHYLKSKPLALEGIPAEDSARVERSYRTLWSALHREIGGGYVHLLNCIIYALESGHLQLDHVMLQRPVSRWKPAPMTESYRRTRKWHYYTPVTQREAKREYRLR
>cds.c12963_g1_i1|m.35469 c12963_g1_i1|g.35469  ORF c12963_g1_i1|g.35469 c12963_g1_i1|m.35469 type:internal len:91 (+) c12963_g1_i1:2-271(+)
GYYGVTVKDSEGEKGVVVNPVGYPEMSGSYSTLPKSYDKQQVFVMVEESLRVASFEDMGVAAGSRISGRETEVKDNHYRYFSSGTFALLN
>cds.c12973_g1_i1|m.35496 c12973_g1_i1|g.35496  ORF c12973_g1_i1|g.35496 c12973_g1_i1|m.35496 type:internal len:160 (+) c12973_g1_i1:2-478(+)
PRIRSGGGYMFSEKMGVGASLGYHLLRNGGKTSANGTSSVTGAVNTSEQHHISLHAFTFHPYFRVAPVNVGGFSVYFDCGLPMEFGSVSSWAKVVTNGRETVTKDKEGSALQVGVGVTPGVMFSFTDNLGMYASLRFLNVGYTYTQYTPNPEKLPSSTK
>cds.c12973_g1_i2|m.35498 c12973_g1_i2|g.35498  ORF c12973_g1_i2|g.35498 c12973_g1_i2|m.35498 type:3prime_partial len:236 (+) c12973_g1_i2:1-705(+)
MKITRGVMAMMMAVLVLPGFEAKGQGYLAFGLGAGVSSSTSKTDVTSTLGSLSTVLPKAEGIEMFFPEDADGLKASFAVNLGGGYMFSEKMGVGASLGYHLLRNGGKTSANGTSSVTGAVNTSEQHHISLHAFTFHPYFRVAPVNVGGFSVYFDCGLPMEFGSVSSWAKVVTNGRETVTKDKEGSALQVGVGVTPGVMFSFTDNLGMYASLRFLNVGYTYTQYTPNPEKLPSSTK
>cds.c12976_g1_i1|m.35510 c12976_g1_i1|g.35510  ORF c12976_g1_i1|g.35510 c12976_g1_i1|m.35510 type:complete len:57 (+) c12976_g1_i1:326-496(+)
MVKEGDAVKAGQTLLCLEAMKMENNVDADRDGTVTSVAVAVGDSVMEGDTLVTIGA*
>cds.c12977_g1_i1|m.35512 c12977_g1_i1|g.35512  ORF c12977_g1_i1|g.35512 c12977_g1_i1|m.35512 type:complete len:151 (-) c12977_g1_i1:144-596(-)
MGSGWRGLPAVLHLDLGRLQLRRAGALQRWGLDGGGCRLCCLALDLHLDVDGLLSRLVNGELRGELLSRDLLRRLLYLYLYLNLLWLLNLDLLFWLGLRLNTRGDWTGKFKQRPGHFGAVCVNAVPSLLVHHGSGGCLLELLKGFWPLRG*
>cds.c12980_g1_i1|m.35521 c12980_g1_i1|g.35521  ORF c12980_g1_i1|g.35521 c12980_g1_i1|m.35521 type:5prime_partial len:59 (-) c12980_g1_i1:29-205(-)
RRRGPTAAQGVRRRRRQHRSAGWAVKQRLRQQVGGDGELGASGERGPPAPPWFRQPCH*
>cds.c12983_g1_i1|m.35534 c12983_g1_i1|g.35534  ORF c12983_g1_i1|g.35534 c12983_g1_i1|m.35534 type:internal len:79 (+) c12983_g1_i1:3-236(+)
PQAAAAAAATVVAAARAGKLCPFVRSAPEAAGRLRAAFSIILTRERKSRRRTSSPYPAPVTHPPAHLMPGSRVGEGEE
>cds.c12985_g2_i1|m.35551 c12985_g2_i1|g.35551  ORF c12985_g2_i1|g.35551 c12985_g2_i1|m.35551 type:complete len:78 (-) c12985_g2_i1:34-267(-)
MGEVNSISSRPTRPGGESGQGGRTGAVGPGRALGASGSPELGAVAFGREQVVLLAAGWRAREGPRALKRLKKAKCWA*
>cds.c12987_g1_i1|m.35556 c12987_g1_i1|g.35556  ORF c12987_g1_i1|g.35556 c12987_g1_i1|m.35556 type:5prime_partial len:80 (-) c12987_g1_i1:105-344(-)
FVPDTCRHWSQGVDGKGAGGKQEGGVGPGLHRGPMHCTRFVPDTCRHWSQGVDGKGAGGKQEGGVGPGLHRGPMHCTRP*
>cds.c12988_g1_i1|m.35558 c12988_g1_i1|g.35558  ORF c12988_g1_i1|g.35558 c12988_g1_i1|m.35558 type:3prime_partial len:279 (+) c12988_g1_i1:67-900(+)
MKLLSGTEVARQIGQQIRTEVDEMTTQGQRPPHLKVIMVGHNPASESYVKNEERHAKKLGIQTSIERYAETMTQKGLMERIGQINADSNIDGLIVQLPLPAHMNARLITDHISPSKDVDGFHAANLGQIMLGLPGFRPATPMGILLMIQHLGIQTEGKHVVVLGRSSIVGLPLANMLVQKKNPGNSTVTVCHSKTENLSDILRLADILIVAMGVPEFVKADMVKPGAVVIDVGINRVDDPTSEKGWSLKGDVDFEDVSRVAGALTPVPGGVGPMTIMA
>cds.c1298_g1_i1|m.3319 c1298_g1_i1|g.3319  ORF c1298_g1_i1|g.3319 c1298_g1_i1|m.3319 type:3prime_partial len:157 (+) c1298_g1_i1:86-553(+)
MYGKMQQFLTQELADIEKAGLYKHERLITTQQGAAIQVSTGEQVLNFCANNYLGLSDNPKIIEAAKQMMDKRGYGMSSVRFICGTQDYHRELEKAIAHYFGTDDAILYISCFDANGGVFEPLFGAEDAIISDALNHASIIDGVRLSKAKRYRYANA
>cds.c12993_g1_i1|m.35582 c12993_g1_i1|g.35582  ORF c12993_g1_i1|g.35582 c12993_g1_i1|m.35582 type:internal len:136 (+) c12993_g1_i1:3-407(+)
SRMCALGGGSEQRVARCGWLWRLAVLLLTLGGLWPLGVYAQGTSDPYRAARGLIARGDYETALHTLDSITEGCDTCTTGKMLVAQSLIALHRDLPRAEIILQYQPPSPETVLRLAEALHLQFRFEEARAQYELYT
>cds.c12994_g1_i1|m.35583 c12994_g1_i1|g.35583  ORF c12994_g1_i1|g.35583 c12994_g1_i1|m.35583 type:internal len:98 (+) c12994_g1_i1:2-292(+)
DIPILVNFLLHSHDYFSQEATPAILNLFGVLRNATSDDSSNLLEGFFSNYKREVERHFAYERDVAFPYMIQLAETSRTPGRDVQLEYSVKEYKQQHN
>cds.c12994_g2_i1|m.35584 c12994_g2_i1|g.35584  ORF c12994_g2_i1|g.35584 c12994_g2_i1|m.35584 type:internal len:90 (+) c12994_g2_i1:2-268(+)
GGMVAGDVIIQHPSAINVFERLRIPLGMGNATLVDVCAAQQMRPALLLSLLHVTLDHAVDAHEQLIASDIPILVNFLLHSHDYFSQEAT
>cds.c12995_g1_i1|m.35586 c12995_g1_i1|g.35586  ORF c12995_g1_i1|g.35586 c12995_g1_i1|m.35586 type:5prime_partial len:164 (+) c12995_g1_i1:3-494(+)
SWVGAVYFDAEAFVYQRDTAYLLLGVAGSNAFVTRRVVETLHVSPEGTARFGLPLIAQGEHRLGRIMMSHSARVGMEINFVEGKRQVLIDHLSPSSSRYVGMPAHYGPDFSYDALTLTRGGVWVYTTNVDPADFSKSTRRKAGQNARVGNGDRRVGSYEPNWK*
>cds.c12995_g2_i1|m.35590 c12995_g2_i1|g.35590  ORF c12995_g2_i1|g.35590 c12995_g2_i1|m.35590 type:5prime_partial len:172 (+) c12995_g2_i1:2-517(+)
LTAQGDAGSWMGAVYFDAKAFAYQRDTAYLLIGVAGFNAFVARRVVETLYVAADGAVRFGLPVIAQGQKRLGRIMMSHSARVGMEINFVEGKNQVLIDHLSPASGEYVGMPSHYGPDFSYDALELTKGGVWVYSTEVDPQTFNKAVKRKPGQNARLGKGDKSTGSYSPNWK*
>cds.c12996_g1_i1|m.35594 c12996_g1_i1|g.35594  ORF c12996_g1_i1|g.35594 c12996_g1_i1|m.35594 type:3prime_partial len:82 (+) c12996_g1_i1:1-243(+)
MTWSTDPSIQATLEITFKEDIKWADGKTAQDLLDSIEGKYTLKDQLDPAISNIESEVVVDDITISGKTLTIKFTAGEMQAN
>cds.c12_g1_i1|m.37 c12_g1_i1|g.37  ORF c12_g1_i1|g.37 c12_g1_i1|m.37 type:internal len:119 (+) c12_g1_i1:1-354(+)
YTNGNVEGSLALMSEKLHEVIQKVQKSNEKLSASSEQMEGIALRIADSSNTQASSAEEITATVEEMTATVHATSDNAQEARQLTRNSMRSVEGNLEEARAAQAAASDIERQIALIRGI
>cds.c13000_g1_i1|m.35608 c13000_g1_i1|g.35608  ORF c13000_g1_i1|g.35608 c13000_g1_i1|m.35608 type:5prime_partial len:147 (+) c13000_g1_i1:1-441(+)
GLLMRHGTQGLNLSAIDKRLIKQEPVDVRIVLSWSNDDTDVDLHVTLPDGEECYYGNRMTQALGKLSNDITQGYGPEEFMHRKGTKGEYLICARLFADHTQSSIVPKYVRAVCYLHYGTAEEERHELLFRIDGKGETVKIGSVRFK*
>cds.c13001_g1_i1|m.35615 c13001_g1_i1|g.35615  ORF c13001_g1_i1|g.35615 c13001_g1_i1|m.35615 type:5prime_partial len:67 (-) c13001_g1_i1:1010-1210(-)
ERGGALREKPGGATGPRGGSRAGAGCSEKDLRQAQGLRVQAGWAQRGAEERGTWEDSQGKPAQEQS*
>cds.c13008_g1_i1|m.35630 c13008_g1_i1|g.35630  ORF c13008_g1_i1|g.35630 c13008_g1_i1|m.35630 type:3prime_partial len:126 (+) c13008_g1_i1:12-386(+)
MCFFRRRKKREEKKSQEQRKRQEQTTKNPVYHVSQNKKPGNESYKMWRVRLEKSDKTIKFFDTQQEAIKYTEGLIKNNDGSLVIHSLDGKIRSQNYEAKNSGSKKGGKKQIYHISQNKKPKQETY
>cds.c13016_g1_i1|m.35642 c13016_g1_i1|g.35642  ORF c13016_g1_i1|g.35642 c13016_g1_i1|m.35642 type:internal len:90 (+) c13016_g1_i1:3-269(+)
KGTGDSEEYIYTDKDGKKQVFTKSTSAKSKTFDRILSIKIPEGAATDNLDVLYITAKVNPDRTARLGDVDITVVKGDVAPSSLVIAEYV
>cds.c13018_g1_i1|m.35645 c13018_g1_i1|g.35645  ORF c13018_g1_i1|g.35645 c13018_g1_i1|m.35645 type:internal len:106 (+) c13018_g1_i1:1-315(+)
EPPATIRQAELNLDKTKRELRQAQENYKLQLRKSIASMYEAQLSLEKVRRQREDMRELLNQFTIVAPKRGMVIYHREWDGKKRKVGSSVSPWEPIIATLPDLSEM
>cds.c13019_g1_i1|m.35647 c13019_g1_i1|g.35647  ORF c13019_g1_i1|g.35647 c13019_g1_i1|m.35647 type:5prime_partial len:300 (+) c13019_g1_i1:3-902(+)
YITMAKYSFPDRADDEAYIRGWRSTFKTVLLGLMYGMGTETLAEKTGMTIEHAEQVIEDLWKRCPVLKEFINAKSAWAEAHPGFVQSAMGDVLELNESDGADRAARLGINQFIQNYASVSLADGFYNNIEKSIHGTDPVLNDPSFIVRVLGVVHDSCQNYFPTKYLFEMNDYYVRNMTDYLFKLHKIYYTFDLDIGANYYDMVHTKQLAPNRMELKANRTSLGKLLDKCSAEGLPFRITEFQNLKTKEAIGFEGQRVGPEGFRREYYDSVLREMHDAKDYDARFDLDNSSYRAVIEKVD*
>cds.c13024_g1_i2|m.35660 c13024_g1_i2|g.35660  ORF c13024_g1_i2|g.35660 c13024_g1_i2|m.35660 type:3prime_partial len:144 (-) c13024_g1_i2:2-430(-)
MSRRPPTPVCSASPSPEVTPGCRRKIHSFGEPLKQLLWSPHLGKPTPLTGKGSSQDPGPGTLLGSQSLVPLAPAARVLVKKVQRGDMKSQRLRIQSPAPSLMAWLTLGKLPALPGPQFSNRKKKDGMDGECRGLDAGCHGLDA
>cds.c13027_g1_i1|m.35667 c13027_g1_i1|g.35667  ORF c13027_g1_i1|g.35667 c13027_g1_i1|m.35667 type:internal len:270 (+) c13027_g1_i1:1-807(+)
LHTFGCKLNYAETSTFARQFAQYGYSRCASDGEADVIVVNSCAVTEHAQRKCRQLLRRVRRENAGAFLVVTGCYGQLSGESLLRDEGVDIVIARDDKSRLAELTLAAMRHEGTSAAPVAEPLETCGPERFFPAYSIGERTRAFLKVQDGCSYRCTYCTIPAARGASRSPSVAEVVHQAEEIAARGVREIVLTGVNTGDFGRGGQERFVDLLRALERVEGIARYRISSIEPNLLNDEVLDFVAGSSRFLPHLHVPLQSGSESVLRAMGRR
>cds.c1303_g1_i1|m.3334 c1303_g1_i1|g.3334  ORF c1303_g1_i1|g.3334 c1303_g1_i1|m.3334 type:5prime_partial len:54 (-) c1303_g1_i1:402-563(-)
GFFPFFALLLEDENFSSFLKNKLVNKLILFCFYFTQSFIFNPIPFKLHFLFCY*
>cds.c13042_g1_i1|m.35720 c13042_g1_i1|g.35720  ORF c13042_g1_i1|g.35720 c13042_g1_i1|m.35720 type:3prime_partial len:58 (-) c13042_g1_i1:1-171(-)
MAAADRRPQGQAKEARPVPALEPGPRVRAWQELAKLHGRRKVPVKRREAGQEAVTGR
>cds.c13044_g1_i2|m.35724 c13044_g1_i2|g.35724  ORF c13044_g1_i2|g.35724 c13044_g1_i2|m.35724 type:internal len:87 (+) c13044_g1_i2:2-259(+)
FNDKDYFEISGAELNSAGFENMTIGEPGPPKTKITFSNGANTTKIRITSSEELSSSAITNLAHFFQLNDTLKYSNTVQVPEGAEAL
>cds.c13052_g1_i1|m.35752 c13052_g1_i1|g.35752  ORF c13052_g1_i1|g.35752 c13052_g1_i1|m.35752 type:internal len:138 (+) c13052_g1_i1:3-413(+)
SVALGVATEVVMEVALVVAEEWEVVLEELVALEGELVALEGLVALVDLVVLEDPVALALVALEEGAAAVSVALGVATEVVMEVALVVAEEWEVVLEELVALEGELVALEGLVALVDLVVLEDPVALALVALEEGAAA
>cds.c13052_g1_i2|m.35759 c13052_g1_i2|g.35759  ORF c13052_g1_i2|g.35759 c13052_g1_i2|m.35759 type:internal len:81 (+) c13052_g1_i2:3-242(+)
SVALGVATEVVMEVALVVAEEWEVVLEELVALEGELVALEGLVALVDLVVLEDPVALALVALEEGAAAVSVALGWWLWRR
>cds.c13055_g1_i2|m.35779 c13055_g1_i2|g.35779  ORF c13055_g1_i2|g.35779 c13055_g1_i2|m.35779 type:3prime_partial len:50 (+) c13055_g1_i2:482-628(+)
MSDNSTNRNKGCVHPQKENVCAVQKRSPPALGGTAGTRMKTEAMVSSAH
>cds.c13056_g1_i1|m.35781 c13056_g1_i1|g.35781  ORF c13056_g1_i1|g.35781 c13056_g1_i1|m.35781 type:internal len:73 (+) c13056_g1_i1:3-218(+)
IRITFPNGSVREYEEGVTGAALAESISAKLGREALSVTVNGEVHDLSWPIERDATVQVNTWDDADGKMTFWH
>cds.c1305_g1_i1|m.3336 c1305_g1_i1|g.3336  ORF c1305_g1_i1|g.3336 c1305_g1_i1|m.3336 type:internal len:105 (+) c1305_g1_i1:2-313(+)
AGLAGMLQAGGLAPSDEEFFLFQEFYGSRTLKLLTSDFAEIGYRAQLGRMSLDFELFGSRTFNFSDLRPVNTVLTFEASEADPAVKVPHLTQTLQYKNLPLVAW
>cds.c13062_g1_i1|m.35796 c13062_g1_i1|g.35796  ORF c13062_g1_i1|g.35796 c13062_g1_i1|m.35796 type:complete len:154 (+) c13062_g1_i1:207-668(+)
MGSDIRLESLRPARGSVHRGRRKGRGQGSGYGGTSTRGHKGAQSRSGYSRSFGFEGGQMPLQRRLPKFGFRNPFRVSYRILNLDDLVRISEILGSDKLSLDVLTSLGCVGSGERLKILGGGDLDKAVEVEAHAVSASALSRIESLGGAVRIKS*
>cds.c13067_g1_i1|m.35809 c13067_g1_i1|g.35809  ORF c13067_g1_i1|g.35809 c13067_g1_i1|m.35809 type:5prime_partial len:320 (+) c13067_g1_i1:3-962(+)
PFLVEYGFGVEKIIHVMIFSEIAYSYSCAGADGDGDSSGDSHPSGSDRPPSAGEGLVLVASSFTEEAGHAVELAGRIAKARGARLLSVYVVTPGDETPESKIERHLHRQLRRVPNRVESDILLRRGEDIVESISTVIREQSPELVFLGSHSARNRMTFKDSKSMQIVRRGQVPYVLVQNEFEGSGLEHVVLPLDYTDEDVRDFAWLRRLHECHGCYFHIAVPEMDSMEEEMNDYLESNLDDLRNLLDSVGARYDEHTLGSDQEFSLSIVEYAYSLEADMIVLTTSVDPRAENSFILEPHARRVIQRADSIPVMLVNPKV*
>cds.c13069_g1_i1|m.35815 c13069_g1_i1|g.35815  ORF c13069_g1_i1|g.35815 c13069_g1_i1|m.35815 type:internal len:75 (+) c13069_g1_i1:1-222(+)
EEMVKPIVKAPKDVKVTQEKQEDTTVFNLEVNPDDVGRVIGKQGRNASAIRTILYAAASLEGVKVGLSIKTGDE
>cds.c13069_g2_i1|m.35820 c13069_g2_i1|g.35820  ORF c13069_g2_i1|g.35820 c13069_g2_i1|m.35820 type:3prime_partial len:61 (+) c13069_g2_i1:235-414(+)
MLVELSVNKEEMQVQLELFYMRQHLLKVLKSVYQLKQVTKKKKIKSNLYEVARVKDTFGY
>cds.c13069_g2_i1|m.35818 c13069_g2_i1|g.35818  ORF c13069_g2_i1|g.35818 c13069_g2_i1|m.35818 type:complete len:93 (+) c13069_g2_i1:96-374(+)
MMKMAVKFDKLIEEIVKPIVKEPKDVKVTEEKDGEVVVYNLEVNPEDVGRVIGKQGRNASAIRTILYAAASLEGVKIGLSIKTGDEEEKDKE*
>cds.c13072_g1_i1|m.35824 c13072_g1_i1|g.35824  ORF c13072_g1_i1|g.35824 c13072_g1_i1|m.35824 type:3prime_partial len:93 (+) c13072_g1_i1:193-468(+)
MESSSLFAVSPVDGRYAGKTAALRDYFSEAALIRYRIMVEVEYLLALRALPLPQLEGVSQEKLRELCDLYMDFKPEYAERVKAIEKTTNHDV
>cds.c1308_g1_i1|m.3339 c1308_g1_i1|g.3339  ORF c1308_g1_i1|g.3339 c1308_g1_i1|m.3339 type:internal len:111 (+) c1308_g1_i1:2-331(+)
TTFRGVVTQIANSAVEARSVDQVTSFEVRILLLEESYQYLIDDQHASPFKPGMSVNVDIRTRREDNALTLPLEAITTRADDSGDPAKIKSLEQGQEPFEAIFLAVGDTAK
>cds.c130_g1_i1|m.319 c130_g1_i1|g.319  ORF c130_g1_i1|g.319 c130_g1_i1|m.319 type:3prime_partial len:215 (+) c130_g1_i1:265-906(+)
MLFGAALLLFFHPFVGFGQDGGNYAYAFLSLPYSPRVVGQGGKPGAVMHIPDPSVAVANVSLLGPEHHATGYLSHGIYYGGIHHSQAVYATSLPLGVMAFSFRHALYGRMPGYDEFGMPTVPFSAYDVALGVHWAYEVAPGWRVGVSMLPIFSSIAEYNSLALAFDAGVSYHTEDYRFTCSLLLRHLGVGVKGYSRGVHERTPYEVLLSFAYTL
>cds.c13101_g1_i1|m.35928 c13101_g1_i1|g.35928  ORF c13101_g1_i1|g.35928 c13101_g1_i1|m.35928 type:internal len:258 (+) c13101_g1_i1:1-771(+)
NLTEVEAQELIDHFVTKLRLVRFARTPEYDELFTGDPTWTTESLAGMTKNGKKSWVTKSTFRYLHTLYNLGTAPEPNLTVLWSERLPENFKKYCAKVSIDTSSIQYENDDLMRPVHGDDYAIACCVSPMTVGSEMQFFGARANLAKALLYAINGGVDEVTGEQVGPKADKIELVNGCLDYNIVWKRYMKFLDWLAKVYVNTLNIIHYMHDKYAYEAEQMALLDVEPIRNFATGVAGLSVVADSLSAIKHARVKPIYD
>cds.c13103_g1_i1|m.35932 c13103_g1_i1|g.35932  ORF c13103_g1_i1|g.35932 c13103_g1_i1|m.35932 type:internal len:127 (+) c13103_g1_i1:2-379(+)
EYISIPHPLIYLTGWKPNSEQNLSVGAKLKHALGPIDLQGSALIFLIGNEQGHTRIRGEVGYRPFPDSDKLKINAFVEWQSRPLPRPLTHYIGNEYHWDIRPTSFIHHLDAGATLNAPWWGGTYGA
>cds.c13108_g1_i1|m.35940 c13108_g1_i1|g.35940  ORF c13108_g1_i1|g.35940 c13108_g1_i1|m.35940 type:internal len:114 (+) c13108_g1_i1:2-340(+)
FVDNGKRVHYIALGELDDLKILIRLTCMALRKPQYQVEADILGNVRSVQPRLSNLYITCVPSGSISSREYVDWIMKDVDSYDVLMVDYDGNFRATMDDMYRDGGQTYDALTGL
>cds.c13109_g1_i1|m.35942 c13109_g1_i1|g.35942  ORF c13109_g1_i1|g.35942 c13109_g1_i1|m.35942 type:internal len:121 (+) c13109_g1_i1:2-361(+)
SLYGYKIADEDLNKTIKIYETLEQEEAKLVVNEDANDFEVMVWYMKPGASEPASYAVYKGYIGEKKRLDKNYPKLIKGYKPVYGTSDYVEITKEEDGRKIVRVLYEIDEAQKDFFGTVLI
>cds.c13110_g1_i1|m.35943 c13110_g1_i1|g.35943  ORF c13110_g1_i1|g.35943 c13110_g1_i1|m.35943 type:3prime_partial len:94 (+) c13110_g1_i1:155-433(+)
MKGKRIKGFPEYAVTPGGRVFRRGHEVQSYDNGKGYRQVKLWKDGERVTRNVHRLVLGEPANRDVDHRDNDRSNNRKSNLRAVSHSENIKKTY
>cds.c13113_g1_i1|m.35949 c13113_g1_i1|g.35949  ORF c13113_g1_i1|g.35949 c13113_g1_i1|m.35949 type:internal len:110 (+) c13113_g1_i1:2-328(+)
ILHAGLQSGQIDILIGTHAVIEDEVSFRNLGLVVVDEQHRFGVQHRAKLWAKGAHCLPHILVMTATPIPRTLAMTLYGDLDVSIIDELPPGRKPIQTIHAYEEQRFAVY
>cds.c13113_g1_i2|m.35952 c13113_g1_i2|g.35952  ORF c13113_g1_i2|g.35952 c13113_g1_i2|m.35952 type:internal len:72 (+) c13113_g1_i2:3-215(+)
APSFGQHRAKLWAKGAHCLPHILVMTATPIPRTLAMTLYGDLDVSIIDELPPGRKPIQTIHAYEEQRFAVY
>cds.c13119_g1_i1|m.35975 c13119_g1_i1|g.35975  ORF c13119_g1_i1|g.35975 c13119_g1_i1|m.35975 type:3prime_partial len:136 (+) c13119_g1_i1:602-1006(+)
MGRSTSRVLIWVSVGLAAVSVVVSVIAIAIIVTGRPLFARLAGSPGQKLQLVLSHIRANYVDSISVQDIEEKALPGILHQLDPHSEYIPAKLMQTVNEPLQGNFDGIGVTFNMLTDTVIVQGVIAGGPSARAGLQ
>cds.c13119_g1_i1|m.35974 c13119_g1_i1|g.35974  ORF c13119_g1_i1|g.35974 c13119_g1_i1|m.35974 type:complete len:151 (+) c13119_g1_i1:146-598(+)
MSCNENKSVSRKQEALDRRYLQMARIWASNSYCQRRQVGALLVKGKMIISDGYNGTPSGFPNVCEDAEGNTYPYVLHAEANAITKVAQSGNSSSGATLYVTASPCLECAKLIIQAGIVRVVYAEEYRIRDGLDLLARAGVETQYLPLEEL*
>cds.c13121_g1_i1|m.35985 c13121_g1_i1|g.35985  ORF c13121_g1_i1|g.35985 c13121_g1_i1|m.35985 type:complete len:193 (+) c13121_g1_i1:47-625(+)
MTHKLPELPYALEALNPHISKQTLEFHHGKHVLTYVNNLNNLIGGTKFEDATLETMIREADGGIYNNAAQVWNHTFYFATFSPKPRKAPEGALLQAIERDFGSFDKFKEAFTQASTSLFGSGWSWLVKDASGKLSIHKESNAGNPMREGLVPLLTCDVWEHAYYLDYQNRRADYVKNFWDLVDWAIVESRYA*
>cds.c13123_g1_i1|m.35991 c13123_g1_i1|g.35991  ORF c13123_g1_i1|g.35991 c13123_g1_i1|m.35991 type:5prime_partial len:90 (-) c13123_g1_i1:132-401(-)
TRDLLTSGSPVGEAEVAVGGAELVAAAGSSTRDLLTSGSPVGEAEVAVGGAELVAAAGSSGPTSHTRVTTTGVDELAWAARSCRGLVRA*
>cds.c13128_g1_i1|m.36007 c13128_g1_i1|g.36007  ORF c13128_g1_i1|g.36007 c13128_g1_i1|m.36007 type:internal len:165 (+) c13128_g1_i1:2-493(+)
LFGSCTNAAEDLSDENLMKLHVATRDLLEDIRNDKERDRGIDVMMNYRMLYEANHELSNNIVRNCLDAGDVTVYPIYEAMKGTKHIHAILNFVGVQDMMMYATMIYNRYLSIGGMRVESEILDDNTIRHRNKMYRVEMVSRLDEEGYENVEVRDWTPRKGTVRE
>cds.c13136_g1_i1|m.36018 c13136_g1_i1|g.36018  ORF c13136_g1_i1|g.36018 c13136_g1_i1|m.36018 type:internal len:194 (+) c13136_g1_i1:2-580(+)
FIPLEDLFAGKHKLLSRPYSPMTVRFFILQAHYRSTLDFSDEALQAAEKGYERLVNAVYALKDIVAGATSSVDVASVEKGCMEALLDDLNTPIALAHLFDGVKMVGQLQAGNATISQGDKETLQGIFDRIAGGILGLRMEREGMGCSGDDGALEAAMRVVLEYRAAAKAAKDYAKADAIRDTLKAEGIEIQDR
>cds.c13137_g1_i1|m.36025 c13137_g1_i1|g.36025  ORF c13137_g1_i1|g.36025 c13137_g1_i1|m.36025 type:3prime_partial len:117 (+) c13137_g1_i1:21-368(+)
MFDMLCFYDVEDSDENLLEFKMYDDSDDDYDDDDDYDNDGDYGDDDDYDDDDDWDDDDDDDWDDYDDDDDDWDDDDDDDDWDDDEDWEDDDNDNDDDDDDDDWDDDEDWEDDDNDN
>cds.c13137_g1_i2|m.36030 c13137_g1_i2|g.36030  ORF c13137_g1_i2|g.36030 c13137_g1_i2|m.36030 type:3prime_partial len:111 (+) c13137_g1_i2:21-350(+)
MFDMLCFYDVEDSDENLLEFKMYDDSDDDYDDDDDYDNDGDYGDDDDYDDDDDDDWDDYDDDDDDWDDDDDDDDWDDDEDWEDDDNDNDDDDDDDDWDDDEDWEDDDNDN
>cds.c13140_g1_i1|m.36039 c13140_g1_i1|g.36039  ORF c13140_g1_i1|g.36039 c13140_g1_i1|m.36039 type:internal len:107 (+) c13140_g1_i1:3-320(+)
GTNTTLVLDYDDSTKQIKTFKVNDVEQKDKVINKEYTFKITKDTTVIFETEDIIYKPGEIVSLTLPEGVKSDQKDNTKIKKGTRVTLTLQYERNEGVKTFTVNDVD
>cds.c13144_g1_i1|m.36053 c13144_g1_i1|g.36053  ORF c13144_g1_i1|g.36053 c13144_g1_i1|m.36053 type:internal len:243 (+) c13144_g1_i1:1-726(+)
RLLRVLESGEFIRVGSSTVQKTDIRVIAATNVKLEEAIREGRFREDLFYRLSSIPIFVPPLRARGNDVVLLFMRFAIDFGEKYNMPPMRLGPGAEVALTEYSWPGNVRQLKNVTEQIAIIEPEREATADTIRKYLPHTEGTALPTLYQEPKAMYKSERELLYDVLYDMRRDMNDLKRLVLDLMRNGQIPASKQFEIEHSNTIHDLVQNLERHANTPEVPTTLPAPIEPETVPHIVESEEIYE
>cds.c13145_g1_i1|m.36057 c13145_g1_i1|g.36057  ORF c13145_g1_i1|g.36057 c13145_g1_i1|m.36057 type:internal len:94 (+) c13145_g1_i1:2-280(+)
EIDLTDGDASKDVQLDKLAVLSFTVTCDAKPVAGVFVKIPSQNVTLVTQDDGVVSVKLPAGDYDYVVEKTGYATVSGQVDLKAGNKEVAIELN
>cds.c13147_g1_i1|m.36059 c13147_g1_i1|g.36059  ORF c13147_g1_i1|g.36059 c13147_g1_i1|m.36059 type:3prime_partial len:99 (+) c13147_g1_i1:246-539(+)
MGKYRVLIVDDSAVVRQSLSEIVSTDPQLEVMGTAADPFFAAQKIAEEVPDVITLDVEMPRMDGLTFLKKIMSQHPIPVVIISSLTERGTQTGIRALE
>cds.c13147_g1_i1|m.36061 c13147_g1_i1|g.36061  ORF c13147_g1_i1|g.36061 c13147_g1_i1|m.36061 type:5prime_partial len:66 (+) c13147_g1_i1:2-199(+)
GGGEVIETGSHFHIGERNIEVAMTMLKEKGIPIVAKSVGGKLGRKLEYDTDMGTVRQRYIQKTIT*
>cds.c13152_g1_i1|m.36075 c13152_g1_i1|g.36075  ORF c13152_g1_i1|g.36075 c13152_g1_i1|m.36075 type:internal len:110 (+) c13152_g1_i1:2-328(+)
FRWFDAEAKAADKEPYTPEQYVVEQLEQVIDGQGMAQREVAVLVRRNDEAARVLAAVLENNKKREGKAPIRVVTSDALSLDASPDVQMVLAVLRMAVQPEERETAQKGN
>cds.c1315_g1_i1|m.3356 c1315_g1_i1|g.3356  ORF c1315_g1_i1|g.3356 c1315_g1_i1|m.3356 type:5prime_partial len:119 (+) c1315_g1_i1:3-359(+)
FATKDYGGFQMLSTEVAFRESLELFLESLTAPAYAEQSFLSWQGRTSVGLEVTAQTPSYVAQRALWSAMLGEQHRYQTYAMPENVAEMERYGVLCSANSTATRPTQCRRTWRRWSAGL*
>cds.c1315_g1_i1|m.3355 c1315_g1_i1|g.3355  ORF c1315_g1_i1|g.3355 c1315_g1_i1|m.3355 type:3prime_partial len:132 (+) c1315_g1_i1:197-589(+)
MECYARRTAPLPDLRNAGERGGDGALWSAMLGEQHRYQTYAMPENVAEMERGALEQYYRKSIAGCCCHVLACGPARGEWQQVLREEFCKRESGRETSLASAPLVPSCGRRTEIGESVQRRQASVQLGCILP
>cds.c13169_g1_i1|m.36124 c13169_g1_i1|g.36124  ORF c13169_g1_i1|g.36124 c13169_g1_i1|m.36124 type:5prime_partial len:59 (+) c13169_g1_i1:2-178(+)
SAYSVAMEAKVDVKGLVDNTTFTLAWDESKVTNGKSDIGNPYSAFNKGKVTLKAAIAF*
>cds.c13170_g1_i1|m.36128 c13170_g1_i1|g.36128  ORF c13170_g1_i1|g.36128 c13170_g1_i1|m.36128 type:internal len:78 (-) c13170_g1_i1:1-231(-)
HTQLSKSGDSFLSQLFDEGHLIPIPDTIISEFLPVFCELLSRGGQVVCPPHVGPADVLNASLALLPELHISLEPELH
>cds.c13172_g1_i1|m.36138 c13172_g1_i1|g.36138  ORF c13172_g1_i1|g.36138 c13172_g1_i1|m.36138 type:5prime_partial len:148 (+) c13172_g1_i1:3-446(+)
PPEYRSIKNAEIKEIPFDGGFIRLLAGSYKEHAGFKSKYLPLNYYDITLNAGAEITIETEHDDSVMLFTLLSDAVISGQTVKEKTAVKLTEGNSVTIKAGTDTAKVLFVGSKTLNESIAWGGPIVMNTKEELQKAFSDLQNGTFIDK*
>cds.c13177_g1_i1|m.36154 c13177_g1_i1|g.36154  ORF c13177_g1_i1|g.36154 c13177_g1_i1|m.36154 type:3prime_partial len:60 (-) c13177_g1_i1:2-178(-)
MVPRGNGKADIIQAGSRKQKGGEGLLRVVLVQSLIDEADCKDLISLFLDLGVDLAHCSL
>cds.c13179_g1_i1|m.36159 c13179_g1_i1|g.36159  ORF c13179_g1_i1|g.36159 c13179_g1_i1|m.36159 type:internal len:124 (+) c13179_g1_i1:2-370(+)
VSAIVGKAAVVQEPRVAVVRCAGSPSNRPRTTEYTGARSCRIESGLYAGHTDCQWGCLGYGDCELACEFDALYIDPVTQLPVIDEERCVACGACVTACPKGLIELRKKGPKGRRVFVSCRNVE
>cds.c13184_g1_i1|m.36181 c13184_g1_i1|g.36181  ORF c13184_g1_i1|g.36181 c13184_g1_i1|m.36181 type:5prime_partial len:72 (+) c13184_g1_i1:1-216(+)
IQTRTLKASSESELYGGGGKYRVVVAAATLLSCFKPVPTPSSPFPPPFLFSVPPPPPFPVPDDRILRRQLL*
>cds.c13185_g1_i1|m.36185 c13185_g1_i1|g.36185  ORF c13185_g1_i1|g.36185 c13185_g1_i1|m.36185 type:internal len:139 (+) c13185_g1_i1:2-415(+)
LLNENGGSHIKIISKIESSLGIKNINEIIEASDGIMVARGDLGLEIPYYDVPYFEKMMIRKCREAGKPVIVATQMLDSMENSPHPTRAEVTDVYLATELGADSTMLSGETASGSYPVESVLTMTNINKRAEMEFYDKT
>cds.c13187_g1_i1|m.36192 c13187_g1_i1|g.36192  ORF c13187_g1_i1|g.36192 c13187_g1_i1|m.36192 type:5prime_partial len:433 (+) c13187_g1_i1:3-1301(+)
VGEGLLGRIVNTLGEPIDGRGAIPGKLYELPLERRAPGVRFRQPVKTPLQTGIKAIDAMVPIGRGQRELIIGDRQTGKTALAIDTIINQRGEYERGKPVYCVYVAIGQKGSTVASLARVLEEHGAMEYTVIVSATASDPAAMQFYAPFAGATIGEFFRDTGRDALVVYDDLTKQAVSYREVSLLLRRPPGREAYPGDIFYLHSRLLERAAKIIESQEDAESLNDLPESLRPILKAGGSLTALPIIETQAGDVSAYIPTNVISITDGQIFLESNLFNAGVRPAINVGISVSRVGGNAQIRSMKKVAGTLKLDQAQYRELEAFSKFGSELDPATVQVLRKGERNVELLKQGQYSPMPVGEQVAVIYCGVHGLLNRLEANRVTEFEALFLEDMRDLHADVLDRFAAGELQAEDTKKVEELAVRIIARLTEAESAS*
>cds.c13189_g1_i1|m.36203 c13189_g1_i1|g.36203  ORF c13189_g1_i1|g.36203 c13189_g1_i1|m.36203 type:5prime_partial len:166 (+) c13189_g1_i1:2-499(+)
FSTTDDPHAGRTVLDLVSGACTQRIYPVGRLDRNSTGLMLLTNDGELTEQLTHPSYSKVKIYEVELDRVLEHADMDRLRSGVETEVGVVAVDRVEHAGEGGRVVGVEIHSGQNRIVRRLFDALGYQVKRLDRVYYAGLTKKDLPRGSWRYLSEAEVQMLRSGRYV*
>cds.c13192_g1_i1|m.36213 c13192_g1_i1|g.36213  ORF c13192_g1_i1|g.36213 c13192_g1_i1|m.36213 type:internal len:119 (+) c13192_g1_i1:1-354(+)
EQEIELGNAKDLVLDKTTLGTKNVPPLDGKVNRDSHRIRLSVTVGTAGAAGSCTRTVHTKISPKYPPETNAAMEELNMEGCVPFTRRAEISGVKNAKSYFWARYGVDGTGNIDLSSQE
>cds.c13194_g1_i4|m.36227 c13194_g1_i4|g.36227  ORF c13194_g1_i4|g.36227 c13194_g1_i4|m.36227 type:5prime_partial len:59 (-) c13194_g1_i4:165-341(-)
SMDHFSYRFTFLNQSEFRFTFNFDLWYCASVDSYGDFFEGTATNKLNLDVFDQFIKYF*
>cds.c13195_g1_i1|m.36228 c13195_g1_i1|g.36228  ORF c13195_g1_i1|g.36228 c13195_g1_i1|m.36228 type:internal len:87 (+) c13195_g1_i1:1-258(+)
VSRKFGGKVEQQESLRKGELLVVTASPSSGSLLQGITAVGATSKGNNEWEVTAEPGNPVIFTVTFEAITLGEITITPPKGGTVSIT
>cds.c13199_g1_i1|m.36234 c13199_g1_i1|g.36234  ORF c13199_g1_i1|g.36234 c13199_g1_i1|m.36234 type:3prime_partial len:72 (+) c13199_g1_i1:388-600(+)
MNAKLSPAKMVGYVQTLLLTIPVSAQENSWEEIVSTNALAHWELKGESFQISKSQLHLPTELFLDSRSGIP
>cds.c13199_g1_i2|m.36239 c13199_g1_i2|g.36239  ORF c13199_g1_i2|g.36239 c13199_g1_i2|m.36239 type:3prime_partial len:72 (+) c13199_g1_i2:358-570(+)
MNAKLSPAKMVGYVQTLLLTIPVSAQENSWEEIVSTNALAHWELKGESFQISKSQLHLPTELFLDSRSGIP
>cds.c1319_g1_i1|m.3365 c1319_g1_i1|g.3365  ORF c1319_g1_i1|g.3365 c1319_g1_i1|m.3365 type:internal len:111 (+) c1319_g1_i1:2-331(+)
EDERPAIEDIGFAGVASSFDIRQDTIFVNLPDGTDVRALRLEYKLIPDGATGIPASGSVLDFSKPQALTVRSAKRMNVLRYVVKAEPKLNDEADLQDIRIAGLPDEDRTE
>cds.c13202_g1_i1|m.36248 c13202_g1_i1|g.36248  ORF c13202_g1_i1|g.36248 c13202_g1_i1|m.36248 type:internal len:140 (+) c13202_g1_i1:1-417(+)
GALEAEVRIPWRHVQDVDDAIYTVLNDAGNNDNCSFTLPSDLEEGSKVVVTLTMAKRAWKNLKFVQNADGRSFDGSMRVRMKSPGDKHFMLNYLNGFRGGPNKISAGPFYEAYPYPNTDHPGAMPLILEGTLMVVEARS
>cds.c13204_g1_i1|m.36254 c13204_g1_i1|g.36254  ORF c13204_g1_i1|g.36254 c13204_g1_i1|m.36254 type:complete len:143 (+) c13204_g1_i1:83-511(+)
MAKALVVFWSGTGNTEIMAEKVAEGLKKGKADVTLKHVSEIDPSDVKKYDLIALGCPAMGDEALEEDEFLPFFEEASENISGKKVALFGSYDWGDGQWMRDWEDEVKDAGAKLFKEGLIINNTPDSDGEDECVEFGKKFASF*
>cds.c13208_g1_i1|m.36257 c13208_g1_i1|g.36257  ORF c13208_g1_i1|g.36257 c13208_g1_i1|m.36257 type:internal len:74 (+) c13208_g1_i1:1-219(+)
KGIEETATQTIELIKQISLLMYEYKNKLRPIFGRQYKHELLNNLFFHPYTKIEYMQNDMMVQRKTATKYLDTI
>cds.c13210_g1_i1|m.36267 c13210_g1_i1|g.36267  ORF c13210_g1_i1|g.36267 c13210_g1_i1|m.36267 type:5prime_partial len:398 (+) c13210_g1_i1:2-1195(+)
GEPEAALIQWLEAEIDFAKGMPGVSNALAARLPLQGAQEPDWSNVQRGAFDALYADDATHPDDTAHHAFYYLGAENQTPRYLRVVDNARGLAEGPSEQFAWKPGNPGCVRLPVPDNGDGWEIQGVYDNRWCILRYPASVGLGYHFCAVSLPLRHEGTLLSHGQGVGFYFAGMLARDTALLIEAQDGYFYGLRRVYLGKSDAGWERVGSPVNISHMHNPVIAQHYGHNSDEGAKRRLGDSLYILLEGGGALVWNTTNGEYRIIEALSYGHTGDQKNLTHGYGVPKHTKEWVTITNPAEWVHGQAKQKEGQTGAESLIVWSYESPAWVLLNRIPKEDKTPIEWIPQEKSPDEPRIGIHIKHKNLVRLVGLTPEHLLFLYRLRTGQTTEEQEFVLQPVTL*
>cds.c13210_g1_i1|m.36270 c13210_g1_i1|g.36270  ORF c13210_g1_i1|g.36270 c13210_g1_i1|m.36270 type:complete len:77 (-) c13210_g1_i1:449-679(-)
MTIVLGDYRVVHVRDVDRRSDSLPASIGLTEIDPSQAVEVAILSLDEQGGVSGEHAGEVESNALSVREEGALVTQG*
>cds.c13216_g1_i1|m.36304 c13216_g1_i1|g.36304  ORF c13216_g1_i1|g.36304 c13216_g1_i1|m.36304 type:3prime_partial len:110 (+) c13216_g1_i1:181-507(+)
MQLDNFVDRHLGLRGDDEQAMLRAVGVGSMGELMEQVVPSNIRLPKALNLPAPLGEQEFLSLMGARGGKNRRMRSLIGQGYYGTGVLPVILRNVFENPTFYTSYTPYQA
>cds.c13224_g1_i1|m.36325 c13224_g1_i1|g.36325  ORF c13224_g1_i1|g.36325 c13224_g1_i1|m.36325 type:internal len:78 (+) c13224_g1_i1:1-231(+)
GAMVSGCASRRGASQYYAIRGKSKFRPTGCGCKKSRRNLFDRKRRYSSSAEVPESGGSARLIFAEGGEVRAVVTVFG
>cds.c13239_g1_i1|m.36406 c13239_g1_i1|g.36406  ORF c13239_g1_i1|g.36406 c13239_g1_i1|m.36406 type:5prime_partial len:73 (-) c13239_g1_i1:486-704(-)
SQQIYVSREVWTLVKSARGQVSKLITLSGEKMHPDSPASELSRTLLSALLEMETHPTALALQGLRDEAQQLF*
>cds.c13244_g1_i1|m.36417 c13244_g1_i1|g.36417  ORF c13244_g1_i1|g.36417 c13244_g1_i1|m.36417 type:internal len:238 (+) c13244_g1_i1:2-712(+)
SVHRDEFGISGGLFWSPDGERLAFYRMDESMVSVYPLVEIEAPIARLNGIRYPMAGGVSHQVKVGVYDVGSGRVSWVESRGGAEDYLTNVTWDPSGEYLYIAELNRGQDTMHLNRFYADGRFERTLFEEVDSCYVEPLHGPVFLPGGGEFLWQSRRDGHDHLYLYRSRDGRLERAVTSGEWDVMSVYGVSGDGRWAYILSNESHVLGRDLYRVRLDGRRGRRERLTRGEGYIRAVVD
>cds.c13250_g1_i1|m.36445 c13250_g1_i1|g.36445  ORF c13250_g1_i1|g.36445 c13250_g1_i1|m.36445 type:internal len:307 (+) c13250_g1_i1:1-918(+)
DGFTGNEKEVPVAQRPELDRWILSALSTLVKEVRQAFEEYEPTRAGRAIQDFTIEQLSNWYVRLNRKRFWGGVLNEDKLAAYQTLYTCLETLSRLMAPLAPFYAEWIYRDLHRLGEGAETGTTPTSVHCTDFPQADAACIDANLEQRMRLAQTVCSMVLALRRKVAIKVRQPLSRIMVPVLDEAFGERLKAVTPTILSEVNVKEIEQIDRFNTVIVKRVKADFKQLGPRFGKSMKLVAKALEELSQEEIATFEQRRYVDLDIEGVSQRVAIGEVEIRSDDIPGWLVTTDSGVTVALDITLTDALIA
>cds.c13253_g1_i1|m.36454 c13253_g1_i1|g.36454  ORF c13253_g1_i1|g.36454 c13253_g1_i1|m.36454 type:5prime_partial len:70 (+) c13253_g1_i1:3-212(+)
GVLLIVHGTGDDNVHYQNSMQLANALIAAGRDFDMITYPDRNHSINTEGARMHLYRHLAQYVERHLFGE*
>cds.c13263_g1_i1|m.36477 c13263_g1_i1|g.36477  ORF c13263_g1_i1|g.36477 c13263_g1_i1|m.36477 type:internal len:77 (+) c13263_g1_i1:3-230(+)
LVTWSRVGGRAADLIVEVHGDQVVRGRVPFTAHYQGSRYTGLAPSSDSASVENAVHALLAACELGVPVESAIQALH
>cds.c13267_g1_i1|m.36489 c13267_g1_i1|g.36489  ORF c13267_g1_i1|g.36489 c13267_g1_i1|m.36489 type:3prime_partial len:95 (-) c13267_g1_i1:1-282(-)
MVKLILLKLSSVSGFHRSFLLWIFHPANISVPRLGRSNHSMLGYRRQQLTHSSSNRQYAALASAPAPGSSAPVSPCRERQDQLREQRTSFLLET
>cds.c13267_g1_i2|m.36495 c13267_g1_i2|g.36495  ORF c13267_g1_i2|g.36495 c13267_g1_i2|m.36495 type:3prime_partial len:55 (-) c13267_g1_i2:1-162(-)
MLGYRRQQLTHSSSNRQYAALASAPAPGSSAPVSPCRERQDQLREQRTSFLLET
>cds.c13268_g1_i1|m.36496 c13268_g1_i1|g.36496  ORF c13268_g1_i1|g.36496 c13268_g1_i1|m.36496 type:internal len:147 (+) c13268_g1_i1:2-439(+)
EEAETTEAPVAPVAMEKHIEFLKDQKIIEGDKTGDLMLDRNIDRASFAAILVRAAGKEATAEAVKTLPGRFKDMNAAHWANGYATVAHDMNLMKGNTAGEFMPGKEISYAEIATTLVRFLGKEQPGFVWPTSYIAKATELGLFEGV
>cds.c13269_g1_i2|m.36499 c13269_g1_i2|g.36499  ORF c13269_g1_i2|g.36499 c13269_g1_i2|m.36499 type:5prime_partial len:72 (+) c13269_g1_i2:3-218(+)
RGSGAPSRSEPAGAPALGAAAASESAWIVSDLRTLFSGPITLILGRNTSRRTLIFAFTGEQKMKKEKQYIH*
>cds.c13270_g1_i1|m.36500 c13270_g1_i1|g.36500  ORF c13270_g1_i1|g.36500 c13270_g1_i1|m.36500 type:internal len:155 (+) c13270_g1_i1:1-462(+)
GEALKGNSKHIIDHNVVLKIARQVLKLKKANYNVAIVVGAGNIWRGESGSALGMQRVQADNMGMLATIMNGIAVEDALESIGLETRLMSAMEINKIAEPYIRKKALSHFSKNRILILAGGTGSPFFSTDSAAALRAIELNIPLILMAKNGVDGI
>cds.c13272_g1_i1|m.36503 c13272_g1_i1|g.36503  ORF c13272_g1_i1|g.36503 c13272_g1_i1|m.36503 type:complete len:286 (+) c13272_g1_i1:132-989(+)
MNSTTPFSISYRGRLLDLSQPQIMGILNVTDNSFYAESRCATEEQIANRTREIIDEGGTIIDLGACSTHPGSQPVTPQQEIDRLTKAIEIIESINPQIPLSIDTYRADVAKALMEKFGPLIINDIAAGEMDPNMFSVVTDWQAPYILTHIQGTPTNMQVDPHYDDVVAEVIDFFNQRVEKLKRMGATNLILDPGFGFGKSVDDNYTLLRNMEAFHALELPILVGVSRKSMIYKITNGTPQTALAGTIAINAIALLKKAHIIRVHDVQEAVDTRTVVQRYMQQKEW*
>cds.c13278_g1_i1|m.36519 c13278_g1_i1|g.36519  ORF c13278_g1_i1|g.36519 c13278_g1_i1|m.36519 type:internal len:236 (+) c13278_g1_i1:3-707(+)
TMGQHRTIRGVVTSASDGAPLPMVAVLVEGTTHGVSTGEDGSYSIDVTGPDAVLVFAYTGYETQKVVVADSKEINVALKMATEQIDEVMVVAYGTVKKESFTGSADVISSKKLEKRPVSNVTKTLDGMTTGILSTSGSGQPGAGSTVVIRGYGSINASTEPLYVVDGIPYGGTISSLNPADIESVTVLKDASAGALYGARGANGVIMITTKKGSMGEECDKMRVNFKGSWGFSNR
>cds.c1327_g1_i1|m.3379 c1327_g1_i1|g.3379  ORF c1327_g1_i1|g.3379 c1327_g1_i1|m.3379 type:internal len:121 (+) c1327_g1_i1:3-362(+)
GFAPYPIRIADVKGRLLDLKQLRGKLTLIMLAMTTSYTCIEDFEMLRKFQTRYGEHLEIVTLCADENAASGAAFVEAQGFGWHFAMLEEQKDLLERYDVRAFPTYYLLDERGLLLYSPAR
>cds.c13282_g1_i2|m.36531 c13282_g1_i2|g.36531  ORF c13282_g1_i2|g.36531 c13282_g1_i2|m.36531 type:5prime_partial len:112 (+) c13282_g1_i2:3-338(+)
SLAPFTARPPWGSGHGVKGQVLRRAPWVLCPRAWVAGGGWPVGVPGGPVCPPQSLGVLEGILDGIEVNGTEAKQGGVWVRPRGEQYQVTRWKAKKKERPMFPENQHVRVYP*
>cds.c13282_g1_i3|m.36537 c13282_g1_i3|g.36537  ORF c13282_g1_i3|g.36537 c13282_g1_i3|m.36537 type:5prime_partial len:86 (+) c13282_g1_i3:1-258(+)
LQTRLRAWVAGGGWPVGVPGGPVCPPQSLGVLEGILDGIEVNGTEAKQGGVWVRPRGEQYQVTRWKAKKKERPMFPENQHVRVYP*
>cds.c13287_g1_i1|m.36557 c13287_g1_i1|g.36557  ORF c13287_g1_i1|g.36557 c13287_g1_i1|m.36557 type:5prime_partial len:86 (-) c13287_g1_i1:11-268(-)
RYSSLRAEVTVRMASGCWPRAPPRFSQLNMVAARCPLSSDGDAQREGYQGGAQTAGPGRESWAGVPRGWEAPAERPVLAVPSGAV*
>cds.c13288_g1_i1|m.36559 c13288_g1_i1|g.36559  ORF c13288_g1_i1|g.36559 c13288_g1_i1|m.36559 type:internal len:189 (+) c13288_g1_i1:1-564(+)
EKALNRDEFIGAIGKLFDDVTFVKDNNENAIRMTGVAAGINTFILEGPGLEEGGIELKAETELEFGDGTGKVAKNITVKATADQLITASQLGGTGKDQNVVIKVISGTVTDDSGNAIADKSISLAANGKIKLTKGAVVEIQYNEGAKVQVGANALLQGTDHKLADGDKLKGSGTLTLATGGKIKFKDN
>cds.c13290_g1_i1|m.36561 c13290_g1_i1|g.36561  ORF c13290_g1_i1|g.36561 c13290_g1_i1|m.36561 type:5prime_partial len:57 (-) c13290_g1_i1:125-295(-)
AGQRDQRDTPHGVPAGAQSLPSCPPRAPLTLVAPGGTWSLQALRGVQGFSSGPLGT*
>cds.c13293_g1_i1|m.36572 c13293_g1_i1|g.36572  ORF c13293_g1_i1|g.36572 c13293_g1_i1|m.36572 type:5prime_partial len:198 (+) c13293_g1_i1:3-596(+)
HRISRVRDRVRTIVIGKAMKRLFWCVLFLVLASLGFIGCGTTSDPASGSATIQDVPAEDLTVEALLSLDTSYVGQSVVVRGDVDHVCKKSGRRCFLSSESGVPIRIEAQGEIESFPSDLIGHTIRVYGVLRGQVVPESRIAAMEATLDKRDSVASGQEHCSTERNTVAKMRSWMEENGKDFYLLYYIDGERYEVVGE*
>cds.c13293_g1_i1|m.36573 c13293_g1_i1|g.36573  ORF c13293_g1_i1|g.36573 c13293_g1_i1|m.36573 type:complete len:183 (+) c13293_g1_i1:577-1125(+)
MKSLGNSIRRWSRTIHRDLGYFFIGACLVYGVSGFVLSLRSFDVDVANAHQVVEVQLPVGLSPDSAVTAWALHRGALPTARSARADDGRVRLVVPGARLHYSPEDGMVRGEVITPRQGLSYLNRLHYNRKGAWAWMALVFAVGLVVLALTGAVMVRGRRGFMHRGVWFMVAGLALMAFLVLV*
>cds.c13297_g1_i1|m.36582 c13297_g1_i1|g.36582  ORF c13297_g1_i1|g.36582 c13297_g1_i1|m.36582 type:internal len:384 (+) c13297_g1_i1:2-1150(+)
HVRNILLGESVASLFEARGVRVIRANLINDRGIHICKSMVAWRRYGGGETPLSSGEKGDHLVGKYYVLFDEHYRREMAELVKGGMNEEDARSQAPILQEAQEMLRLWERGDEETVSLWREMNGWVYAGFEQTYAALGAHFDRFYYESDTYLLGKRLVEDGLNRGLFYRRADGSVWVDLREDGLDEKLLLRADGTSVYMTQDLGTAVERYGEYSFDYMVYVVGNEQDYHFQVLKLLLSKLGYSWSDSIYHLSYGMVFLPDGKMKSREGTVVDADDLLASLRDEAAAVASESGKLEDLDADAADAVYREVGLSALKYYMLRVDPSKSMTYDPRESIDFNGNTGPFLQYTYARASSILRRMAYETLDRVDDSLFEGVAFGQPERVL
>cds.c13305_g1_i1|m.36611 c13305_g1_i1|g.36611  ORF c13305_g1_i1|g.36611 c13305_g1_i1|m.36611 type:3prime_partial len:205 (+) c13305_g1_i1:95-706(+)
MVRMTGLSVNVNKIATLRNSRGGNYPDVLEWVVKLQSYRLRGGGAVRRRIRGITVHPRPDERHITYADARAICHLIQPGMEYNIEGYPSDEFIDLVLSIRPDQVTLVPDAPDVLTSDAGWDVKANAELLERVISNFSVKGIRVSLFMDADVDRINELSVLYPLRPDRVELYTGPYAEAHRRGKASEILGTYRSAVEAAMELGLC
>cds.c13309_g1_i2|m.36626 c13309_g1_i2|g.36626  ORF c13309_g1_i2|g.36626 c13309_g1_i2|m.36626 type:5prime_partial len:89 (+) c13309_g1_i2:3-269(+)
AAAAAAPGPAAAAAAALPPPGPPSGRSGLGSRGGHHVLAGGAGRPAPGGDVGLTAWRTVTPPTTTTSSPRRSPALRARGGTTIGEVTS*
>cds.c13321_g1_i1|m.36654 c13321_g1_i1|g.36654  ORF c13321_g1_i1|g.36654 c13321_g1_i1|m.36654 type:5prime_partial len:116 (+) c13321_g1_i1:3-350(+)
NGEDVSLVEQNDMYVIVEIQGQQFKVTNNQQLYVHRLPGETGDKVNFDRVLLVDREGAVTMGAPTVQGAQVKAKIVEHVKGDKVIVFKKKRRKGYRVKRGHRQQFTQIAVEEIVA*
>cds.c13321_g1_i1|m.36656 c13321_g1_i1|g.36656  ORF c13321_g1_i1|g.36656 c13321_g1_i1|m.36656 type:complete len:91 (+) c13321_g1_i1:385-657(+)
MAHKKGVGSSRNGRESHSKRLGVKIYGSQMAKAGNILVRQRGTVHNPGLNVGMGRDHTLFALVDGVVQFEKGRLDRSYVSVIPQEAPEKQ*
>cds.c13321_g1_i2|m.36658 c13321_g1_i2|g.36658  ORF c13321_g1_i2|g.36658 c13321_g1_i2|m.36658 type:5prime_partial len:53 (+) c13321_g1_i2:1-159(+)
PEELREEVKAKIVEHVKGDKVIVFKKKRRKGYRVKRGHRQQFTQIAVEEIVA*
>cds.c13321_g1_i2|m.36657 c13321_g1_i2|g.36657  ORF c13321_g1_i2|g.36657 c13321_g1_i2|m.36657 type:complete len:91 (+) c13321_g1_i2:194-466(+)
MAHKKGVGSSRNGRESHSKRLGVKIYGSQMAKAGNILVRQRGTVHNPGLNVGMGRDHTLFALVDGVVQFEKGRLDRSYVSVIPQEAPEKQ*
>cds.c13323_g1_i1|m.36667 c13323_g1_i1|g.36667  ORF c13323_g1_i1|g.36667 c13323_g1_i1|m.36667 type:5prime_partial len:70 (-) c13323_g1_i1:983-1192(-)
EGRGSGQDLIEAEDGHGFRRLGSPSTARTQSADVEEGHLEVPAESLYEDSLQGRGHRVVQGSWWVFSFW*
>cds.c13324_g1_i1|m.36671 c13324_g1_i1|g.36671  ORF c13324_g1_i1|g.36671 c13324_g1_i1|m.36671 type:complete len:287 (+) c13324_g1_i1:137-997(+)
MKKIIVPIDFSEEAMNGLTLAITLANHFDATIQMVYVQRRLPDLGHVGIEEEKRIALKEFEKLMAQYQPTLPKGVSLECIIKQGRVYREIVAQAEAFEDAVIVTSTHGASGFEEFFLGSNTLRILAASECPVYTIIEGVEPRPIRNIVLPIDTTIECRQKAPYTAKLALAWGATVHLLSVIETPVEAVQKKVASFSKQLEDYFAERKIPTVSHTSEGQDFIESIINYTIATNSDLITIIAKDRDTHHLLLIGDKAQRLISRAPMPVLVLAPSVDTIRQSFNSMGGY*
>cds.c13328_g1_i1|m.36690 c13328_g1_i1|g.36690  ORF c13328_g1_i1|g.36690 c13328_g1_i1|m.36690 type:complete len:429 (+) c13328_g1_i1:69-1355(+)
MGLIEGIFARQILDSRGNPTIEVDVTTTEGGFGRAAVPSGASTGVHEAVELRDGDKSMFGGKSVLKAVQNVNDTITDALLGMEVSDQRGIDDAMRNLDGTDNKGKLGANAILGVSLAAAYAAADELDIPLYRYVGGAAAHIMPVPMMNILNGGQHADNPIDIQEFMIMPVGAKSFSGALQMGAEVFHTLKSVLKEHKQSTNVGDEGGFAPNLPTHEAVLDTILQAVERAGYKPGKDIVLALDAAASEFYDEKRKVYHFESTGEDKTAEQMVAYWEKLTGSYPIVSIEDGLHEDDWAGWKILTDKLGKKVQLVGDDLFVTNVKRLQEGIDKGVANSILIKVNQIGTLSETIDAVRLADIHGMTSVMSHRSGETEDTTIADLAVALSTGQIKTGSMSRTDRIAKYNRLLRIEELLGDQAIYPGAAFRNCR*
>cds.c13329_g1_i1|m.36696 c13329_g1_i1|g.36696  ORF c13329_g1_i1|g.36696 c13329_g1_i1|m.36696 type:internal len:198 (-) c13329_g1_i1:3-593(-)
RESRASGFETRRQPCCERSWGLRPGPWAPERHALSSSGFGRGTLRTGLALGFLKELRSGEGGSLPGRAAGAVVGLAGDASAVPRMELRRASGGGGSGPLAASRGLPLAAGGARPAREMGTTLRMLSFSQPVSVLTGRTGPTGRTGPAGPALRRPAPTRGGPANGGASLGELLLRAVASLALAGLSLGGPPLQLSSSL
>cds.c1332_g1_i1|m.3393 c1332_g1_i1|g.3393  ORF c1332_g1_i1|g.3393 c1332_g1_i1|m.3393 type:5prime_partial len:67 (+) c1332_g1_i1:2-202(+)
CPNCGSMVLGEDQIYKRFARIESPVYYTMKYKIDKIRELIRDNFNVVEDLKSKYFEGMKWREEKGL*
>cds.c13332_g1_i1|m.36703 c13332_g1_i1|g.36703  ORF c13332_g1_i1|g.36703 c13332_g1_i1|m.36703 type:5prime_partial len:322 (+) c13332_g1_i1:1-966(+)
THDIHWLYISLKILSAVVCSCATYLYVIWLRHPLRELEKLVVRLHGGDLRPLRDTERYGGYRHELKNMAQLLDELRMRLHEVLSSARRDGDQVLELSEQLTDQGHTLAQGTSEQASSAEEMAGTIESISALSDANSGRSMHAEQVSRTMMERVEEQSNRMREVNERMSNIDYRVSVLTEIVNQTNILALNAAVEAARAGEAGRGFAVVAAEVRKLAENSREAAQEIIEEVDVGAALAHGTAEFMHSNIDHFVQVQKLVEEINTNSAEQRDRLVSIATAVEEASRITQVAADLAQRQSESARVLTEIARRLKGQIDFFQLTQ*
>cds.c13335_g1_i1|m.36717 c13335_g1_i1|g.36717  ORF c13335_g1_i1|g.36717 c13335_g1_i1|m.36717 type:internal len:295 (+) c13335_g1_i1:1-882(+)
TIRRDSLHVVSVIPDGPSERVGVRPGDVIVRVDGAPISGKELNNRRVRDLLRGPKGTKVRLENVRGGDTLTFIVERDRIPLLSVDVEYVLDSGVGYLRMNRFSLDSYQEMVSALGRMEKRKVKGVILDLRGNGGGVMHPAVDIAGLFLHPGALVVYAQGHAVPRQDFFVDERSRSAWRDKPLVVLVDEYTSSSSEILSGALQDWDRAVIVGRRTYGKGLVQQQIPLMDGSYLRLTVARYYTPSGRIIQTPYKMGDEQEYRDRFRARYTSGELFHADSVKTNDSLLMYTLRSGRP
>cds.c13337_g1_i1|m.36723 c13337_g1_i1|g.36723  ORF c13337_g1_i1|g.36723 c13337_g1_i1|m.36723 type:internal len:76 (-) c13337_g1_i1:2-226(-)
IFGIVGKHYVSLYGISYSIDTVDICFHAGICDYASLIMINSGSFKADVFYFGNSADTYDYGIGCDMFFFFFKREG
>cds.c13342_g1_i1|m.36731 c13342_g1_i1|g.36731  ORF c13342_g1_i1|g.36731 c13342_g1_i1|m.36731 type:5prime_partial len:88 (+) c13342_g1_i1:1-264(+)
STMSIAMMNITVIMTTNIAAALTIITHMTITDTITMNTDIFTMNIVPVSMTITSMNITVTMSTAGADTTITIIQAADVSIITALQKR*
>cds.c13350_g1_i1|m.36747 c13350_g1_i1|g.36747  ORF c13350_g1_i1|g.36747 c13350_g1_i1|m.36747 type:3prime_partial len:297 (+) c13350_g1_i1:331-1218(+)
MNIRSRACVLSLLIVILSNGLLLAQVRSPLLENPRYGATREDREECLKNTSYYQEYYKQNNYKDAVHGWSIVYTICPRSSENVYIRGLRMIKMSIDQTQDPSERKVLIDSMLRIYDKRISYFKKEGYNLTQKGIDLFTLSPERAPEVLDILRRAFALEGKKFDAQAMLVYMQATKDLYVDKRLSADSVISAYSQLSEVFAYQVEKNPSDDKVKSMSEQLDALFTSTGVASCDNLIAIYSPKLESNPTDVSLARSVYTQLTALRCTDAPIFLTAAETLFNSEPTASLGNEIARLYVA
>cds.c13355_g1_i1|m.36759 c13355_g1_i1|g.36759  ORF c13355_g1_i1|g.36759 c13355_g1_i1|m.36759 type:5prime_partial len:92 (+) c13355_g1_i1:2-277(+)
ERRLIKGRTPVDEPSFMVSVFPNPFRDEIQILSDAAIESVRLYSSMGHLVMFNDSLGSCEAVLHVEGLSSGVYHLVVGVDGAERVFRLVRE*
>cds.c13355_g1_i2|m.36760 c13355_g1_i2|g.36760  ORF c13355_g1_i2|g.36760 c13355_g1_i2|m.36760 type:5prime_partial len:185 (+) c13355_g1_i2:2-556(+)
TVVCEFEKVPVLVERLLSVTLRTIDEGSGTAIAGVRVALVGSDRVEMTDDRGKVRFKDLEFGKVYRFSLSHTGYESREWTVSLLRKNQDVEVDVALRSKGRTPVDEPSFMVSVFPNPFRDEIQILSDAAIESVRLYSSMGHLVMFNDSLGSCEAVLHVEGLSSGVYHLVVGVDGAERVFRLVRE*
>cds.c13356_g1_i1|m.36761 c13356_g1_i1|g.36761  ORF c13356_g1_i1|g.36761 c13356_g1_i1|m.36761 type:5prime_partial len:80 (+) c13356_g1_i1:1-240(+)
GAIISVLEQTPPELYADIVHRGIYLTGGGALLRGLDKRLQDRIKIKFIVAEDPLHAVARGTGIALKRVDQKEKCPYLIR*
>cds.c13359_g1_i1|m.36773 c13359_g1_i1|g.36773  ORF c13359_g1_i1|g.36773 c13359_g1_i1|m.36773 type:complete len:54 (-) c13359_g1_i1:73-234(-)
MSSMAGRSEVMLQLLPPREKLLRAAGGCGGWGGLRGAGPNEPRDLQWRQLPEQ*
>cds.c13359_g1_i1|m.36771 c13359_g1_i1|g.36771  ORF c13359_g1_i1|g.36771 c13359_g1_i1|m.36771 type:5prime_partial len:71 (+) c13359_g1_i1:1-213(+)
PAPGGGNWGRGGWRITGAEAGGAVSLFRELSPLQVPRLVGPCPSQSSPPPTTARGSEKLLPRRQQLQHHL*
>cds.c13361_g1_i1|m.36775 c13361_g1_i1|g.36775  ORF c13361_g1_i1|g.36775 c13361_g1_i1|m.36775 type:complete len:70 (-) c13361_g1_i1:52-261(-)
MSGRGKLGEDWEGAEVVVMSGRGKLGEDWEGAEVVVMSGRGPPFHEGLAESPAQFHLTDEKALGYKYEH*
>cds.c13363_g1_i1|m.36782 c13363_g1_i1|g.36782  ORF c13363_g1_i1|g.36782 c13363_g1_i1|m.36782 type:internal len:116 (+) c13363_g1_i1:2-346(+)
PRWRGFTLLSENNNGTVTMSVAYMYNRGYHGGEAKLGVKGMWPRLELGGRIGGQPRLWQWVTGPGHPRVYEERGVFASGHATLRFPISGGAERLGYWVEPLVEARVDNQPIWNPV
>cds.c13364_g1_i1|m.36786 c13364_g1_i1|g.36786  ORF c13364_g1_i1|g.36786 c13364_g1_i1|m.36786 type:complete len:76 (-) c13364_g1_i1:10-237(-)
MPFSSKLDCRLKLSLALGMTGGGVDWEDGEDGDTEKRRSPPMALITWLFGLWGRRGLIVSERITASDAAGECRWV*
>cds.c13366_g1_i1|m.36796 c13366_g1_i1|g.36796  ORF c13366_g1_i1|g.36796 c13366_g1_i1|m.36796 type:3prime_partial len:63 (+) c13366_g1_i1:912-1097(+)
MQVKEEKSTKAAVVGAAIVKELENVSDVMLIDELSRRVHSNSQLLEEVRAMNAELIEVNKKL
>cds.c13366_g1_i1|m.36793 c13366_g1_i1|g.36793  ORF c13366_g1_i1|g.36793 c13366_g1_i1|m.36793 type:5prime_partial len:302 (+) c13366_g1_i1:1-906(+)
VTTGKAEVSMPDDKGGDSLFSSLHSSYREQLSEQDFERLSKFIYSVAGIKLPPVKRIMLQSRLQKRLRALDIPDFKTYADYVTSAAGQQEELVHMLDVVSTNKTDFFREPVHFDYLRDVVLPQFVQEGRQRTVKFWSAGCSSGEEPYTIAIVASEFFAQHPGFDFSILGTDISTRILASAVNAVYKEERVADIPFELKRKYFLRSKDREKATVRVVPELRRKCSFTRLNFMDEVYRVSDVYDVVFCRNVLIYFDRKTQEAVIRKLCGKLKAGGHFFLGHSESVMNMDLPLRQLRPTIFVKE*
>cds.c13369_g1_i1|m.36804 c13369_g1_i1|g.36804  ORF c13369_g1_i1|g.36804 c13369_g1_i1|m.36804 type:3prime_partial len:96 (-) c13369_g1_i1:1-285(-)
MGRRGGGGRLKPVPLKGTSTLYTCPHHPPTPPPRIPLRRTATGESEGGRDGGEGENTGRGGAALTPTFSLRTCSPRSLLYSHSNTGSWGLREEAR
>cds.c13372_g1_i1|m.36811 c13372_g1_i1|g.36811  ORF c13372_g1_i1|g.36811 c13372_g1_i1|m.36811 type:5prime_partial len:72 (-) c13372_g1_i1:640-855(-)
RKRAGWGGWLRVLGTQEPSVDDTEQQHEDHVEEDEAAQTGGGPGGWGGPAPHPLHNLQGGPQPLGGALEEI*
>cds.c13372_g1_i2|m.36819 c13372_g1_i2|g.36819  ORF c13372_g1_i2|g.36819 c13372_g1_i2|m.36819 type:5prime_partial len:72 (-) c13372_g1_i2:571-786(-)
RKRAGWGGWLRVLGTQEPSVDDTEQQHEDHVEEDEAAQTGGGPGGWGGPAPHPLHNLQGGPQPLGGALEEI*
>cds.c13373_g1_i1|m.36823 c13373_g1_i1|g.36823  ORF c13373_g1_i1|g.36823 c13373_g1_i1|m.36823 type:internal len:264 (+) c13373_g1_i1:1-789(+)
SAGVLQGELEWVFLNRVDADITRSDSLAPYLSEGGVEAVINCAAYTAVDAAEGDEAGAERVNGTGPARLAEQLSGGEYLVQISTDYVFGGSGNRPYRPDDVVHPVGSYARSKRTGEVAVLGYERGVVVRTGWLYSFGYSGFVGHVVRAVRGGGRMRVVYDQVGCPTWAGWLAEALVGMVEQGLEAGVWHATNRGAVSWYDFAVAINGVLGGGASIEPILSCEYPQRAERPGYSVLDSSATFLRYGEALSEHWYGALKRAAGEE
>cds.c13373_g1_i2|m.36825 c13373_g1_i2|g.36825  ORF c13373_g1_i2|g.36825 c13373_g1_i2|m.36825 type:internal len:207 (+) c13373_g1_i2:3-620(+)
GLRVYGTGPARLAEQLSGGEYLVQISTDYVFGGSGNRPYRPDDVVHPVGSYARSKRTGEVAVLGYERGVVVRTGWLYSFGYSGFVGHVVRAVRGGGRMRVVYDQVGCPTWAGWLAEALVGMVEQGLEAGVWHATNRGAVSWYDFAVAINGVLGGGASIEPILSCEYPQRAERPGYSVLDSSATFLRYGEALSEHWYGALKRAAGEE
>cds.c13381_g1_i1|m.36838 c13381_g1_i1|g.36838  ORF c13381_g1_i1|g.36838 c13381_g1_i1|m.36838 type:internal len:126 (+) c13381_g1_i1:1-375(+)
LAEALVTVGSQSGKTNADGVVVLNLPAGQHDYTVTLADYEDATGSVEVMDGAVSQKVEMVKKSSVAPSPNPQPKPEPKPEAKPTPVDAEAIGISVYPNPVSTRLFVTATQPISMVEIFSVHGMLV
>cds.c13382_g1_i1|m.36839 c13382_g1_i1|g.36839  ORF c13382_g1_i1|g.36839 c13382_g1_i1|m.36839 type:5prime_partial len:332 (+) c13382_g1_i1:1-996(+)
SSRLTTGDSVATQLGVYLTFTFVESYGSGDLVLEFYELARRLPDSAIRGEEADWEVGVKYGEVTLKGNEDKVTLRLPDELGKRLMEALERNREKLSGWSEDYYGIKIVARRADPSDKGRMVLLHTSSPEDGIMVKWQHEGRESNVRFQFGRAGRRYYYTRYDPSGLPLQAQLAVDKEGQQSSSSFYLTGDRGVTTFLDFGEVVRRWRDSMPMVLHRVELCVPMAEASVALGDSLVGRLVAVTFDEDGRRFELPDQTVSGSVYGGYYLRQRGYYSINMTLFFQQLLRDEGGRPVVELRAADFVPGVGRVILSREGLPRSPGLSLIITYTPLH*
>cds.c13386_g1_i1|m.36857 c13386_g1_i1|g.36857  ORF c13386_g1_i1|g.36857 c13386_g1_i1|m.36857 type:5prime_partial len:95 (-) c13386_g1_i1:57-341(-)
EAGKGCGGQSEGIWTASAVLEGAGTENGVDVPSEARKAQVQNTHRGAGRERGTSPEALTETARRRRGTFGLTTTALPGQQGSVRGSEGPGTSTR*
>cds.c13390_g1_i1|m.36869 c13390_g1_i1|g.36869  ORF c13390_g1_i1|g.36869 c13390_g1_i1|m.36869 type:internal len:169 (+) c13390_g1_i1:1-504(+)
EVDIFLTPKDGTPSAAKDPKRVTFVVKEMGSGALLKGAKVTMNGKEVESDEQGKAVFEGVVKGTHGYTVRLDNYEDCSGKAVTVAEDIEVEVILTLASGASSAAKDIKKVTFVVREFGSGAVLSGAIVAMNGKEVKSDAQGNAVFDGVAKGTQSYKAQLENYKDASGK
>cds.c13390_g2_i1|m.36873 c13390_g2_i1|g.36873  ORF c13390_g2_i1|g.36873 c13390_g2_i1|m.36873 type:internal len:87 (+) c13390_g2_i1:1-258(+)
EVDIFLTPKDGTPSAAKNPKRVTFIVMDETSKAVLQGANVTMNGKVVVSDVQGKAVFEGVESGKHGYAATHEGYVDLWREILIEEA
>cds.c13393_g1_i1|m.36883 c13393_g1_i1|g.36883  ORF c13393_g1_i1|g.36883 c13393_g1_i1|m.36883 type:internal len:95 (+) c13393_g1_i1:3-284(+)
STLEAYFQGRKELFAGLAIEGLEKEWKEHPMLHVDFSRDNFAVTGVLEDTLNTILSDWEEVYGRNASDATYAARFIRVIKNAHARTGQQAVVLV
>cds.c13398_g1_i1|m.36903 c13398_g1_i1|g.36903  ORF c13398_g1_i1|g.36903 c13398_g1_i1|m.36903 type:3prime_partial len:113 (+) c13398_g1_i1:354-689(+)
MKIKKGDLVAIIAGKDQFETNKKGEKLRKTGKVLKVYPKDRKVIVEGVNKVKKHEGPTQQNEEGRILDIEAPIDISNVAYIDPKEKVPTKIGYKIVNDKKVRYAKRSGTIID
>cds.c13398_g1_i1|m.36902 c13398_g1_i1|g.36902  ORF c13398_g1_i1|g.36902 c13398_g1_i1|m.36902 type:5prime_partial len:113 (+) c13398_g1_i1:3-341(+)
ADNTGAKELNVIKVLGGSRRRYANIGDIVVVSVVKATPGGVVTKGQVCKAVIVRSKHGLRRKDGTVIKFDENAAVIIKDDKSPLGTRIFGPVARELREDNYMKILSLAPEVL*
>cds.c1339_g1_i1|m.3413 c1339_g1_i1|g.3413  ORF c1339_g1_i1|g.3413 c1339_g1_i1|m.3413 type:internal len:281 (+) c1339_g1_i1:3-842(+)
TPRDTVILSIKFITKSTMGLFSFFTQEIAIDLGTANTIIIHNDKVVVDEPSIVAIDRTDNKLIAIGKEARAMQGKTHEHIQTIRPLRDGVIADFDACEQMMRGMIRLINKRKRLFSPALRMVVCVPSGSTEVELRAVRDSAEQADGRDVYMIYEPMAAALGIGIDVDEPNGSMVVDIGGGTTEIAVITLGGIACNMSERIAGDGFTADIQAYMRRQHNIKIGERTAEDIKIAVGAALADLENPPEDFVVHGPNLMSNLPVEVPVNYQEIAHCLEKSLSKI
>cds.c13401_g1_i1|m.36906 c13401_g1_i1|g.36906  ORF c13401_g1_i1|g.36906 c13401_g1_i1|m.36906 type:3prime_partial len:104 (+) c13401_g1_i1:39-347(+)
MAKSGKIGVATENIFPIIKKFLYSDHEIFLREIVANAVDATQKLRTLSRAGDFTGELGDETIEVRLDKEAKTLTISDKGVGMTADEVEKYINQIALSGARTKA
>cds.c13406_g1_i1|m.36916 c13406_g1_i1|g.36916  ORF c13406_g1_i1|g.36916 c13406_g1_i1|m.36916 type:complete len:93 (-) c13406_g1_i1:216-494(-)
MCTLGVDVDLCLWEREPSEEGLEALNVKAWGVEYLCWEPGGIRETDSRIRRIVKEGSAGTPPSPTVEFGNNKSCLILLQSTHIVGTLVLQCS*
>cds.c13408_g1_i3|m.36927 c13408_g1_i3|g.36927  ORF c13408_g1_i3|g.36927 c13408_g1_i3|m.36927 type:3prime_partial len:67 (-) c13408_g1_i3:1-198(-)
MLIEGESDNTVGGPSPHPSALLIRFAVTPKQILTPTAKVNRDITRSARRPMLLRPRAAPPALPPAG
>cds.c13418_g1_i1|m.36955 c13418_g1_i1|g.36955  ORF c13418_g1_i1|g.36955 c13418_g1_i1|m.36955 type:5prime_partial len:269 (+) c13418_g1_i1:1-807(+)
SDTTSLGKQNELVDISNATLMLRDNLRSIVQQLNDNIDNLSTTGSSVNGASEKLTDSATSQTASLEEISASMEQMVSNIDSNASSANESEKISSEVRAGMENVASRSRESLDAVHQIATQIGIVNDIAYQTNILALNAAVEAARAGEYGRGFAVVATEVRKLAERSREAADDIVNYTRTTVGITEQSAKQVEELIEKISQFTEIVSHISSAIHEEAQGAGQVNIALQQLNEHAQGTSSLVADLNEGVASIEAAGKNLGELIKFFKFSK*
>cds.c13420_g1_i1|m.36959 c13420_g1_i1|g.36959  ORF c13420_g1_i1|g.36959 c13420_g1_i1|m.36959 type:internal len:101 (+) c13420_g1_i1:3-302(+)
ATTVTGIEMFRKLLDEAVAGDNVGLLLRGIQRTDIERGQVLAKPGTISPHNSFAAQVYVLTKEEGGRHTPFVNGYRPQFYFRTTDVTGTITLPKGVEMVM
>cds.c13425_g1_i1|m.36989 c13425_g1_i1|g.36989  ORF c13425_g1_i1|g.36989 c13425_g1_i1|m.36989 type:5prime_partial len:98 (+) c13425_g1_i1:3-296(+)
VLLQAAGGMNSGLMQFLMLALILVVFYFFLMRPQIKRQKEMRKFQSSLKRGDQVMVAGGIYGKVTEVADTYVMVEVSPNTEIKVVKGNVFASAETAA*
>cds.c1342_g1_i1|m.3421 c1342_g1_i1|g.3421  ORF c1342_g1_i1|g.3421 c1342_g1_i1|m.3421 type:internal len:78 (+) c1342_g1_i1:3-233(+)
VCPQRITPELCEMLKKYHPVWLNTHFNHPREVTPESKAACEMLANAGVPLGNQSVLLRGINDCTSVMKRLVHDLVKI
>cds.c13435_g1_i1|m.37032 c13435_g1_i1|g.37032  ORF c13435_g1_i1|g.37032 c13435_g1_i1|m.37032 type:5prime_partial len:60 (+) c13435_g1_i1:3-182(+)
HLVLEVTEKVTKKTSVMRLDLKNFGAFSKVGDFVIRNTPSETGIVNANAKDIINKAKSI*
>cds.c13436_g1_i1|m.37033 c13436_g1_i1|g.37033  ORF c13436_g1_i1|g.37033 c13436_g1_i1|m.37033 type:internal len:215 (+) c13436_g1_i1:3-644(+)
DSIHTALIIKDVDGVIPASHPITFSFFSPQGDLLSEQVISSGPVHHYRFSVRTSDDAPTGHYRVRARVGNWTQQQMIRVEHVRAPRLRVTLSPSADVYSTGEAISTGLQAQWLHGAVARGLAAEVSYELHMDADPFPEYPGYRFYDANSSFTRTELFLGRQGLDGEGQASFRDVIPHLSPVPGMLRGMLLARVEETGGGVSRAQERFRLSPYSS
>cds.c1343_g1_i2|m.3423 c1343_g1_i2|g.3423  ORF c1343_g1_i2|g.3423 c1343_g1_i2|m.3423 type:5prime_partial len:52 (+) c1343_g1_i2:1-156(+)
VQPRIVKQKERSKGSPDVDSRRFKTSLDIVCEAFPEPFNQLSSSYFPVTGS*
>cds.c13441_g1_i1|m.37053 c13441_g1_i1|g.37053  ORF c13441_g1_i1|g.37053 c13441_g1_i1|m.37053 type:complete len:369 (+) c13441_g1_i1:1731-2837(+)
MKETPLHSRHVALGAKMAEFAGYDMPIEYVGINEEHRNVRSHAGIFDVSHMGDIWVKGPRAIEFLQHVTSNNVAALEDGQVQYSCFPNEAGGIKDDFLTYRINAETFLLVVNAANLEKDWAWLCQHAKAFGLTPGKELYDASGEISQVAVQGPLAMQVVQKLVDEPVTEMKYYTFKKVNLAGVKDVILSITGYTGAGGCEIYCANEDVAHIWDELLRVGKAENLQPTGLGARDTLRLEMGFCLYGHDINEETSPIAAGLGWITKIMDGKEMIGKEQIAKVKAEKPARKLIGFEMVDKGIPRQHYPIVNAEGATIGEVTSGTMSPMMKIGIGLGYVESAYAKADTEIFIQVRNKQLRAKVVKLPIYKAE*
>cds.c13441_g1_i1|m.37052 c13441_g1_i1|g.37052  ORF c13441_g1_i1|g.37052 c13441_g1_i1|m.37052 type:5prime_partial len:562 (+) c13441_g1_i1:2-1687(+)
FSNGIHHHYGMKKIEPGFDATYFRTLVENTKPECFNPDLNAADSILSLTLPILFDPLVADKRVNKEAGQDLLTTSAMNYYRDVTQKEAESFYAHMAREVGDPKLAYGMNSQLVKENGKLTERTWHIGGMYSPAIERVVYWLEKAIPYAETPHQKATIEALIRYYQTGSLHDFNTYCVEWTLDTEPLVDFVNGFIEDYGDPLGIKCSWEAIVNFKDLEATTRTQILSQNALWFEQNSPVDEQYKKDSVQGVSAKVINAVMLGGDCHPATPIGINLPNANWIRHEYGSKSVTIENITYAYDKAAEGNGFLEEFANSPEEIARSRKYGSLASNLSTDLHECLGHASGKLAPGVRGGELKNYGSTLEEARADLFSLYYIADPKLQELGILPEGEYAETEYDSYMRNGLLTQVTRIPLGEQIEEDHMRNRALIAHWCYEKGRKDNVIELVERDGKHYVQINDYAALRGLVGDLLREVQRIKSTGDFEAGKNLVETYGVKVDPALHQEILARYEKLQIAPYGGFVNPILEPVYAGDSIVDVKINYTTDFVEQMLHYSKEYGLLPLQN*
>cds.c13442_g1_i1|m.37067 c13442_g1_i1|g.37067  ORF c13442_g1_i1|g.37067 c13442_g1_i1|m.37067 type:3prime_partial len:50 (+) c13442_g1_i1:735-881(+)
MARGADPSLHRPLFMLCGPTPPPAHPLPFPHRPPLTSARTGQAELACCL
>cds.c13444_g1_i1|m.37073 c13444_g1_i1|g.37073  ORF c13444_g1_i1|g.37073 c13444_g1_i1|m.37073 type:internal len:87 (+) c13444_g1_i1:3-260(+)
AAAAAAEAGASRRVPGEQRQRQRVAAGKSEHLPRPARRRSALGALGWSRCAEGEDPVLGPRRLLLFLERLICLNRLEPGMRMSVGS
>cds.c13445_g1_i1|m.37077 c13445_g1_i1|g.37077  ORF c13445_g1_i1|g.37077 c13445_g1_i1|m.37077 type:5prime_partial len:76 (+) c13445_g1_i1:2-229(+)
RQCLALASARAGVRTQDEVAAVRRPPALSPAGRRAAQNGHERGHGAAVAGGGSAAAAGGSGQPVRALFPPRCKEV*
>cds.c13445_g1_i2|m.37079 c13445_g1_i2|g.37079  ORF c13445_g1_i2|g.37079 c13445_g1_i2|m.37079 type:5prime_partial len:76 (+) c13445_g1_i2:2-229(+)
RQCLALASARAGVRTQDEVAAVRRPPALSPAGRRAAQNGHERGHGAAVAGGGSAAAAGGSGQPVRALFPPRCKEV*
>cds.c1344_g1_i1|m.3424 c1344_g1_i1|g.3424  ORF c1344_g1_i1|g.3424 c1344_g1_i1|m.3424 type:internal len:129 (+) c1344_g1_i1:2-385(+)
ADRTWELIAAAHTRDARVRGVDLRHNVGHQYALLAGLMEARHDCDAAVSVDVDLQDDIEAIVEMVQAYHQGHDVVYGVKVSRKGDSWSKRVMAQGFYRLQRRLGVRAVYNHADFRLMGREVLDALAQY
>cds.c13451_g1_i1|m.37102 c13451_g1_i1|g.37102  ORF c13451_g1_i1|g.37102 c13451_g1_i1|m.37102 type:internal len:193 (+) c13451_g1_i1:1-576(+)
RKLDQTIAKLIRQQAKRIAMKEEMNVELTKEDVVERLGRAKFINEHYKDRHNVGVAVGMAWTQVGGEILYVESAMSNGKGNLNLTGNLGDVMKESAAIALQLLRSMKDRLKLTVDFLNTDVHVHVPEGAIPKDGPSAGVTMVTSLLSTLSGVVPTAGIAMTGEITLSGRVLPVGGIKEKILAAKRADLKHIV
>cds.c13461_g1_i1|m.37132 c13461_g1_i1|g.37132  ORF c13461_g1_i1|g.37132 c13461_g1_i1|m.37132 type:5prime_partial len:316 (+) c13461_g1_i1:1-948(+)
YIPWMPQLVRGEISLMYLAGYYRIGEMQAISMSLRYFSLGQMIFTNEQGQELMRHNPHEFAIDVGYSRKFMENLSGGIAFRFIRSDLSGGFTQQNAVGSTKAGMSYAADLGIYYNLPLRLGHQDGEWALGFSITNIGSKLSYNNITKQFIPITMRIGTRFTYHIDEFNTISALLDASKLMIPTPPIYDQNHNILKGRDPNVPVVTGMFLSFADAPGGSLEEFREVYWAFGAEYLYAKQFAVRTGFFYEHEYKGGRKYFTLGAGFNYNVLSLDVAYLIPTAGFRSPLAHTVRFSLAVNLAPKGRQQTAIQKFEETE*
>cds.c13463_g1_i1|m.37140 c13463_g1_i1|g.37140  ORF c13463_g1_i1|g.37140 c13463_g1_i1|m.37140 type:3prime_partial len:80 (+) c13463_g1_i1:1020-1256(+)
MGSIAYIRLVRPVYLLGLALVMLSVRYGLIGPALQVYGYTDPLSFVSFLFIVLAVLLVAAGGFVINDYFDRRDDQVLRS
>cds.c13463_g1_i1|m.37139 c13463_g1_i1|g.37139  ORF c13463_g1_i1|g.37139 c13463_g1_i1|m.37139 type:5prime_partial len:157 (+) c13463_g1_i1:1-471(+)
PFQTFTRGRELDMHEVPIFVEGTCDEAVSTLKMLAGAISDRVYELGTESRRWLHLLGVLSSNFVNHLLAVSARIASEQGLTMDWVWPLVEETVRKGERLGPREAQTGPARRGDSVTMARHLSLLGNRYPEYTSLYTDMSARIVAMYGVHNQEETKQ*
>cds.c13463_g1_i1|m.37138 c13463_g1_i1|g.37138  ORF c13463_g1_i1|g.37138 c13463_g1_i1|m.37138 type:complete len:176 (+) c13463_g1_i1:481-1008(+)
MGLSHFREQLVAVRAFAFDMDGVCTNNRVLISESGQLLRNSNTRDGYALARAVREGYPVAIITGGRNESITARFRELGVGDLYVGVTDKVEALEDFCAKHALHPSDVLYMGDDLPDYAVMRRVGFPTCPWDACTEIRDISLYVSDRCGGDGCVRDVIEQVLKLHGRWRVPDVPRQ*
>cds.c13465_g1_i1|m.37154 c13465_g1_i1|g.37154  ORF c13465_g1_i1|g.37154 c13465_g1_i1|m.37154 type:3prime_partial len:65 (-) c13465_g1_i1:1-192(-)
MQDWCVIQEQKAKSKAPRTMPHCLKQKGMVRTLTPTMLFTMFVISPQLEAAAAVIAREPQFKAP
>cds.c13469_g1_i1|m.37167 c13469_g1_i1|g.37167  ORF c13469_g1_i1|g.37167 c13469_g1_i1|m.37167 type:complete len:158 (+) c13469_g1_i1:127-600(+)
MADFVYMSREGIAKLRAELSELKDVRRPAVARAIAEARDKGDLSENAEYDAAREAQSMLELEIAKLEATLSVAREIDPSRLDLSQVRVHCRVRMKNVKSGQEFEYRLVPESEADLSVGKLSVETPIAQALLGRAVGDQVEVRVPAGVLSLQVVEISI*
>cds.c13473_g1_i1|m.37174 c13473_g1_i1|g.37174  ORF c13473_g1_i1|g.37174 c13473_g1_i1|m.37174 type:5prime_partial len:59 (-) c13473_g1_i1:529-705(-)
WNAGRGPGPQVSYFQEENWCHVEKEAEVRGGEGRPGGLDSRDQGWALKGTVNMPRARS*
>cds.c13473_g1_i2|m.37179 c13473_g1_i2|g.37179  ORF c13473_g1_i2|g.37179 c13473_g1_i2|m.37179 type:5prime_partial len:59 (-) c13473_g1_i2:590-766(-)
WNAGRGPGPQVSYFQEENWCHVEKEAEVRGGEGRPGGLDSRDQGWALKGTVNMPRARS*
>cds.c13474_g1_i1|m.37183 c13474_g1_i1|g.37183  ORF c13474_g1_i1|g.37183 c13474_g1_i1|m.37183 type:5prime_partial len:99 (+) c13474_g1_i1:3-299(+)
VAREYSLYIRQVHFDHVVTLLRRGAQEGVFLPDLDFEALAKMFIECGAWLGDRAVFSPEYFTLDRLMRTFLSVFVRGIATEMGLQAIEQYLDSHAWLQ*
>cds.c13474_g1_i1|m.37181 c13474_g1_i1|g.37181  ORF c13474_g1_i1|g.37181 c13474_g1_i1|m.37181 type:3prime_partial len:244 (+) c13474_g1_i1:335-1063(+)
MNSEKLEGVRAVTRHLVVLARAAVGRGVGRAVVVLGFMAVVGGVWAQDANEPGMVEDTLRLTLQGAQELALQRNDALRAKQLGAERAQRATQEKWGGLLPTLSASGNYSRYLKKPVIFLPQGSPIGPVLEIGSDNSYQGAVQAHLPLFAMPVYRGVQMGKIDQAIAEEDVRGTRLGIVGQVRLAFINLLLAHDSRDVMEESMARAETTLRNVEQLKAQGMVSEYDLLRARVQVGNLQPMLIQA
>cds.c13478_g1_i1|m.37202 c13478_g1_i1|g.37202  ORF c13478_g1_i1|g.37202 c13478_g1_i1|m.37202 type:complete len:69 (+) c13478_g1_i1:343-549(+)
MLLYVEGPLRYRSYEDKDGKTQYTCSINASDFRFLEPRKDEGKGGEAAPSQQSDGYMPTEPEDDGLPF*
>cds.c13478_g1_i1|m.37200 c13478_g1_i1|g.37200  ORF c13478_g1_i1|g.37200 c13478_g1_i1|m.37200 type:3prime_partial len:75 (+) c13478_g1_i1:698-919(+)
MSGFVSGSEASIFSLSPSQQEELENERHREPRYAVLLRMLEEPNRLLATILIANNTVNVAIVLVSAYVTDSIVD
>cds.c13478_g1_i1|m.37201 c13478_g1_i1|g.37201  ORF c13478_g1_i1|g.37201 c13478_g1_i1|m.37201 type:complete len:70 (+) c13478_g1_i1:130-339(+)
MNLNRVTLIGRVGQDPKITYLQNGRCMARLSLATDETFVYKDGSRKQHTEWHSIVFFGPKAELIEKYVR*
>cds.c13482_g1_i1|m.37208 c13482_g1_i1|g.37208  ORF c13482_g1_i1|g.37208 c13482_g1_i1|m.37208 type:internal len:69 (+) c13482_g1_i1:1-204(+)
IFEIVDVKDNETCAIIVDNLDSIVGQGDDTWKVQMEFMKELDIATKKDGHHALVLVQPIKNLQISDIF
>cds.c13496_g1_i1|m.37257 c13496_g1_i1|g.37257  ORF c13496_g1_i1|g.37257 c13496_g1_i1|m.37257 type:complete len:53 (+) c13496_g1_i1:507-665(+)
MAKKAVATLQTGAGRTQTKCIKVAKSPKTGAYIFKEEMVLNAEVKNYFKDAE*
>cds.c13496_g1_i1|m.37256 c13496_g1_i1|g.37256  ORF c13496_g1_i1|g.37256 c13496_g1_i1|m.37256 type:complete len:63 (+) c13496_g1_i1:277-465(+)
MSKKGKDIRVQVILECTEQKESGVPGISRYITTKNKKNTPDRLERRKYNPYLKRVTVHREIK*
>cds.c13496_g1_i1|m.37253 c13496_g1_i1|g.37253  ORF c13496_g1_i1|g.37253 c13496_g1_i1|m.37253 type:complete len:80 (+) c13496_g1_i1:12-251(+)
MSKVCQITGRRVQKGNNVSHSKRRTKRTFAPNLRMKRYYLASEDRWITLKVSTAGMRTIDKVGLEAALRKAQAKGFIEI*
>cds.c13499_g1_i1|m.37269 c13499_g1_i1|g.37269  ORF c13499_g1_i1|g.37269 c13499_g1_i1|m.37269 type:internal len:284 (+) c13499_g1_i1:2-850(+)
LFSFSCKNNSGGNDNSGKSNLKLILTQVPKNPVFIGAEFKLSADTEPFGADITPKWSTSDSAKATVEKGLVKCLAEGDVTITLSDEKTGKSVSCTISIKAQPSNQDAAIALNSLQWRCSYEREFGDAVLTGAKWYLSEKSVPVFKENGNDIELKAAADNTVIALGYKKAGETSWKIAPRISQGGISIVLTGLSKGANELVLRAYTAQSYKEFEMPVDLHLVKHEAINGSECLWNNVKGEKATLVWYSADYCSFCEVAYKKGNEFYKKYGSKGLNIIIVSKITD
>cds.c1349_g1_i1|m.3435 c1349_g1_i1|g.3435  ORF c1349_g1_i1|g.3435 c1349_g1_i1|m.3435 type:5prime_partial len:76 (-) c1349_g1_i1:203-430(-)
TPGAHLGASRGQWQAVGQVERASLTPGAHLGASRGQWQAVGQVERASLAKWRRVTARASVLAVRELIVARRSGPG*
>cds.c13501_g1_i1|m.37279 c13501_g1_i1|g.37279  ORF c13501_g1_i1|g.37279 c13501_g1_i1|m.37279 type:3prime_partial len:264 (+) c13501_g1_i1:36-824(+)
MKKSFKVFVVALAAIFMVLVGCKPAASNEGEPKPAPAPAPVKSTLEIPIAYRFGTTEIVMPDAPKKVSISEDTTSSDFTKNVYESVLETWGEEDLNKGYMATEDLSHTVPFSIKKEDSSLVRLYYDRVASVEARKVDEDKVVYIEVEPVFLYQIKGFCTSEVGSAPEEVLTLPGVNFPVVGLSHGTEIDMETLGKLLGDDFESDEALEIDGSLYYPRKQLIGCKKLKGDGSGEETENLSLKFTKVEADEGKPLSGKDGVIKVI
>cds.c13502_g1_i1|m.37283 c13502_g1_i1|g.37283  ORF c13502_g1_i1|g.37283 c13502_g1_i1|m.37283 type:complete len:107 (+) c13502_g1_i1:326-646(+)
MAVEVTDSNFDSIIGASTLPVVIDFWAEWCGPCRMLSPVIEELAEEYKDKVLIAKIDVDANPTTASKYGIRNIPTVLFIKDGEIKDKQVGAAPKSTIEAKIKGALL*
>cds.c13502_g1_i1|m.37284 c13502_g1_i1|g.37284  ORF c13502_g1_i1|g.37284 c13502_g1_i1|m.37284 type:5prime_partial len:73 (+) c13502_g1_i1:3-221(+)
KRTHEIRTGRGVGVKLSVELIDQLLENGVPFKINGRLIEQKSREGVLSESIAEAADEFVYEYDYEAEYDGND*
>cds.c13503_g1_i1|m.37286 c13503_g1_i1|g.37286  ORF c13503_g1_i1|g.37286 c13503_g1_i1|m.37286 type:internal len:74 (-) c13503_g1_i1:1-219(-)
AAAVVMVMVVEVMVVMMAAVVVVMMVVGGSDNNNDGVVVVMVVVGGSDSNNDGGDGDGGGGGGDGGDGGDGDG
>cds.c13504_g1_i1|m.37289 c13504_g1_i1|g.37289  ORF c13504_g1_i1|g.37289 c13504_g1_i1|m.37289 type:internal len:229 (+) c13504_g1_i1:2-685(+)
LLLLLLASPWMLRGQGAAARRAHNDAREPVYQVGVGPLQQVLSLVRNYYVDEVNVDSLYAAAREKMAVKDSLAADSVQQLSEEEVFIRRLLEQLDPHSYYLTKEEAADRHQDFEGKFYGIGVSFQVFKDTVRVVQVLPNGPASKVGIRTGDYIMEVNGRRLSGVKAKSSDVMHTIRGDKGTTVKAYVLREGKRLDFIMKRDELPLRTVDSYYMLTPKIGYLHCSSFGF
>cds.c13506_g1_i1|m.37296 c13506_g1_i1|g.37296  ORF c13506_g1_i1|g.37296 c13506_g1_i1|m.37296 type:3prime_partial len:74 (-) c13506_g1_i1:3-221(-)
MWFPGRLSRMPIKATPFVEVERFPSVILVQGKTESAWLRRHPRGPRARSPGPAGPATCAAKTLGAAGSEPTRQ
>cds.c13512_g1_i1|m.37311 c13512_g1_i1|g.37311  ORF c13512_g1_i1|g.37311 c13512_g1_i1|m.37311 type:internal len:84 (-) c13512_g1_i1:2-250(-)
GRGMAWVGAWLQGVAWPGWGRGLPRAPPRAQARSGRAGRADGGAAGVRAAVVAKRAGSRTPTAPLQHPRVEVGVAARVLGQVV
>cds.c13513_g1_i1|m.37314 c13513_g1_i1|g.37314  ORF c13513_g1_i1|g.37314 c13513_g1_i1|m.37314 type:3prime_partial len:315 (+) c13513_g1_i1:70-1011(+)
MKKISVVGVGNVGATVVNEVARRQLCQELVVVDVNEGATHGKSLDLWQTAPIQGFSTRVIGAGNDYTKTADSGVVVITAGLPRKPGMSRDDLIGTNAKIMKSVAESLVKHSPDAIFIVVTNPLDVMTYAALLASGRPANKVFGMAGVLDTARFRAFIAEELNVSPRDVSALLMGGHGDTMVPLPRFTTVGGIPVVDLIGPKRLAEIIERTKTGGGEIVNLMGTSAWYAPGAAAAEMVQAVVQNERRVLPVCAALHGEYGMQNLHLGVPVVLGENGVEKVIELQLQPEEKALLRRSAEAVKKVMCVLDDMNLFDK
>cds.c13514_g1_i2|m.37324 c13514_g1_i2|g.37324  ORF c13514_g1_i2|g.37324 c13514_g1_i2|m.37324 type:5prime_partial len:84 (+) c13514_g1_i2:3-254(+)
VTAAARRSQRLGPGPVRLSAPRGCESAAAEAAAEEESVGRRRSGGSAEDEAAAGRSRRGGGRRAVAAAAAPGPGGRARAHVSG*
>cds.c13517_g1_i1|m.37331 c13517_g1_i1|g.37331  ORF c13517_g1_i1|g.37331 c13517_g1_i1|m.37331 type:5prime_partial len:87 (+) c13517_g1_i1:1-261(+)
VLVAAVAALSLVSCNKENKSQDAQQAEQNVENAQENLDAAAQDLQDAAQDAAQVVADEAEAAADATAEAAQDAADKAQETADQIKK*
>cds.c13524_g1_i2|m.37359 c13524_g1_i2|g.37359  ORF c13524_g1_i2|g.37359 c13524_g1_i2|m.37359 type:complete len:330 (+) c13524_g1_i2:43-1032(+)
MSQLIIIGICVAALILFLYLVPLGLWFSALVSGVHVSLLQLILMRWRKVPPKVIVQALIGGTKAGLKLYRNDLEAHYLAGGSVPRVVRALVSAQKANIPLDFMMATAIDLAGRDVYEAVQMSVIPRVINTPPVTAVAKNGIQLIAKARVTVRANIKQLVGGAGEETVLARVGEGIVSSIGSSESHEKVLENPDSISKLVLSKGLDAGTAFEILSIDIADIDVGRNIGAVLQIDQANADKNIAQAKAEERRAMAVATEQEMRAKAQEMRAKVIEAEAEIPLAMAEALRNGNIGIMDYFNMKNIQADTLMREEIAGQSPIGAKPGASDSTK*
>cds.c13530_g1_i1|m.37399 c13530_g1_i1|g.37399  ORF c13530_g1_i1|g.37399 c13530_g1_i1|m.37399 type:5prime_partial len:71 (+) c13530_g1_i1:3-215(+)
IVMDLNGVAYCDSSGLSAILVAHRLCRTVSGTFVLTGLSKEVERLIAISQLDSVLRIAYTEAQVEEMLLH*
>cds.c13534_g1_i1|m.37420 c13534_g1_i1|g.37420  ORF c13534_g1_i1|g.37420 c13534_g1_i1|m.37420 type:3prime_partial len:66 (+) c13534_g1_i1:1076-1270(+)
MATVREGVMKKEPLSQPAHCEVIHVDVNAVLRPEDFVVSIVERHMEARAINIKNSPIIVAGGYGV
>cds.c13534_g1_i1|m.37416 c13534_g1_i1|g.37416  ORF c13534_g1_i1|g.37416 c13534_g1_i1|m.37416 type:5prime_partial len:188 (+) c13534_g1_i1:1-564(+)
AIDGDTAQVGPQVAQKLGWPQITYVEEILAIDGDTAQVGPQVAQKLGWPQITYVEEILAIDGDEITARRRLERGVEVVKAKLPAVITVNASAPACRTRHAKLLMQWKRVAAPSEGERPNSFHAPELAEWNAATLDADTQQLGLAGSPTKVKTVENVVFQVKESKRFTADYKSVESLVQELLANHTIG*
>cds.c13535_g1_i1|m.37425 c13535_g1_i1|g.37425  ORF c13535_g1_i1|g.37425 c13535_g1_i1|m.37425 type:complete len:68 (+) c13535_g1_i1:183-386(+)
MGTFCLLMDLEKFWLMPTHLDQGFMEMLTLMMMNNGQRIHQESIYSLLLPMNLAIPWVSSTQPNVKL*
>cds.c1353_g1_i1|m.3439 c1353_g1_i1|g.3439  ORF c1353_g1_i1|g.3439 c1353_g1_i1|m.3439 type:internal len:86 (-) c1353_g1_i1:2-256(-)
VGRDGGSQRGLSARLLVPRKEISVAILLITILRGCGTVEIPLYCIMEMRDWEAVLRAVGSIEARGRRWRRGRSWGRGGRLPVLAG
>cds.c13547_g1_i1|m.37478 c13547_g1_i1|g.37478  ORF c13547_g1_i1|g.37478 c13547_g1_i1|m.37478 type:internal len:261 (+) c13547_g1_i1:1-780(+)
LRWFDQLHIPEIPEITGLMRLGYNPLSSKEIILAHLSDTSESGLDRERLLPLLGEEVLGIYEEEVVRNCLRIDASFARARKVYQAIDARLQDRYRPEYGEGEDRYCQYTVGGKTYRIGASARMLRDYYVTDLQRAEIEHLAAQLPDFREINRLMIPGEGGDPELPGVLTTRGGTELTLDGAVNYMSKGMYNIMSNDVTPLLKLMLYHRYKGVAYADALGERVPWGESGSVELTEKRKRALRRAKFQPYLLETKVDGVLGQ
>cds.c13548_g1_i1|m.37485 c13548_g1_i1|g.37485  ORF c13548_g1_i1|g.37485 c13548_g1_i1|m.37485 type:internal len:102 (-) c13548_g1_i1:3-305(-)
ATSDLRSRLGGRARSEGTREEGPEKGTERPAADRPGPPPLARAPTQHPYRPPPTTRRPLREEEAAAAGAGAAAAAGGGQRGRHRGGAGRGARAGGHGTDGA
>cds.c1354_g1_i1|m.3443 c1354_g1_i1|g.3443  ORF c1354_g1_i1|g.3443 c1354_g1_i1|m.3443 type:complete len:53 (-) c1354_g1_i1:57-215(-)
MFSASLSQTISNEAKDVGVMEEAMHVCFSLGLLLVLLLMTQDSLQGVELSIM*
>cds.c1354_g1_i2|m.3446 c1354_g1_i2|g.3446  ORF c1354_g1_i2|g.3446 c1354_g1_i2|m.3446 type:complete len:53 (-) c1354_g1_i2:114-272(-)
MFSASLSQTISNEAKDVGVMEEAMHVCFSLGLLLVLLLMTQDSLQGVELSIM*
>cds.c13552_g1_i1|m.37495 c13552_g1_i1|g.37495  ORF c13552_g1_i1|g.37495 c13552_g1_i1|m.37495 type:3prime_partial len:147 (+) c13552_g1_i1:76-513(+)
MNKQRKGFTLVELVVVMVIIAILAGAAVLGYSSFTKSSQLSRAKSEHQSLVTAVQMWLSNHQKNDGSVDWGQWAEGDGEGGLYPADPSTFDESRVLGFLDPGKRELLIVDQQKIHKFVGDAKTPGVCTLVTQLNLIDTNLKDKDNP
>cds.c13552_g1_i2|m.37496 c13552_g1_i2|g.37496  ORF c13552_g1_i2|g.37496 c13552_g1_i2|m.37496 type:3prime_partial len:116 (+) c13552_g1_i2:76-420(+)
MNKQRKGFTLVELVVVMVIIAILAGAAVLGYSSFTKSSQLSRAKSEHQSLVTAVQMWLSNHQKNDGSVDWGQWAEGDGEGGLYPADPSTFDESRVLGFLDPGKRELLKIDLDPVH
>cds.c13554_g1_i1|m.37498 c13554_g1_i1|g.37498  ORF c13554_g1_i1|g.37498 c13554_g1_i1|m.37498 type:5prime_partial len:167 (+) c13554_g1_i1:2-502(+)
VLYPFMVLVGLGIGGDRATLRSVRGLRVSNLLLPLFTVLGTFVGGALAFLLLPGLSFWEVEAVASGYGYYSLSSIIISAEHSEVVGAVALLSNILRELTAIFFAPLFVRLGGGAAAVSVAGATSMDTTLPFIVSAAGSEYAIVALYHGVVLTVLVPFAVGVCLLML*
>cds.c13558_g1_i1|m.37504 c13558_g1_i1|g.37504  ORF c13558_g1_i1|g.37504 c13558_g1_i1|m.37504 type:3prime_partial len:182 (+) c13558_g1_i1:1-543(+)
MGIEKNYSAIRLTPFTVSAGMAADAYRWVIDSVKVTENVNALPAKEAAAIRDRTVSEEETLNYTFNAVGIYFLTCRAQVKGGTIAQSFKVHVLAEFQSYKPWALLIDYRPALGEKVTEEARRQGGNLKEAMRRANASIRRESNSPIYLGSFGGYATFEFDHNVKNFAGKYDFEVLRDIEDS
>cds.c13567_g1_i1|m.37556 c13567_g1_i1|g.37556  ORF c13567_g1_i1|g.37556 c13567_g1_i1|m.37556 type:3prime_partial len:245 (+) c13567_g1_i1:3-734(+)
MKLENYFNHAKKYIKYGMLSFILLSAIFFTGCPQSNNNKPAVHTETAVLIKEIKMQAEGQGAVTVRENVSNPIWAEGKIILAFFLADDVKPRYTNLFLTSGGKSVDVKKSKDRFIAEVKGLPGETIEIGMSCTGKGKTDKRSFSIEFRSPGEGTITLKKFELVDKDGSQDITSAVMPPNNPQWRVWDKSTNTLRFAGEADVPLSKILVNGSMEKARINLTDPKKFEFEYTFPLNTVQPISVVLC
>cds.c13569_g1_i1|m.37563 c13569_g1_i1|g.37563  ORF c13569_g1_i1|g.37563 c13569_g1_i1|m.37563 type:3prime_partial len:162 (+) c13569_g1_i1:329-811(+)
MLLGFDWSTGRHELLLGPVRMDISGLAVTPEGVLFSMSNDYMRRAFLAEWADPGRTLGSYYEVRVPSYGVEDLTRLDDGRIAYSSYGVNGYEPGVVTLSSAQLVEVDELEQSGRLFPLRGVGEGASLIAGPVGSEDSVAQVVAGMHEEVYDPTAHAFHFHS
>cds.c13584_g1_i1|m.37631 c13584_g1_i1|g.37631  ORF c13584_g1_i1|g.37631 c13584_g1_i1|m.37631 type:internal len:162 (+) c13584_g1_i1:1-483(+)
TSIVDLTEGNPLGSYRYVFSTGDRIDSCVLQGRVRGALDRQPVSGVKVMLYRDDNDSAVYQKQPDFWTLSDASGNFTLTYLPAEEFRIVALEEKNNNYLLDQAEERVGFRDVRVRPECRIDSMVVPDSLVRLNALEDSVFQSLGEGEQVAWRDSVLEHRLD
>cds.c1358_g1_i1|m.3451 c1358_g1_i1|g.3451  ORF c1358_g1_i1|g.3451 c1358_g1_i1|m.3451 type:internal len:124 (+) c1358_g1_i1:1-369(+)
EKMGFEGVAKELSEKGFSPDQIERLRGMVTAQGDNAARLQAIATAVEGAPSAAAGIAEMRRLLDLVRLAGIRMPVQLDLSLARGLNYYTGAIFEVKAEGVQIGSVCGGGRYDTLTGIFGLPDM
>cds.c13598_g1_i1|m.37677 c13598_g1_i1|g.37677  ORF c13598_g1_i1|g.37677 c13598_g1_i1|m.37677 type:internal len:89 (+) c13598_g1_i1:2-265(+)
STRIQTGAAGEYSILVNDKNVCAVSVTHSIEAGTNEDATVTPVPITCAGANDGGVQITQHASYASKDDVQGALLQLATITTTPQEDAE
>cds.c13598_g1_i2|m.37678 c13598_g1_i2|g.37678  ORF c13598_g1_i2|g.37678 c13598_g1_i2|m.37678 type:internal len:134 (+) c13598_g1_i2:3-401(+)
CKAGQDNGQLWIKANGGTAPYTFAVQPGATLPTATILTNTLEADQLTRIQSGAAGEYSILVNDKNGCAVSVKHSIDVGTNDDATVNPVPITCAGANDGGVQIAQHASYASKGDVKGALLQLATITTTPQEDAE
>cds.c13609_g1_i1|m.37713 c13609_g1_i1|g.37713  ORF c13609_g1_i1|g.37713 c13609_g1_i1|m.37713 type:5prime_partial len:51 (+) c13609_g1_i1:2-154(+)
WGSQIRNYVLHPYKLVKDLRTGVETSDVGGVLDGDLDDFIKAYLLSQDQE*
>cds.c13609_g2_i1|m.37714 c13609_g2_i1|g.37714  ORF c13609_g2_i1|g.37714 c13609_g2_i1|m.37714 type:5prime_partial len:60 (+) c13609_g2_i1:1-180(+)
IEGAKKKIEWGSQIRNYVLHPYKLVKDLRTGLETSDVDAVLNGGLDDFIKSYLLSQGAE*
>cds.c1360_g1_i1|m.3454 c1360_g1_i1|g.3454  ORF c1360_g1_i1|g.3454 c1360_g1_i1|m.3454 type:internal len:118 (+) c1360_g1_i1:2-352(+)
STSMAKVINTLIESFSEKAPGVTVTYDPTGSGTGVESVDTGKADIGLASRNLKDGEAAKGLDATTLALDGIAVIAHANCKVNDITLAQLNDVFTGKTGNWKALGGDNMNIACIGREA
>cds.c13613_g1_i1|m.37732 c13613_g1_i1|g.37732  ORF c13613_g1_i1|g.37732 c13613_g1_i1|m.37732 type:internal len:121 (+) c13613_g1_i1:1-360(+)
VSSLVVSPDGADGKYVASSFFGQIDEVDNLTASEITTKQGEGKEKLDSTKRIIVERRKADGAKMWSNTVVVANYHLDDYKYSDATVNYIAPVGDGKRFVVVGLFDGELMFDDGTKLTSKT
>cds.c13614_g1_i1|m.37733 c13614_g1_i1|g.37733  ORF c13614_g1_i1|g.37733 c13614_g1_i1|m.37733 type:3prime_partial len:354 (+) c13614_g1_i1:1002-2060(+)
MPGIKDCTMPPSLNSPTPPQSAQESNRLQLSLYKLNALLDYSSILNAEETPSLLMERFRQVIEQDLSINRILFIFKDAEGWQIMLNANIPEHLLQDIDLETELAPYTRTTVVSSSTRPFLREIDVVIPIMRNDKPHAYILLGDTNENYRGVSPIIKHLDFAQTLSSISFVALQNFELFKQAIHEERLQQQLKTAANLQQMLIPKAEKLPCIPGVTIATHYQPFYEIGGDYFDIVRLAPHMIGFCIADVSGKGIPAALLMTNFQANFRAQLNASTPLKAIVEQLNTRVSDATEDDAFITLFIGRYNTEQATLEYVNAGQNPPFLYNRVQGTLQTLTSGCAGLGMVDPLPRITTC
>cds.c13614_g1_i1|m.37734 c13614_g1_i1|g.37734  ORF c13614_g1_i1|g.37734 c13614_g1_i1|m.37734 type:complete len:189 (+) c13614_g1_i1:412-978(+)
MATTADFRNGMCLEYNGKLYVLISFQHVKPGKGGAFVRTRMKNLETGKILENTFNSGVKINPVRVERRPYQFLYKDDIGFHFMHQETFEQIPLSPDLIENSDLLKDGQDVEMMVLADEERVLTCEMPPFVELEVTYTEPGVKGDTASSTALKPATLETGAVINVPLFINTGERIKVDTRTRDYAERVK*
>cds.c13614_g1_i1|m.37736 c13614_g1_i1|g.37736  ORF c13614_g1_i1|g.37736 c13614_g1_i1|m.37736 type:5prime_partial len:123 (+) c13614_g1_i1:2-370(+)
TMQYLKSHIATICTGMAASMAAVLLAAGHHGKRSALPHSRVMIHQPMGGAQGQADDIEITAREILKLKQELYEIIAQHSGRDFATVAQDSQRDFWMTAQEAKEYGMIDEVLRRQNDKNKEMQ*
>cds.c1361_g1_i1|m.3457 c1361_g1_i1|g.3457  ORF c1361_g1_i1|g.3457 c1361_g1_i1|m.3457 type:internal len:70 (+) c1361_g1_i1:2-208(+)
QQQRTRDIFNLVLGAIAGISLLVGGIGIMNIMFATVLERTREIGTRRAIGAQQNDIVVQFLGEAVFISV
>cds.c1361_g1_i1|m.3456 c1361_g1_i1|g.3456  ORF c1361_g1_i1|g.3456 c1361_g1_i1|m.3456 type:internal len:70 (-) c1361_g1_i1:2-208(-)
NADEDRLTKKLHDYIILLCPNSPPGTNLTGSLQHRSKHDIHDTNPTNEQRDSCNSSEDKIKNIPCALLL
>cds.c13620_g1_i1|m.37761 c13620_g1_i1|g.37761  ORF c13620_g1_i1|g.37761 c13620_g1_i1|m.37761 type:internal len:103 (+) c13620_g1_i1:1-306(+)
SKHLVTSGHRVSEQPEEPFLRDPQGAGSPVLSFLPPQVQPSDPGSTYHPRSSPGNPHRPQNGTGGEGHKLSQAEVCKPDLAMALAGTCQSPAQPSDPGSTYH
>cds.c13623_g1_i1|m.37768 c13623_g1_i1|g.37768  ORF c13623_g1_i1|g.37768 c13623_g1_i1|m.37768 type:internal len:229 (+) c13623_g1_i1:2-685(+)
GRRLREEALWVKVGGKSIDELVSMPLIHLAEFFANLQLDPHDEAIVHRVLIEIRTRLSYLLDVGLGYLTLNRTCSTLSGGETQRINLATSLGSALVGSLYILDEPSVGLHPVDTLRLVSVLERLRDMGNTVLVVEHDEDIMRAADTIIDLGPGAGSQGGEVLYVGPVQGLAACQRSLTGGYLNGSLQMPIPTTRRTPHGEIDIQGYLNGSLQMPIPTTRRTPHGEIDI
>cds.c13627_g1_i1|m.37789 c13627_g1_i1|g.37789  ORF c13627_g1_i1|g.37789 c13627_g1_i1|m.37789 type:internal len:168 (+) c13627_g1_i1:2-502(+)
DDLEGKMEVYKQTNSDKMMQRALKVIPQGIYGHLGPGEGLWLPVERWPKFSERSKGVYTYDIDGNRFIDYMCAYGPNILGYNDPDVTKAAQEQMAKGDCTTIISPATVEFAETLTQVAKRDWAFFAKNGNDVTQLAMMVCRYATGRKKMLLIDGYYHGVSPWQSHPD
>cds.c13628_g1_i1|m.37790 c13628_g1_i1|g.37790  ORF c13628_g1_i1|g.37790 c13628_g1_i1|m.37790 type:complete len:383 (+) c13628_g1_i1:777-1925(+)
MDSFGIGEMPDAWLYKDQGSNTLRSIVASDKYSTPNLESLGLFNIDGVDFKKSHPSPKANFARMAESSAGKDTIIGHWEIAGIISKSPLPTFPEGFPEEFLQEYSKRVGRGILCNQPYSGTKVIADYGQDHIKTGDLIVYTSADSVFQVAGHEEVLGLDELYRCSQLARDMLVGEELGVGRVIARPFTGQYPNFTRTSNRRDYSLAPPRKTILDYLMEAGLETISVGKISDIFSGRSISRSYPSLNNADGMEKVLDLMEKDFKGLCFVNLVDFDMLYGHRNDVDGYAGAASEFDRDLERLMSKMEAEDLVIITADHGCDPKTPSTDHSREYVPMLAYSQSIKAGVNLGTRKTFADIGATILEIFGLDGDIAGQSFFKDISIN*
>cds.c13628_g1_i1|m.37791 c13628_g1_i1|g.37791  ORF c13628_g1_i1|g.37791 c13628_g1_i1|m.37791 type:complete len:223 (+) c13628_g1_i1:56-724(+)
MKKKEIMSHVDHTLLSPVASWEEIEKLADEAIEYGAASICIPQSYVARVKDKYGDRVNICTVVGFPLGYNSSSSKLEEVRSALEDGANEIDMVINISHVKNQDYGKVEEEIKAIREACQDKVLKVIIETCYLTEEEKIQMCKIVSRAGADYIKTSTGFGPGGAKMEDILLFKDHLEGGVKIKASGGIRTLEDLIGFIQAGAERLGSSSAIKILEGDQGRGSY*
>cds.c13632_g1_i1|m.37814 c13632_g1_i1|g.37814  ORF c13632_g1_i1|g.37814 c13632_g1_i1|m.37814 type:internal len:104 (+) c13632_g1_i1:3-311(+)
ATVTVTLYEDEFGKVKRINPESSGNTFEVGKVYEFEAEIKNTEYEPDVWSITGGEFVENTGNKGDKKVKAKFTADGELKVTFKQKTPPVTEETVPEQYRGKWK
>cds.c13635_g1_i1|m.37819 c13635_g1_i1|g.37819  ORF c13635_g1_i1|g.37819 c13635_g1_i1|m.37819 type:complete len:568 (+) c13635_g1_i1:85-1788(+)
MVRQQLIECVPNFSEGRDLTIINRITEAMGAVEGVRIVDVDPGQATNRTVVTMVGTPDQVCEAAFRGVKLAAELIDMSKHHGAHPRFGATDVCPLVPVANITMDEVVILARKLAERIGTELGIPVYCYENAAFTPERRNLANCRAGEYEALPERVVSKEWKPDFGPAAFNAKAGAIAVGARNFLVAYNVNLNTTSTRRANAVAFDIREKGRPAREGNPVTGKKKTDEKGNVIWIPGKLKACKAIGWFIEEFGIAQVSINLTDISVTPLHIAFEETRRAAEARGLRVTGSELVGVLPLSALLDAGRYFLEQQNRSTGVSDAELIKIAVKSMGLSELYPFDPKKKVIEYILDEEHAGKRLVDLTLRGFTEESASESPAPGGGSVSAAIGALGVAMGTMVANLSAHKPGWDERWKEFSDWAAKGKTYQEELLHLIDADTEAFNRILEVVRMPKKTEQEKAEYEKAMEEATLAAIQVPARIMEVAYQSMEVMDAMAHTGNPNSVSDAGVGALAARSAVMGAYLNVQINIPGLKDKQKAQQFLDRGKELVAKAQEWETRILARVEEIIQKNA*
>cds.c13640_g1_i1|m.37851 c13640_g1_i1|g.37851  ORF c13640_g1_i1|g.37851 c13640_g1_i1|m.37851 type:5prime_partial len:93 (+) c13640_g1_i1:1-279(+)
FKVVFRALDKKGNPITNRKVEYYLANFDKSKERLSNLKDSIRMGWNKVDLTPLGRNVSVLIVDFEGSDSGSYGLNTPGYVAIDDLSVTVNVD*
>cds.c13640_g1_i2|m.37852 c13640_g1_i2|g.37852  ORF c13640_g1_i2|g.37852 c13640_g1_i2|m.37852 type:5prime_partial len:107 (+) c13640_g1_i2:1-321(+)
FKVVFRALDKKGNPITNRKVEYYLANFDKSKERLSNLKDSIRMGWNKVDLTPLGRNVSVLIVDFEGSDSGSYGLNTPGYVAIDDLSVPFCIFFSVSKTRCEDDLSH*
>cds.c13642_g1_i1|m.37855 c13642_g1_i1|g.37855  ORF c13642_g1_i1|g.37855 c13642_g1_i1|m.37855 type:internal len:115 (+) c13642_g1_i1:2-343(+)
VIQDIQHGAGEVNQASEQLSTIACGVAEANGRQAASTEEVSGSMEEMAASVSMNCDKAREANQLAGRMRGQIEQVEERAKKSVEKGVEINARIGVIKEIVEQTNILALNAAVEA
>cds.c13656_g1_i1|m.37908 c13656_g1_i1|g.37908  ORF c13656_g1_i1|g.37908 c13656_g1_i1|m.37908 type:internal len:640 (+) c13656_g1_i1:2-1918(+)
RVVVSQLHRSPGVFFSQTTHNNGTKLYSARIIPFRGAWIEFSTDINNVMYAYIDRKKKMPVTMLLRALDYGSDSDILKLYDLGEEVEATREVLEQHKGQALAGKVVKESFEEFVDEATGEVVDNKRIDEVLDRGAILDDESIEKILESGEKTVLLRKDDERSKKFDIIYDTFAKDPTTNTIDAQKQIYRIIRSSDPPDEAAAREHIEKLFFSEKRYDLGKVGRYKINRRLHNEGVGGDVRVLDRRDIVKIIEHLIDLRNSRKEVDDIDHLSNRRVRTVGEQLANQFGIGLARMTRTIRERMNVRDSEVFSPSELINPKTLSSVINSFFGTNQLSQFMDQTNPLAEMTHKRRLSALGPGGLTRERAGFEVRDVHYTHYGRLCPIETPEGPNIGLISSLCVFARVNELGFIETPYRDVKDGVVDFSDEGVRYYTAEDEEDKIVAQANAPLSDDGHFLKKGVKSRLEGDFPMVEPSAVDLMDVAPNQIASIAASLIPFLENDDANRALMGSNMMRQAVPLLVPESPIVGTGLEEVLVRDSRVQVVAERDGEVTYVDADTIVVRYDRSEEEEFVSFDDASVEYRLPKFRKTNQNTSMTLHPTVSVGQRVRRGDLMTDGYATDHGDLALGRNLLVAFMPWKGYN
>cds.c13657_g1_i2|m.37918 c13657_g1_i2|g.37918  ORF c13657_g1_i2|g.37918 c13657_g1_i2|m.37918 type:5prime_partial len:50 (+) c13657_g1_i2:2-151(+)
RRRRRREVRLSPVGRAAPRSAAAIAASFPLLFKDVKLMVQIVISRESLC*
>cds.c13664_g1_i1|m.37943 c13664_g1_i1|g.37943  ORF c13664_g1_i1|g.37943 c13664_g1_i1|m.37943 type:3prime_partial len:61 (-) c13664_g1_i1:2-181(-)
MVGLASCLSSLATHSSDWWKALFIAPCRTPAAAGGVSMGPSPGGQAAGDFIRGEWAGRWR
>cds.c13666_g1_i2|m.37949 c13666_g1_i2|g.37949  ORF c13666_g1_i2|g.37949 c13666_g1_i2|m.37949 type:5prime_partial len:85 (+) c13666_g1_i2:2-256(+)
RGRALRDGLGCSWELPARPLALGRRAAGRQRAGQPSAPGYGGGAGDAGGDAALVRGAERQEPEPRGHVSRYPPVDCRGEEPDDT*
>cds.c13667_g1_i3|m.37956 c13667_g1_i3|g.37956  ORF c13667_g1_i3|g.37956 c13667_g1_i3|m.37956 type:internal len:129 (+) c13667_g1_i3:3-386(+)
PPPANGGSPASQSPSLPALSGGGPAPASSLPPFSLIPLPDAAIMLKPQPPQQTSQPQQPPPTQQAVARRPPGGTSPPNGGLPGSLASTSAPQQTSQPQQPPPTQQAVARRPPGGTSPPNGGLPGSLAS
>cds.c13668_g1_i1|m.37960 c13668_g1_i1|g.37960  ORF c13668_g1_i1|g.37960 c13668_g1_i1|m.37960 type:internal len:127 (+) c13668_g1_i1:2-379(+)
LREELGQDKVVLGLSGGVDSSVAALLLHRAIGEQLTCIFIDHGLLREGEYESVLASYRGMGLNVLGVDASDHFFRELAGVTDPEAKRKVIGRCFIEEFDKAAATLRDVKWLAQGTIYPDVIESSAV
>cds.c13670_g1_i1|m.37968 c13670_g1_i1|g.37968  ORF c13670_g1_i1|g.37968 c13670_g1_i1|m.37968 type:5prime_partial len:53 (+) c13670_g1_i1:3-161(+)
SPDIRAGVAMLLAALAADGVSIIHNVDQIDRGYERIDERLNALGARIMRCEA*
>cds.c13670_g1_i1|m.37963 c13670_g1_i1|g.37963  ORF c13670_g1_i1|g.37963 c13670_g1_i1|m.37963 type:3prime_partial len:185 (+) c13670_g1_i1:413-964(+)
MAFKKSKSAVGESSGIESSAVDASVDKAVGSEGQGDTGVAGSVEGEVAGGSVQGGEPVGDEGVVSNGAASDGEGGQAGEPMDGAEGAAVDVEALQREILTLGEQVRSAEDRYLRLSAEFDNYRRRTQREKQALVEQAASRTIRDLLPVLDDFDRALLSSRESDDLSALLEGLELIRRNLERFLC
>cds.c13675_g1_i1|m.37992 c13675_g1_i1|g.37992  ORF c13675_g1_i1|g.37992 c13675_g1_i1|m.37992 type:5prime_partial len:119 (+) c13675_g1_i1:3-359(+)
LKALHLRFAQEYLDAHREELNRLGSPQDLVVALEQRGIENTFNQYARKQGVTAHPPKPGDPAYPLLKSLIHACIARGIFDNNGFYPIYQEQDPVVQMALKIINDPETMRTTLRPQNVN*
>cds.c13676_g1_i1|m.37996 c13676_g1_i1|g.37996  ORF c13676_g1_i1|g.37996 c13676_g1_i1|m.37996 type:internal len:125 (+) c13676_g1_i1:1-372(+)
LMNGLGNSFFRHNISDSPLLYRMRGFGGALALRPNERTGVWGSVGFMWKKLTRYAVEANVAPINRYTEPSWQAYLGYIGTVGTWTLGGGLTYAHALRYGRDYILGSSDIREYKLLGTVPNYAHE
>cds.c13677_g1_i1|m.37999 c13677_g1_i1|g.37999  ORF c13677_g1_i1|g.37999 c13677_g1_i1|m.37999 type:3prime_partial len:179 (+) c13677_g1_i1:291-824(+)
MIVFSPRSEGCDDGLISAMHLSFIVGRPVHIWREKSEYLEGNFVSQAVIRGKDDNTLSCYNAVWCCGVHTGDSPEWDGSMGDLVAYLKRFGAVHLANYGPMHDMGAVDYLRRLVDSVKTKRNRVLLHNQRQCWTDRILELQRQGEFPEGVEVDTLGYIYREDLIGDFRAKRFPGGDDD
>cds.c13677_g1_i1|m.38003 c13677_g1_i1|g.38003  ORF c13677_g1_i1|g.38003 c13677_g1_i1|m.38003 type:complete len:52 (+) c13677_g1_i1:58-213(+)
MGIKISGSIDKSFWIDTTIHIAGQDIQIKWNPKDSDGKKDDKKKVEGGDSK*
>cds.c13677_g1_i2|m.38005 c13677_g1_i2|g.38005  ORF c13677_g1_i2|g.38005 c13677_g1_i2|m.38005 type:3prime_partial len:212 (+) c13677_g1_i2:17-649(+)
MPGRVRPGVPAFLPFPFYRRIFGAAFNFKFKDGMIVFSPRSEGCDDGLISAMHLSFIVGRPVHIWREKSEYLEGNFVSQAVIRGKDDNTLSCYNAVWCCGVHTGDSPEWDGSMGDLVAYLKRFGAVHLANYGPMHDMGAVDYLRRLVDSVKTKRNRVLLHNQRQCWTDRILELQRQGEFPEGVEVDTLGYIYREDLIGDFRAKRFPGGDDD
>cds.c13684_g1_i1|m.38033 c13684_g1_i1|g.38033  ORF c13684_g1_i1|g.38033 c13684_g1_i1|m.38033 type:internal len:129 (+) c13684_g1_i1:1-384(+)
THDEDLRVSASDRLLEVYDQIVSTEDVAQKTAAFLTTSNFYNFAIRISNSINSRQGKNRITIDYDTYELMKYSVESDIDEITDQRLTELFVDILNVYLDDKQELPTNDKEASGVSSRVRALIVMLIST
>cds.c13686_g2_i2|m.38043 c13686_g2_i2|g.38043  ORF c13686_g2_i2|g.38043 c13686_g2_i2|m.38043 type:3prime_partial len:68 (-) c13686_g2_i2:2-202(-)
MRLYSCFMLYRICSVVRREETSPKGDGSIRRYFCGEAAAAEKEAAVAAAADDGVAAAEVGADNGAHR
>cds.c13691_g1_i1|m.38060 c13691_g1_i1|g.38060  ORF c13691_g1_i1|g.38060 c13691_g1_i1|m.38060 type:5prime_partial len:61 (-) c13691_g1_i1:51-233(-)
RKSPKGRLLGLLPQTRTLLESFAGRSASPMAVPGYMGRPPLAVAPSGSPSPAAAASCSPE*
>cds.c13695_g1_i1|m.38076 c13695_g1_i1|g.38076  ORF c13695_g1_i1|g.38076 c13695_g1_i1|m.38076 type:3prime_partial len:53 (-) c13695_g1_i1:1-156(-)
MMLGNRLMAGMIMLVKTIEVRITAYVISRIISLPGMPYCSGMDARTAAASPF
>cds.c136_g1_i1|m.333 c136_g1_i1|g.333  ORF c136_g1_i1|g.333 c136_g1_i1|m.333 type:internal len:72 (-) c136_g1_i1:3-215(-)
RCPGPQFLPSPGLGLWFNRQWADHSCVGRLDEFGSASKSIEANPYCICAAAGLCPDPLGLFLAQDSIPDED
>cds.c13701_g1_i2|m.38099 c13701_g1_i2|g.38099  ORF c13701_g1_i2|g.38099 c13701_g1_i2|m.38099 type:3prime_partial len:68 (-) c13701_g1_i2:1-201(-)
MHRPGQRSNISKGVKHCKKLYASREPQQSSSKDGEEDATDEAYGKPLQPGVETERRGIKDLRGQALL
>cds.c13702_g1_i1|m.38100 c13702_g1_i1|g.38100  ORF c13702_g1_i1|g.38100 c13702_g1_i1|m.38100 type:3prime_partial len:104 (+) c13702_g1_i1:89-397(+)
MGEHVEASCLALERELEFEVQESDSAYSQGSGELRVLSTPRLCAWLERASWECVSARLGPWETTVGSYLDVKHLAPSAVGSHVRVRAAVVSWTGRRIEFELSA
>cds.c13704_g1_i1|m.38103 c13704_g1_i1|g.38103  ORF c13704_g1_i1|g.38103 c13704_g1_i1|m.38103 type:complete len:252 (+) c13704_g1_i1:34-789(+)
MRQKVVAGNWKMNTTPAEGVRLAKDIVEQLDGGANGVEVMVFPPFTHLESVRAALGSSPIVLGAQDCSGFEKGAYTGEVSVGMLAAAGCKSVMVGHSERRKYHGEGGDLLARKIDLVLKAGLEVMFCVGEPEQVREHGEGAAWRYVEEQLMILEGFKGRLEGRLKVAYEPVWAIGTGRTASANDAGWMCSQVEKWLETRVGKGGAEIPVLYGGSCNAQNAKELFAEAGVSGGLIGGASLKAADFVKIVSSF*
>cds.c13704_g1_i1|m.38104 c13704_g1_i1|g.38104  ORF c13704_g1_i1|g.38104 c13704_g1_i1|m.38104 type:3prime_partial len:199 (+) c13704_g1_i1:805-1398(+)
MAESWLEVRVAVEDDAEPLLASGLLQASLEEVGFEGFVEAGGELIGYVPVSKYSEESVAGVLRNFGVEASCGAHEVPQKNWNEEWEQRVEPVVLHGSNRSVRVRAAFHAAEEGDVIVTPRMAFGTGHHATTAMEVEALLDADLSGKRVLDMGCGTGLLALVAARCGAAAVDAIDYDEEAVRNAMDNVKANGAEAIVNV
>cds.c13712_g1_i1|m.38139 c13712_g1_i1|g.38139  ORF c13712_g1_i1|g.38139 c13712_g1_i1|m.38139 type:internal len:77 (+) c13712_g1_i1:3-230(+)
PKDPNTVWQNPLKFEKNTNTNKYELEIETTVFYNSDGSFNFEYHIITSQKENYDTGFNWTNIKKSCYSGTHNPVSG
>cds.c13723_g1_i1|m.38195 c13723_g1_i1|g.38195  ORF c13723_g1_i1|g.38195 c13723_g1_i1|m.38195 type:3prime_partial len:74 (-) c13723_g1_i1:2-220(-)
MGGRPRTWPCGVAVAVAGVAVRGGCVLGKATVRPSGFWPYCTGWNNLLGFSLTAAGLLDGGGAVNSSSKSFRV
>cds.c13727_g1_i1|m.38212 c13727_g1_i1|g.38212  ORF c13727_g1_i1|g.38212 c13727_g1_i1|m.38212 type:complete len:52 (+) c13727_g1_i1:560-715(+)
MKVSPGEVTASSRVRNEPGDQELCLQGGSRSVSALVFEESLGAHPTPTLLS*
>cds.c13728_g1_i1|m.38213 c13728_g1_i1|g.38213  ORF c13728_g1_i1|g.38213 c13728_g1_i1|m.38213 type:internal len:143 (+) c13728_g1_i1:2-427(+)
VHAMLQRIKELAVQSRNDSNNDAVDRDALNLEVTALKAEIDSIAEKTQFNKTTLLDGSYTGKIFQVGANSGQTLSISISAMTTTGLKINGVKIENGKNASAAISTVQTAIELLATRRAKLGAIQNRLEHTIKNLDNSYENTT
>cds.c13733_g1_i1|m.38229 c13733_g1_i1|g.38229  ORF c13733_g1_i1|g.38229 c13733_g1_i1|m.38229 type:complete len:75 (-) c13733_g1_i1:408-632(-)
MEGSSAIAGLLSVDISAQGHQQLHDAQVAMNRGQVQTRVAIVVGGLQDGVEVLGPPGLSQDSHTGQAALLTGKV*
>cds.c1373_g1_i1|m.3471 c1373_g1_i1|g.3471  ORF c1373_g1_i1|g.3471 c1373_g1_i1|m.3471 type:internal len:102 (+) c1373_g1_i1:2-304(+)
GYMQPLNAHWQYYYNFRELEGITGFGSRVYAWSREGVLSYDGRRGEVERLVCGRGLGESDVRAAVYVPGRDVLVVSYGSGLVEVIEQGGGRIGVSDLVEDV
>cds.c13741_g1_i1|m.38247 c13741_g1_i1|g.38247  ORF c13741_g1_i1|g.38247 c13741_g1_i1|m.38247 type:5prime_partial len:99 (+) c13741_g1_i1:2-298(+)
LGKIKRVMQKVLPTAPQEILLILDASTGQNAYEQARQFMSVTEITALALTKLDGTARGGVAIGISDQLQVPIKYIGVGEGIDDLRPFDPVVFVDSLFA*
>cds.c13742_g1_i1|m.38248 c13742_g1_i1|g.38248  ORF c13742_g1_i1|g.38248 c13742_g1_i1|m.38248 type:3prime_partial len:247 (+) c13742_g1_i1:78-815(+)
MENISAWLLIPFVLMLLAIALGPIIAEHWWEKNRNKLLVSLILGIPTATILIATGLSKELMHQMVYDYIPFIILLGGLFAVTGGIHLNGDLRAKPAVNTTFMAIGAVLASIMGTTGAAMLLIRPLLETNIQRKHKVHTVLFFIAIVANTGGLLTPLGDPPLFLLYLRGAAFTWFLHMVPEWLIVNLILLLIYFIMDYFSYRRESPEDILRDESERKPLRITGSINFLWLAGIVLAVAFANAQYIPA
>cds.c13745_g1_i1|m.38262 c13745_g1_i1|g.38262  ORF c13745_g1_i1|g.38262 c13745_g1_i1|m.38262 type:5prime_partial len:142 (+) c13745_g1_i1:3-428(+)
PEVAVADSRPADVVALERLRHLRDEKAWRNPGTKYYYTELTETLRVFIGRVWGVRSMEETTGKIVAQLREVPACDTAKLREVESLLQLGDLAKFARFAPEEEESISASERAIELVETVAREEADRVKEGSAAASESKEQEG*
>cds.c13748_g1_i1|m.38272 c13748_g1_i1|g.38272  ORF c13748_g1_i1|g.38272 c13748_g1_i1|m.38272 type:5prime_partial len:118 (+) c13748_g1_i1:2-355(+)
AQPIAKVQIFLEGLQTPGESIPWERGQRFDEVRPQLVPVYPNPVKSGPVHIDLQSIPAGRKGWVSIVDLLGATIYNAPFEGGTIVECPADSFSKGVYFVRIDVEGTPIFTGRLIIDR*
>cds.c13752_g1_i1|m.38278 c13752_g1_i1|g.38278  ORF c13752_g1_i1|g.38278 c13752_g1_i1|m.38278 type:5prime_partial len:141 (+) c13752_g1_i1:2-424(+)
YYIKSVIQNGSELYGNVQSDTTKVMHSFAIKLPANELLVQADFSPIPRGGKEGKTNAVESAALRGVEIYPNPTDGAIEVRGASGVARYAVYDVTGREMLGGVHDGGAQLRIDLGMLASGFYIVQLRSADGGMRAERVLRR*
>cds.c13755_g1_i1|m.38285 c13755_g1_i1|g.38285  ORF c13755_g1_i1|g.38285 c13755_g1_i1|m.38285 type:3prime_partial len:251 (+) c13755_g1_i1:75-824(+)
MRDVVVVSAFRTPIGSFGGALAPVSAVDLGVTVVKALLEACPKAKDQVDELIFGNVLQAGLGQNVARQVSIHSGIAQEVSSFTVNKVCGSGLKSIALGVQAIQSGNADVVIAGGTESMSNAPFVLQKARWGYRMGDGKLVDEMIKDGLWEAFNDVHMGITAENIAERFNISREDQDAFAAESQQKAVEAIEKGYFKKEIVPVLVPGRKGKVTVVDTDEYPRPGTTAETLAKLRPAFKKDGTVTAGNASGI
>cds.c13769_g1_i1|m.38335 c13769_g1_i1|g.38335  ORF c13769_g1_i1|g.38335 c13769_g1_i1|m.38335 type:3prime_partial len:146 (+) c13769_g1_i1:196-630(+)
MEEQLRDFLTHVLADRPEFFLVEVSIQGETVRVEADSDAGITLDDCALLTVRVNEWLEGEGLDYEVEFGSPGLTRPFRHPRQYAKNVGRRVQVIESGGVRQRGELVSADGEGFRIRVTEMVRAEGEKRPKPHEREIEYAYDGVKR
>cds.c13770_g1_i1|m.38338 c13770_g1_i1|g.38338  ORF c13770_g1_i1|g.38338 c13770_g1_i1|m.38338 type:3prime_partial len:274 (+) c13770_g1_i1:128-946(+)
MRINANLMAINTQRQLFGTNNALAKSMEKLSSGQRINRAADDAAGLAISEKMRSQIRGLKQASRNAQDGISVVQTAEGALDEVHAMLQRMKQLAVQSRNDSNKDEVDREALQLEVDALMTEIDSIAKKTQFNKTVLLDGNYTEKIFQIGANAGQTLSISISNMDTTGLKIKDLSVADGDSASKAISLVQTGIEELAKRRAKLGAIQNRLEHTIKNLDNSYENTTAAESRIRHTDMPEEVIESTRANILIQAATSMLAQANQAPQTVLTPHMKI
>cds.c13778_g1_i1|m.38361 c13778_g1_i1|g.38361  ORF c13778_g1_i1|g.38361 c13778_g1_i1|m.38361 type:internal len:365 (+) c13778_g1_i1:3-1094(+)
RKKEGLYRVFMEKFPITDTRNNFVLEFLDYYIDPSRYTIEECLERGLTYSVPLKARLKLYCTDPEHEDFDTVVQDVFLGSIPDMTPRGTFVINGAERVVVSQLHRSPGVFFAQSIHNNGTKLYSARIIPFRGSWIEFATDINNVMYAYIDRRKKLPVTTLLRAIGFDTDNDILNIYDLAEEVKVTKANLKKCLGRVLAGKLSRTWTEDFVDEETGEVVTTERYEQLLERGVVLDEDSIETILESGVSTITLHKDNSAAAEYKIIYDTLAKDPTNNSKEAVTHIYRLLRNSEPPDEATARDVIDKLFFSEKRYDLGSVGRFKINRKLHLDASNDVRVLTKEDIVRIIQYLIELKNSKADVDDIDH
>cds.c1377_g1_i1|m.3478 c1377_g1_i1|g.3478  ORF c1377_g1_i1|g.3478 c1377_g1_i1|m.3478 type:5prime_partial len:58 (+) c1377_g1_i1:3-176(+)
ASQEQQTGTEQISAALDQLVQITNENSSSAQELSSTSESLATMAAETQADMARYKLN*
>cds.c13800_g1_i1|m.38445 c13800_g1_i1|g.38445  ORF c13800_g1_i1|g.38445 c13800_g1_i1|m.38445 type:internal len:67 (-) c13800_g1_i1:3-200(-)
GLPSLSRLGKFFVFVCTDSMSTKSWRVGAMAVIPALRAQSRPLHLPSGSGDSTKWRRRPAGQPASS
>cds.c13801_g1_i1|m.38450 c13801_g1_i1|g.38450  ORF c13801_g1_i1|g.38450 c13801_g1_i1|m.38450 type:5prime_partial len:89 (-) c13801_g1_i1:36-302(-)
TAGVYREVPYGRVQRQEGGREEGLWGEYESLLDLGMWGPPGAFGGGVGGTVMRLRCGPLAKPSQPVAPVLDAGKSPLAVLRTDPGPSS*
>cds.c13802_g1_i1|m.38454 c13802_g1_i1|g.38454  ORF c13802_g1_i1|g.38454 c13802_g1_i1|m.38454 type:complete len:58 (-) c13802_g1_i1:276-449(-)
MYFLISLNWNGVVDSELSKMKAMSMSTSLPAALRSLKEGLQLPNPQDGSMLQMSKQT*
>cds.c13813_g1_i1|m.38479 c13813_g1_i1|g.38479  ORF c13813_g1_i1|g.38479 c13813_g1_i1|m.38479 type:internal len:194 (+) c13813_g1_i1:2-580(+)
DGEACNECESCKSFQQGRSYNVSELDAASNNSVDDIRDLIVQVQRPPRVGRYSVYIIDEVHMLSTQAFNAFLKTLEEPPPYAIFILATTEKHKILPTILSRCQVFDFNRIRVDDTIDYLESIAKLEGVSYTREALNQIALKADGAMRDALTIYDQAVNFTEGDLTYERVVQGLNILDYQYYFRLTECMTRHDY
>cds.c13815_g1_i1|m.38489 c13815_g1_i1|g.38489  ORF c13815_g1_i1|g.38489 c13815_g1_i1|m.38489 type:5prime_partial len:90 (+) c13815_g1_i1:3-272(+)
PTQGNHYCPGEGDFIFSEEAMKYYSLRKGKANWYDAWVTENGAIRVELEYQGVFAPDANSQASEQYGVVIRWTDSKSKAKAENSELDEL*
>cds.c13818_g1_i1|m.38504 c13818_g1_i1|g.38504  ORF c13818_g1_i1|g.38504 c13818_g1_i1|m.38504 type:5prime_partial len:82 (+) c13818_g1_i1:2-247(+)
EYDPVAMDEARRRLGDSVVYASNIMETVEGADAIFHVTEWKEYRMPDWTAIRKAMREPLLIDGRNVFDANTLDGFTYIKIG*
>cds.c13818_g1_i1|m.38503 c13818_g1_i1|g.38503  ORF c13818_g1_i1|g.38503 c13818_g1_i1|m.38503 type:complete len:202 (+) c13818_g1_i1:307-912(+)
MNFSTLCNRLFWDCIVTYHEKDCIDTVPVNPYASGTIEARLFEKNWIDTVQWHLEDIIRDPAIAPDEALRIKRRIDLSNQNRTDLVEMIDSYFLEKYSSVAQQENATLNTESPAWAIDRLSILALKIYHMQQEALRLEATKDHRAACQAKLDVLLEQRVDLSTAIDQLLEAYARGEKVMKVYRQMKMYNDPALNPVLYAKK*
>cds.c13818_g1_i1|m.38506 c13818_g1_i1|g.38506  ORF c13818_g1_i1|g.38506 c13818_g1_i1|m.38506 type:3prime_partial len:53 (+) c13818_g1_i1:972-1127(+)
MGDVVMVLPVLRALRSAYPNVEIVFVSQGFAGEFVEELGGVRFIAAKIRGVH
>cds.c13825_g1_i1|m.38532 c13825_g1_i1|g.38532  ORF c13825_g1_i1|g.38532 c13825_g1_i1|m.38532 type:3prime_partial len:131 (+) c13825_g1_i1:564-953(+)
MKRDSNSYIFLYSTLLIVVVAVLLAVAATALRPAQLENEKTEKRVQILSAIGVTGEVENQKDKKAYVRDLYAKYIKEELVVTYAGAAQASGEAFELSMDEQLKQQAKSNDGKFPVFVAQLDDGSRKYIFP
>cds.c13825_g1_i1|m.38531 c13825_g1_i1|g.38531  ORF c13825_g1_i1|g.38531 c13825_g1_i1|m.38531 type:5prime_partial len:180 (+) c13825_g1_i1:2-541(+)
TASSEGFSGANQLPSMFDMFMGYIPGSFGETSTLWILVGALILLVTGVGSFRIMFSVFAGGALMGLIFNAVGINEYMRLPFYYHLVMGGFAFGAVFMATDPVTAAQTGVGKWIYGLLIGMFAVLVRVLNPAYPEGMMLSILLMNAVAPLIDHLVVKRNIEQRRKRAKLVALRSAEAVKA*
>cds.c13826_g1_i1|m.38537 c13826_g1_i1|g.38537  ORF c13826_g1_i1|g.38537 c13826_g1_i1|m.38537 type:internal len:83 (+) c13826_g1_i1:2-247(+)
INIVEVMSIIRLENVNRTYRADIVETIALENINLEVEEGEFISIMGPSGCGKSTLLNVMGTLDRPTSGKVILRGQEVSTMSA
>cds.c13842_g1_i1|m.38577 c13842_g1_i1|g.38577  ORF c13842_g1_i1|g.38577 c13842_g1_i1|m.38577 type:internal len:139 (+) c13842_g1_i1:1-414(+)
VAEDGTSSEDYTGNDDSMKPLGQLFNYVKVYWDYNAIPDPITSPSQINSLNTIGSETTVDKSRIQGDKLYFRAVTFTSQPNYRLYKIKPAENGIIKDFVHKDPNGLAYEYRFTVDVSKLTDNSLQELELALPVYIIRP
>cds.c13843_g1_i1|m.38584 c13843_g1_i1|g.38584  ORF c13843_g1_i1|g.38584 c13843_g1_i1|m.38584 type:3prime_partial len:68 (+) c13843_g1_i1:917-1117(+)
MCPSTSHAAAKGLCLHLIPKPDHQLPPEFGSHPSPFPICLAPPDQHPPHLLDQSKLPLLSSGPPPLA
>cds.c13846_g1_i1|m.38589 c13846_g1_i1|g.38589  ORF c13846_g1_i1|g.38589 c13846_g1_i1|m.38589 type:5prime_partial len:59 (+) c13846_g1_i1:1-177(+)
LGVTISIPARGIPFGETIEQTDDLTLSRAFTNRTTLFSPKDKAHTAKETATSNSTHTL*
>cds.c1384_g1_i1|m.3488 c1384_g1_i1|g.3488  ORF c1384_g1_i1|g.3488 c1384_g1_i1|m.3488 type:internal len:88 (+) c1384_g1_i1:1-261(+)
GEVQSRVRFKCEAGANRFRVVHVAKSLSASSVRIATSGDAFSVMSSSFDPSFELSDSMMQAPPAYAALERKAEALRELIAADREEET
>cds.c13866_g1_i1|m.38664 c13866_g1_i1|g.38664  ORF c13866_g1_i1|g.38664 c13866_g1_i1|m.38664 type:internal len:140 (+) c13866_g1_i1:2-418(+)
GDKALQAHYDQIIAWFESAMPTPKTELHYDSTFGLLVAVMLSAQCTDKRVNLITPPLLKAYPTAERMAAATPLEVFEYVATCSYPNSKAKHLVAMAQRIVQEFHGEVPQTQKELTSLPGVGEKTANVMLSVGFGKPALA
>cds.c13873_g1_i1|m.38687 c13873_g1_i1|g.38687  ORF c13873_g1_i1|g.38687 c13873_g1_i1|m.38687 type:3prime_partial len:109 (+) c13873_g1_i1:306-629(+)
MNVSDSEVILSILTGAGYRMVNDPSEASVHLINTCAIRENAERKVFSRLRQLKGSFTGHDSIGVGRIVGVLGCMASHQKEALLGEEYGVDLVIGPDSYRELPALLDEI
>cds.c13876_g1_i1|m.38689 c13876_g1_i1|g.38689  ORF c13876_g1_i1|g.38689 c13876_g1_i1|m.38689 type:internal len:158 (+) c13876_g1_i1:1-471(+)
ASLRWTLGKIGVRSAICRIDRVKELPTSLPCIVECKDENGVFLFEVETVEEDLVSLFYGDKRNGNVYSAPLDKFEEKYTGIALVVDGEAKASVDPQEQLWKGHCLQWRFQVLLLMTALAVLGAMMALTYETYSSIPRLMLQVWSTVGLLFSALLLRR
>cds.c13883_g1_i1|m.38716 c13883_g1_i1|g.38716  ORF c13883_g1_i1|g.38716 c13883_g1_i1|m.38716 type:3prime_partial len:81 (+) c13883_g1_i1:107-346(+)
MAKRGNSIKISLKAYDHALLDKAVEKIIENVVKTGAKVVGPVPLPTKREIFTVLRSPHVNKTAREQFERRTHKRWIEIKN
>cds.c13884_g1_i1|m.38717 c13884_g1_i1|g.38717  ORF c13884_g1_i1|g.38717 c13884_g1_i1|m.38717 type:5prime_partial len:206 (+) c13884_g1_i1:3-620(+)
PRKDQDKVFEAFRKHGAYFAKESEREGLLKALFDEQGRMSRDIVGKDVATVAKQAGITIPAGCRVIVGEAKGPAEMDELSREKMCPVLAAFPYDTFEEAVLIAKKNLHYEGNGHSAGIHSTDEKRIRYVGEQLSVSRLVVNAPVSTTAGGAMGSGLACTNTLGCGTWGNNTLSENLTFSHLYNTTRIARLNGKSKLPTDEELWAE*
>cds.c13887_g1_i1|m.38719 c13887_g1_i1|g.38719  ORF c13887_g1_i1|g.38719 c13887_g1_i1|m.38719 type:internal len:199 (+) c13887_g1_i1:1-594(+)
LRTMGKLAMIALGGNALLRGDQRGTNEEQMRNTLDTMESLVPLLREGYSLVIGHGNGPQVGNILMQNAAGEDAFSIPAMPLDVCVAQSQGSIGYMIESALRRVLAKHGIKREVCCLVTPVVVDANDAAFSNPTKRVGRVYTQEQAQTLTRERGWEFREEVRQTGSGWRRVVPSPRPVEVLNASLVKMLAEKGVIVIAV
>cds.c13888_g1_i1|m.38724 c13888_g1_i1|g.38724  ORF c13888_g1_i1|g.38724 c13888_g1_i1|m.38724 type:5prime_partial len:53 (-) c13888_g1_i1:80-238(-)
NIYRDAPAVVFYTHNIVRFKNYQNFIAKAGHSLVYTVIYNLIHKMMKAVRPR*
>cds.c13890_g1_i1|m.38730 c13890_g1_i1|g.38730  ORF c13890_g1_i1|g.38730 c13890_g1_i1|m.38730 type:5prime_partial len:130 (+) c13890_g1_i1:1-390(+)
CATQNELSKEDAEMLIKNQVKYVAEVSNMGCQADAIHAFVKARVPFGPGKAVNAGGVATSGLEMSQNSLKLSWAGDEVIGRLETIMSDIYHAAVQYGQEPDGYTNLVKGANIAGFMKVANAMCDLGLVY*
>cds.c13893_g1_i1|m.38735 c13893_g1_i1|g.38735  ORF c13893_g1_i1|g.38735 c13893_g1_i1|m.38735 type:complete len:529 (+) c13893_g1_i1:1094-2680(+)
MAGIKTSEVSELLSQELKGLSLGSDFEEVGRVLEVGDGIARVYGLHNVEANELVELEHGVMGIVLNLEEDNVGVVLLGDSTLIKEGQVVKRTSRIASVRVGEGMLGRVVNTLGDPIDGKGPIEGERYDLPLERKAPGVVFRQPVNEPLQTGIKAIDAMIPIGRGQRELIIGDRQTGKTAIAIDTIINQRSEYEKGSPVYCVYVAIGQKGSTVANIAKTLEEKGAMPYTVIISATAADPAALQFYAPFAGAAVGEFFRDTGRAALVVYDDLSKQAVSYREVSLLLRRPPGREAYPGDIFYLHSRLLERAAKINESQEVAERMNDLPEVLRPMVKGGGSLTALPIIETQAGDVSAYIPTNVISITDGQIFLESALFNGGVRPAINVGISVSRVGGNAQIKSMKKVAGTLKLDQAQYRELEAFSKFGSDLDAATQRVLDKGARNVELLKQAQYSPMPVGEQVAVIYCGSAGLLSAIPVDRIRDFEALFLEEMRTSHADVLATLAEGKIDKSLTDQIDAVVERLSLQYHEEA*
>cds.c13893_g1_i1|m.38739 c13893_g1_i1|g.38739  ORF c13893_g1_i1|g.38739 c13893_g1_i1|m.38739 type:complete len:80 (+) c13893_g1_i1:529-768(+)
MNEGRISTRYARALLLTIETDGAGETLYHQTMEVLPILVSVRGEIARVFSNALVSQKAKETFIEDFFNLLRPCLQALGV*
>cds.c13893_g1_i1|m.38738 c13893_g1_i1|g.38738  ORF c13893_g1_i1|g.38738 c13893_g1_i1|m.38738 type:complete len:99 (+) c13893_g1_i1:768-1064(+)
MVSRGRGLYLERALRVFLHLYRESRGIVHADVLTAVDLQEEQDGAIRAFLARLYGREVELSSRVDPDLIGGFQLEVDGRLLDRSVRGELEQIASRLNS*
>cds.c13893_g1_i1|m.38736 c13893_g1_i1|g.38736  ORF c13893_g1_i1|g.38736 c13893_g1_i1|m.38736 type:5prime_partial len:177 (+) c13893_g1_i1:2-532(+)
IMGLITPDFGLFFWMVIAFGLLLLLLGKFAWGPIVKGLSSREQQIAQALDRAEEAKAEVARLETQQRAMQAEAQKERDRLVIEARETRDRIVREAREEAQKQAELYLEKSRIALAQQEAEMRRNMRAEVTQIAIQAAERILRERLEGGPAQMEHIDRLLDELLDSGQQPNSRGASR*
>cds.c13898_g1_i1|m.38756 c13898_g1_i1|g.38756  ORF c13898_g1_i1|g.38756 c13898_g1_i1|m.38756 type:3prime_partial len:106 (+) c13898_g1_i1:195-509(+)
MVLRERKKTILVPWDFTPESEHALAHAYQLAQTVGDNIMLIYIRQISRWASSGTVQRIEQELGEVRVRLERVAIEREESLGSQRQELESELKERVGKQRAVFEVS
>cds.c13900_g1_i1|m.38761 c13900_g1_i1|g.38761  ORF c13900_g1_i1|g.38761 c13900_g1_i1|m.38761 type:internal len:82 (-) c13900_g1_i1:3-245(-)
AGNVVQMEEEAGVGRQSREFSLRGVPPAEAPTPGAGRCFVALRGGGSPAVTPRSCWEASPRRQLPTAAREGAGGVGAGLVP
>cds.c13914_g1_i1|m.38807 c13914_g1_i1|g.38807  ORF c13914_g1_i1|g.38807 c13914_g1_i1|m.38807 type:complete len:56 (+) c13914_g1_i1:69-236(+)
MISTSVEEGIVPSSLVTQMKFLMELSLQATSILKKPIISLKNVSKLNDLELWMNL*
>cds.c13914_g1_i1|m.38808 c13914_g1_i1|g.38808  ORF c13914_g1_i1|g.38808 c13914_g1_i1|m.38808 type:complete len:56 (+) c13914_g1_i1:735-902(+)
MISTSVEEGIVPSSLVTQMKFLMELSLQATSILKKPIISLKNVSKLNDLELWMNL*
>cds.c13928_g1_i1|m.38855 c13928_g1_i1|g.38855  ORF c13928_g1_i1|g.38855 c13928_g1_i1|m.38855 type:3prime_partial len:80 (+) c13928_g1_i1:174-410(+)
MSTSMVSMCLAYDVGARDEDPHRTGFAHLFEHLMFGGSVNIPSYDAPLEMAGGVNNAFTSPDVTCFYSQVPWENLEVPF
>cds.c13928_g1_i1|m.38856 c13928_g1_i1|g.38856  ORF c13928_g1_i1|g.38856 c13928_g1_i1|m.38856 type:complete len:51 (-) c13928_g1_i1:35-187(-)
MLVLISVSTTTRSPFSSVNFSKLPTLHPSFRYLLQPSYACSPYLSHNINR*
>cds.c13928_g1_i2|m.38857 c13928_g1_i2|g.38857  ORF c13928_g1_i2|g.38857 c13928_g1_i2|m.38857 type:3prime_partial len:144 (+) c13928_g1_i2:174-602(+)
MSTSMVSMCLAYDVGARDEDPHRTGFAHLFEHLMFGGSINIPSYDAPLERAGGTNNAYTTQDMTCFHCQVPWENLEVAFWLESDRMLSLAFTPESLEVQRSVVVQEFKQVALNAPYGDVQHLLHGLLYKEHPYQWPTLGKSVD
>cds.c13928_g1_i2|m.38859 c13928_g1_i2|g.38859  ORF c13928_g1_i2|g.38859 c13928_g1_i2|m.38859 type:complete len:51 (-) c13928_g1_i2:35-187(-)
MLVLISVSTTTRSPFSSVNFSKLPTLHPSFRYLLQPSYACSPYLSHNINR*
>cds.c13929_g1_i1|m.38860 c13929_g1_i1|g.38860  ORF c13929_g1_i1|g.38860 c13929_g1_i1|m.38860 type:3prime_partial len:237 (+) c13929_g1_i1:16-723(+)
MEESGKLSGSVGSGYSADSIRVLEGLEAVRKRPAMYIGDTGPKGLHHLVNEVVDNSIDEALAGYCDRIDVVIHADGSLSVTDNGRGIPIDRHEKEGKSALEVVMTVLHAGGKFDKGNYKVSGGLHGVGVSCVNALSASLIAEVKRDGHHYRMDFARGHAISGLQVLGTADSTGTRVTFTPDAQIFTQTTVLSFEVLATRLRELAYLNKGITLTLTDERVVEEEGETAGEAKCQTFY
>cds.c13936_g1_i1|m.38889 c13936_g1_i1|g.38889  ORF c13936_g1_i1|g.38889 c13936_g1_i1|m.38889 type:5prime_partial len:69 (+) c13936_g1_i1:2-208(+)
AVDAGPPCLTSSVGHFPHATGSSLRRGGEAWGARPGTARGRSFQSPALPPETPVRGRLGGRDGGGGPG*
>cds.c13944_g1_i1|m.38912 c13944_g1_i1|g.38912  ORF c13944_g1_i1|g.38912 c13944_g1_i1|m.38912 type:internal len:79 (+) c13944_g1_i1:3-236(+)
PPGSQDPSTRDSQNPLPGIQDPSTQESGPLNQGQSGPLHPGQDPSTRESGPLHPGIKSPPPRTVGTPHPGPPTWESVP
>cds.c13946_g1_i1|m.38920 c13946_g1_i1|g.38920  ORF c13946_g1_i1|g.38920 c13946_g1_i1|m.38920 type:internal len:88 (+) c13946_g1_i1:2-262(+)
AGTHNPVENDAFTVSVYPNPVVSQIHLQSDALMESVSLFSASGRCVVYRANVNSTDMQLEVSGLNPGVYFLRVVIGDKSQTYRIIKQ
>cds.c13960_g1_i1|m.38974 c13960_g1_i1|g.38974  ORF c13960_g1_i1|g.38974 c13960_g1_i1|m.38974 type:internal len:98 (+) c13960_g1_i1:3-293(+)
EVAPGNWASMTRSRSQINTVYGQASGEYNPTRQWFFTASIAAHQHFVISKDKNIILRDGGRAIVGYDKARIELSGMASVKWQPIDRLGMSVVVREEM
>cds.c13971_g1_i1|m.39011 c13971_g1_i1|g.39011  ORF c13971_g1_i1|g.39011 c13971_g1_i1|m.39011 type:internal len:77 (+) c13971_g1_i1:1-228(+)
ITNYSRQTFTTHGYVPQTFTASVMADFPSSTDNGKPINQNALVIRLYENLCRQDLPITIIFQDGSGAQKKYDEVMA
>cds.c13976_g1_i1|m.39024 c13976_g1_i1|g.39024  ORF c13976_g1_i1|g.39024 c13976_g1_i1|m.39024 type:internal len:107 (+) c13976_g1_i1:1-318(+)
VDDGVAPSFVKTPDGGFKADGTRKKIAGNVFDEDVSYTLLIKNLNGDVLETVVGSTKKDVTWNKALKNATYKFDFVTVKDAHGNELVKDLEVIVDSPVAKFSKIQD
>cds.c13980_g1_i1|m.39031 c13980_g1_i1|g.39031  ORF c13980_g1_i1|g.39031 c13980_g1_i1|m.39031 type:internal len:96 (+) c13980_g1_i1:2-286(+)
ERIPIDQSTMHLADEMNISPLVAALNGGEDYELLFTVPRTLMEAVGGLGATMIGYTVPEDRGRMLVTPQGEEFPITAQGWNAYPQEEDSDERMDS
>cds.c13986_g1_i1|m.39057 c13986_g1_i1|g.39057  ORF c13986_g1_i1|g.39057 c13986_g1_i1|m.39057 type:internal len:224 (+) c13986_g1_i1:2-670(+)
SEGYFALQNDPNDSAMLLMLDYGVFYEFIPMSEFSNAQRKAIPLEDVKVGENYALVISATNGLWRYLIGDTVTFTSTSPYKIRITGRTKHFINAFGEEVIIDNVETALAKACEAFGATVEEYTVAPHFMNLQERAAHEWFIEFEKEPSDVHAFMEMVDKTIQSLNSDYEAKRKNDVTLSFPMVHLLPPGTFYGWMESRGKFGGQNKVPRLSNDRTHVESLLEY
>cds.c1398_g1_i1|m.3536 c1398_g1_i1|g.3536  ORF c1398_g1_i1|g.3536 c1398_g1_i1|m.3536 type:complete len:51 (+) c1398_g1_i1:109-261(+)
MKIITTIIITTDIPTGMKAITTMKNATAAAANTTEGLTRIFGSAWNPQKL*
>cds.c13991_g1_i1|m.39075 c13991_g1_i1|g.39075  ORF c13991_g1_i1|g.39075 c13991_g1_i1|m.39075 type:5prime_partial len:1696 (+) c13991_g1_i1:1-5088(+)
GPYGLDTVIMKVPYEEFDLRALAGKRKVIVELTDPGVGNDRNNKRDAELFVRIPSLSTDGLSAITFVSGEPKLMQDKVRLPVIPADHKLFNDNRGATLEFWMYPEGSQFGSPIRGHRQVEVYTTQEVMLGDIHLPDDAIVVILDDLILWTKNAVVTPYRWMHVALVFEGMDPEAGKTERVTMYINGEAVGADDINIQSQGAQFAFSSLEVAESFNGAVDEIRLWGEARSADEIKNNYERWLTADDDPKTLFYQFSLSEGPGNRLLKGHPVAGIDSVSAVLSPYDPVDGDKSERDGGVWLEQRYQHPVRSFEVEGASQVERKGNTYTVYLKKGTDWSAVSGRVETIWPGSAVSVGDTPNAASATALTAAEGGFPFSLDLTSSSLKNFFVKKSIFGHELSSMVQVRFVAAAGDGCELLSFQAGEASVNEIGALMRLELFKPFDFPPVVSFTVSEGAQLKYGNEVLISGMSTLDLSGRRRLTVVAEDGKQSQDYLLLPCVAQRIEGSQAAIELPYSDSVVVLDFVATSGLPLVYTSSDADVAVANGKEVHLTGPGEATITVHQPGNELYAAAEPKSFSVKVKKGKVTVTPTPDDTPYSTRLTWLYTYEGEALVNGTDEFNLPDAQSWAGWRIVSDADGKEYSERQLLPIGSYSLIPRRTKYEDARLYEVEAKEGKLRVVPNKKVVQAHLRVVESDRSTPVPEAEILLNGYLSTTDTNGERLLALRGTSYELEVRKAGYVMHRGVLEVDPGAGVQAFTFIMEKATHTVTYSSDGNGSISGMAVQKVGAGGSTVPVTAIPYPGYEFVKWSDGVDKATRHEENVKGGVDVSASFKKSFYEVRFTADVEGAFAAGSKTEQSVEYQADAEAVTLLPEVGDRYFYLWDDGSEEVIRTIKRVEGDAAYHARYAEYGRLGVTEGFEEATALPSGWYTTGNTMQNWRVAWRISSRELIFSGASAQWHAGLYGRFAVIDGNYSGPGGEVQLNTPRYLIDASTGDELELLYNYLLGSYEVDVTVSYRFNDDAEFKALGSVTHAEHRAPLTMSAAIAGASGKEWIQFRFGFKAKRGRAGAFAIDNFLVREKPSTAPTSFTVTFASDPADAGRFFYAEPIRSWIGPITGFEKKAPLAGPVMVAGLGGATPYVMVEPADGFEFLEWKDGEDVLGTTNVLYPSVTCYADRTITAHFVKKGSVFVSYGVYPAGAGTVTRNGKILLGSAELVEPGQTLGAVTAEATAGAGYKFSRWSVGSREAELRDYKPQRDVVLVAIFEPEATVPLQELSLNVSYEDYQVEGVKRGQAENAAVLVLHEGRVVATASTDARGEAKVSLPAGRYVVKVTCAGFAVAEQEVEVKEEKVKVSLVLRSGARLYPVEFVVLGADGTKLAAAQVHVDGEAESLTTNDEGVALGHFPYGARLSVHGTAEGYQRSLGVEYHVTSDVKGQRVTLHLVKGIQLKVTVVRDQDGTPLGGAEVFYGNERFVADENGVVMLVVPAGTVYLSGAAESHDRSATQAVTVEVGAESAGATIRLRQHRYAVTFRVVDGDSKEKMPLANARITLLNFNEESISTSSTGEAEYMLPTGEYAVRVECEGYDYIGKLSFVVAGNSVLVPIELRKPVKLPYDVSLVAEVLAGVTVRPNPFSGVLYLRNLEGVDRVEVYGLMGNRAASYDLSGESERVLSLDSLPSGVYVLRLMSGGQSRAMRVVKQ*
>cds.c13993_g1_i1|m.39096 c13993_g1_i1|g.39096  ORF c13993_g1_i1|g.39096 c13993_g1_i1|m.39096 type:3prime_partial len:525 (+) c13993_g1_i1:60-1631(+)
MMPKRKLLCLLLLGGLSLLVSRAWGQWYLPYDYSRDNDKQNPADMRGGKGLGMDLLYYESFEKTGKEERVGWGWVSAGWKQENVKNNQSNAPTYWTLKNGGGEPRDGAFAQPGRAFDGEQNALCHGRTTLAEQRLVSPKLDLLGVVNGDPRLVFYYASPGNYSGFCRMRLQYRVGLHGDWKDFPRAPQLAREENWTQVSVAIPKDLRRNDIYIGFLSIQNDGYGTAIDEVYVVNMVGAQAQVKEFDLFPQSSKLARGATKTPLMRIDVALSPGGGKQKLVNLVGENGKKVKIHAYNPKTSSYPAQSPFKQLELYVGQGSSFSTAKKAGTIQVVGTEPYEVSQLQITDHDALIMEGGNSYSVWVVADLKDNDEVPLKTNIWLEVEELSWKFVWLRGDDPNTKNDSDKKYYFPAQGHGYQTPEGQRSVVYKRLAYDNFDNGATQWEFPTGHTEKLWAIGNPAYNEAVYKRKGKEWPPEQVPAAYSGSKVLATGEILDGEVLRGRYFSGMINDEPDKPGLWIQKKDL
>cds.c13997_g1_i2|m.39117 c13997_g1_i2|g.39117  ORF c13997_g1_i2|g.39117 c13997_g1_i2|m.39117 type:5prime_partial len:73 (-) c13997_g1_i2:136-354(-)
SLNRIWCVSAAASVRAGAIAAIQHRETGSPASPGAEASSTAPYRLPREQKGYVALLRVSSGQFFLFDIRLSS*
>cds.c14005_g1_i1|m.39149 c14005_g1_i1|g.39149  ORF c14005_g1_i1|g.39149 c14005_g1_i1|m.39149 type:5prime_partial len:480 (+) c14005_g1_i1:2-1441(+)
TEEGSLGSAPGLYGDQRALELFRRLVQDVEHHINEVHRLAQLVREFSRSLEEVRARLEGVRQESERGIETVMSSVHHGLRLFAEKQEEAHLRIPEITEKSDSCSKSIAGIITNLQYQDIIRQKMEHIQTAHQSLIEDLQRVDVDESAEHDEYWLRMLVQIRDIAALQSAQLVGTNREYQQAIETIARHFREIAVEMEEIATLCRSSLRVTSESAGETSISQLLIRLQDSWKILGDLSLSLPRFWRDLERQSDRARELIDRLGSVHRSYVMVETPLRELSARALEQGRSDLSRQLESVLDDLNDFWNVVHHHKTLLGERRSALVSHEDALKGASPLWDDFRRGAERMHHIGISLANTERESTTLLAKIEQMSKKVSEDTRRAMQQIRYYDFFEKVISELVLDLNGMSIRIRDELKDSDLASDVSELRRLYTMASERRIHDEFVSSSGSPVEEGDVDLFGSGVIDDASLATDDDDDGFELF*
>cds.c14005_g1_i1|m.39153 c14005_g1_i1|g.39153  ORF c14005_g1_i1|g.39153 c14005_g1_i1|m.39153 type:3prime_partial len:53 (+) c14005_g1_i1:1481-1636(+)
MKSIEIELKSGRSKGRGIIQLGGYLTLDNVEALAGQFREAVSRFQGLRIRLQ
>cds.c1401_g1_i1|m.3542 c1401_g1_i1|g.3542  ORF c1401_g1_i1|g.3542 c1401_g1_i1|m.3542 type:internal len:78 (+) c1401_g1_i1:1-231(+)
PNVTSGATYRLSKMEENEGTLVTGGVRSGKSLYAEQLALSFSHHPVYVATARVLDGEMQARVHLHRARRGERWETVE
>cds.c14022_g1_i1|m.39218 c14022_g1_i1|g.39218  ORF c14022_g1_i1|g.39218 c14022_g1_i1|m.39218 type:internal len:164 (+) c14022_g1_i1:1-489(+)
IMEQEKVYTMPRIGDKAPSFRAVTTQGVINFPEDYEGKWKILFSHPADFTPVCTTEFMTFGHRQKEFDDLNTQLVGLSIDGLFSHIAWLRGIKNLEEFNGMKDIEVQFPLIEDITMEVAKMYGMIHPNENSTQASRAVFFIDPQDKIRTIIYYPAALGRNFDE
>cds.c1402_g1_i1|m.3543 c1402_g1_i1|g.3543  ORF c1402_g1_i1|g.3543 c1402_g1_i1|m.3543 type:internal len:70 (+) c1402_g1_i1:1-207(+)
DSERAREVMTELYKPMLLNNFRVLFMDIPSAEMTKYAANAMLATRISFMNEVAALCEAVGADVTNVRLG
>cds.c14034_g1_i1|m.39263 c14034_g1_i1|g.39263  ORF c14034_g1_i1|g.39263 c14034_g1_i1|m.39263 type:complete len:342 (+) c14034_g1_i1:484-1509(+)
MNREPEQPTGRFVAFWRRLRQRVDRMPTRGRNSGLYLIFVLVSLVLWYFNKLNYEYTAEIEVPIRLKSSPQGQLLVGSPERSVVLRLRGTGTNLLRYRMLRGMRVPEIDLRESQRDFIFRGDTLAYITGRRLHPILARQIPPELVLDAVISDTLTCHFSRLVRRRLPVHAEVQYSLADQHLQTSPMRITPDSMWVSGPQATLEAMEDVTCEPCELGLLRSSAQSSLNVIRRPDAYYEQTQVEVRIGVAQYTEMIFQVPITVDNVPDSLTVTLLPAMATLQCNVPLSSYGALEAGQFHLRARLGRIMRNNRLMVEIDSIPPQAYAVNFEPKYVQYIIEKRTK*
>cds.c14034_g1_i1|m.39264 c14034_g1_i1|g.39264  ORF c14034_g1_i1|g.39264 c14034_g1_i1|m.39264 type:complete len:104 (+) c14034_g1_i1:124-435(+)
MYTTLLQANNALMQILMLVFIVAILYFFMIRPQMKRQKELRKFQEALGKGDKVLVAGGIFGRVAEVRDDSIIVEVESGTKIRVLKSSVYRDATDVNTQPTSAK*
>cds.c14035_g1_i1|m.39270 c14035_g1_i1|g.39270  ORF c14035_g1_i1|g.39270 c14035_g1_i1|m.39270 type:5prime_partial len:69 (-) c14035_g1_i1:114-320(-)
VGNLISCSSAFSKSSLNILVQVLLKPVPGKDSAQEDSYDETGEEHGEDPGDVPDGWGRGVDSEGSFSW*
>cds.c14036_g1_i1|m.39272 c14036_g1_i1|g.39272  ORF c14036_g1_i1|g.39272 c14036_g1_i1|m.39272 type:internal len:371 (+) c14036_g1_i1:3-1112(+)
EVALKLLNYRPIHFSHIMGGVPEKQFDITKVPLDQLCEYASEDADVTWQLASPLLDQLDHQGLSTLYWQIEAPLIRVLVDMEWAGVRMDADRLESLRSELTSEMRDLEVSVRSIAKSTDFNIDSPKQIGELLFDTLKIADKPKRTRTGQYNTSVIELQKYAHQAPVVHDILDYREVKKLLSTYVDALPELVESATGRIHANFNQAVAATGRLSSSNPNLQNIPVRDARGKRIREAFISRFDGGLLLSADYSQIELRLLAHVCQDEHMLAAFRAGHDIHASTAAKIFGIPQAEVSKPQREMAKRVNFGIVYGISPYGLSQQLSIAVGEAARFMEDYFSVFPGVKRYMDSTIAQARAAGYTQTLWGRRRHLP
>cds.c14037_g1_i1|m.39277 c14037_g1_i1|g.39277  ORF c14037_g1_i1|g.39277 c14037_g1_i1|m.39277 type:5prime_partial len:50 (+) c14037_g1_i1:2-151(+)
VVSNFHFPKTPFIMAVSCFAGYELTMKMYETAIKEAYGFGTFGDAMLVI*
>cds.c14048_g1_i1|m.39312 c14048_g1_i1|g.39312  ORF c14048_g1_i1|g.39312 c14048_g1_i1|m.39312 type:internal len:192 (+) c14048_g1_i1:3-575(+)
VIWCNGYYGPTIGLGYTKDFKTFYQLENAFLPYNRNGVLFPRKINNKYYMLSRPSDTGHTPFGNIFISESKDLTYWGRHRFVMGTAHFNESAWQTTKIGAGPAPIETDKGWLVIYHGVLTSCNGYHYSFGAALLDKDDPSKVIARGKEYLLSPQMPYEMMGDVPNVVFPCAALTCGKTGKIAIYYGAADSV
>cds.c14053_g1_i1|m.39335 c14053_g1_i1|g.39335  ORF c14053_g1_i1|g.39335 c14053_g1_i1|m.39335 type:internal len:93 (+) c14053_g1_i1:3-278(+)
SGAVEGAEVTVGGETKSTGADGRVVFDLANGDYSYTVVKADYKDAAGSFTVADAAQEVPVTLEEVVTPPAPVKFNVTIADLQHGRITATPSE
>cds.c14056_g1_i1|m.39342 c14056_g1_i1|g.39342  ORF c14056_g1_i1|g.39342 c14056_g1_i1|m.39342 type:internal len:117 (+) c14056_g1_i1:1-348(+)
TVIRYHVELHPDFWRRYYEQLGITTEEEKRQARAAWLTAIDEFLSDPNNTGRAFLSEKVQMGTELQSLVTIEAMKNDIKGGELIADLEETSNILAYGMGVHPSLIGASPGKNKSIN
>cds.c14061_g1_i1|m.39362 c14061_g1_i1|g.39362  ORF c14061_g1_i1|g.39362 c14061_g1_i1|m.39362 type:3prime_partial len:55 (-) c14061_g1_i1:3-164(-)
MRAVPLILLFEGGDEQLRHPVAMVIPTEEPLLPSGGQFDTLPTTEALVDIPLRQ
>cds.c14061_g1_i2|m.39366 c14061_g1_i2|g.39366  ORF c14061_g1_i2|g.39366 c14061_g1_i2|m.39366 type:3prime_partial len:55 (-) c14061_g1_i2:3-164(-)
MRAVPLILLFEGGDEQLRHPVAMVIPTEEPLLPSGGQFDTLPTTEALVDIPLRQ
>cds.c14062_g1_i1|m.39367 c14062_g1_i1|g.39367  ORF c14062_g1_i1|g.39367 c14062_g1_i1|m.39367 type:complete len:447 (+) c14062_g1_i1:293-1633(+)
MKVKTFRMGGIHPPESKRSRGSGISVLPLPGEVVIPLSQHIGAPSEVVVKRGDRVLAGQLIGRAKGFVSANVHSSVSGVVSKVDRVVDASGYPRDAVFIRVEGDEWVSDVDRSEELVREVSLSGVEILDRIAEKGVVGMGGATFPSRVKLSVPDGKRAEYLIINGVECEPYLTSDHRVMVERGEALLVGVSLLRRALGNPEAVIGIERNKPDAIRQLSLLCSAYEGIRVQPLRVKYPQGGEKQLIDAVVGRRIPPGKLPIDVGVVVQNVGTALAVYEAVQKGKPLVERVVTVTGSSLARPVNVLARVGTPISHLISYAGGLPEDVSRVISGGPMMGKALKNLDAPVTKGTSGVLLLTDREVQRRESSHCIRCARCSQGCPMGLEPYLLYRLARLGRHDALEGEDVMSCIECGSCSYTCPASLPLLDYIRMGKGITGARIRARASKG*
>cds.c14062_g1_i1|m.39371 c14062_g1_i1|g.39371  ORF c14062_g1_i1|g.39371 c14062_g1_i1|m.39371 type:3prime_partial len:83 (+) c14062_g1_i1:1688-1933(+)
MSRLLSVGPSPHIQGGVTTRGLMLDVLIALLPAWVLGVIYFGLPTLWLTLVCVGSSVVFEYVLMRWVLRRDPTVEDLSACVT
>cds.c14062_g1_i1|m.39372 c14062_g1_i1|g.39372  ORF c14062_g1_i1|g.39372 c14062_g1_i1|m.39372 type:5prime_partial len:70 (+) c14062_g1_i1:2-211(+)
FEAITVANNLSFIDSQKCKVCRKCVGVCPTGAIWEVNFPPRREKADKGEKAQKSSLQAGVEAEGVVSES*
>cds.c14066_g1_i2|m.39384 c14066_g1_i2|g.39384  ORF c14066_g1_i2|g.39384 c14066_g1_i2|m.39384 type:5prime_partial len:97 (-) c14066_g1_i2:52-342(-)
WLRHEGPALRTGVRGQGNVGSSGWSVGTQDPVDEVRGSCGLNGRVGGGPGIHWLACRSPVAQVWGDIMIEVRDLGVEGGFWVPHLDVTPRACFMFS*
>cds.c14069_g1_i1|m.39390 c14069_g1_i1|g.39390  ORF c14069_g1_i1|g.39390 c14069_g1_i1|m.39390 type:internal len:82 (+) c14069_g1_i1:3-245(+)
PAKVAHIEYDPNRTANIALLNYADGEKRYIIAPVGLKQGMTVVSGPQADIKVGNALPLKNIPVGTVVHNIELKPGKGGQVA
>cds.c1406_g1_i1|m.3558 c1406_g1_i1|g.3558  ORF c1406_g1_i1|g.3558 c1406_g1_i1|m.3558 type:internal len:70 (-) c1406_g1_i1:2-208(-)
WWRLGTVAEGAGGGWAGSSSTIRQMVPLAWGQGLALPVSLEPPVPSSEASSSVTSEGSGHTTLVTKAAL
>cds.c14073_g1_i1|m.39399 c14073_g1_i1|g.39399  ORF c14073_g1_i1|g.39399 c14073_g1_i1|m.39399 type:internal len:230 (+) c14073_g1_i1:3-689(+)
NKAAILVAVVIGFALFAFVAGDLFMSGNSVFSANEMEVGRVGRKSLDYVEFQSDVDYFMHLQTALGGAGVNTEAMNRQVRERIWEKFVQDEVMGRFSARTGLTVTNEELSKLIMGNEPHPIVRQLFSNPNTGEFDESQVVLFLQNLDVQATPEQRAYWLEMEGEIAGEQLMSKFSTLVERSVGYPMPLVQYEETALGGSVNTRYMVLPYATLADSLVQYSERDLKDYYK
>cds.c1407_g1_i1|m.3562 c1407_g1_i1|g.3562  ORF c1407_g1_i1|g.3562 c1407_g1_i1|m.3562 type:internal len:100 (+) c1407_g1_i1:2-298(+)
QLEANQLNERIVNAQRIARASDNIKGLETRIARKNYDLAAKTLEEAKIAAPIDGVITFINTQVGSQVGLGQQVATVAAMDRLRVDGELPDSYAGRVAAG
>cds.c14082_g1_i1|m.39424 c14082_g1_i1|g.39424  ORF c14082_g1_i1|g.39424 c14082_g1_i1|m.39424 type:5prime_partial len:101 (+) c14082_g1_i1:3-305(+)
GVNVLTREAANASLNNVQSAIENLASRRAKLGAVQNRLEHTIKNLDNSHENLMAAESRVRHVDMALEIIESTRNNILQQAATSMLAQANQAPQTVLSLLR*
>cds.c14086_g1_i1|m.39441 c14086_g1_i1|g.39441  ORF c14086_g1_i1|g.39441 c14086_g1_i1|m.39441 type:internal len:107 (+) c14086_g1_i1:2-319(+)
FKKEQHAALAPEFLEELEAYGRIYMYRFMPSYKMYARPISEYPAKSRQAAAIMHMIQNNLDPAVAQHPQELITYGGNGAVFQNWAQYRLVMQYLATMTDEQTLVMY
>cds.c14087_g1_i1|m.39443 c14087_g1_i1|g.39443  ORF c14087_g1_i1|g.39443 c14087_g1_i1|m.39443 type:5prime_partial len:59 (-) c14087_g1_i1:43-219(-)
VKRGRGEAQGKQEAVLSKVQGLIQQDLADIGGEAAQGGQGPAEDPQEAILDGAQGPLL*
>cds.c14087_g1_i2|m.39445 c14087_g1_i2|g.39445  ORF c14087_g1_i2|g.39445 c14087_g1_i2|m.39445 type:5prime_partial len:59 (-) c14087_g1_i2:66-242(-)
VKRGRGEAQGKQEAVLSKVQGLIQQDLADIGGEAAQGGQGPAEDPQEAILDGAQGPLL*
>cds.c14089_g1_i1|m.39451 c14089_g1_i1|g.39451  ORF c14089_g1_i1|g.39451 c14089_g1_i1|m.39451 type:5prime_partial len:86 (-) c14089_g1_i1:776-1033(-)
ATRTEVNRFTALLSRMGFPAMYFTSFPGLLTTMPVLSSGYKDRSKQIHGIVVEDGFPGYVLHLLPWAVDHHASAFIQTTKLHGSS*
>cds.c14099_g1_i1|m.39476 c14099_g1_i1|g.39476  ORF c14099_g1_i1|g.39476 c14099_g1_i1|m.39476 type:internal len:159 (+) c14099_g1_i1:3-476(+)
LAGFGQWAQFHAPAEQRGVLVVERTDKNYESVRDAIAQAVVQLSCMSSSEVAKSSREAEEVSRIALWENLVEEYYNAYALALRKVHARASRFTAYRPGPQEGESPRALVGEPKWMRMMVVKNIPAEISSLEELAHNMWWVWHPAARQLFESIDEELWI
>cds.c14099_g2_i1|m.39481 c14099_g2_i1|g.39481  ORF c14099_g2_i1|g.39481 c14099_g2_i1|m.39481 type:3prime_partial len:315 (+) c14099_g2_i1:3-944(+)
MLIPAGNHGPRRDLTLDSVDGAGEGQVPTGDARWITHYLSDPQGDMILQRLKELGLKNRSEDRVKVIYVPCYLNGDDGVFNLSYYRLLIGMDMTVFPSYYEPWGYTPLESLAFHVPTVTTTLAGFGKWVDAHAHRGQQGVLVVKRGDKNYEEVRDAIAGAISSLSRMSSSEVQTCSKDAEEVSRVALWGNLVEEYYKAYALALRKVGARESQFTAYRPTTKESEAGHPSVGEPKWVRMMVVKNIPKEIAALEELAHNMWWVWHPAAGELFESIDPKLWRECEANPIDLLDKISYKRLQALADDTEFLGRLRSVK
>cds.c14105_g1_i1|m.39506 c14105_g1_i1|g.39506  ORF c14105_g1_i1|g.39506 c14105_g1_i1|m.39506 type:internal len:424 (+) c14105_g1_i1:1-1269(+)
RVHRVDIEDQMKSAYIDYAMSVIVSRALPDVRDGLKPVHRRGLFGMLGLGLGPASGTKKSARIVGEVLGKYHPHGDSSVYDAMVRMAQPWALRYPLVTGQGNFGSDDGDSAAAMRYTEAKLARISEDVLRDLDKDTVDFMPNFDESLTEPTVLPTRLPLLLINGSAGIAVGMATNMAPHNLGEVVDATCAYVDDPNISVEGLMAHIKGPDFPTGAIIYGSQGIRDAFETGRGRIVIRSRAEIEETKTGRMQIVVTEIPYQINKAEMIRKIADMVNEKKLEGISYINDESNRKGTRIVIILKRDAMPNVVLNNLYRYSQLQSSFSVNNIALVNGRPKVLNLKEMIAHFVSHRHEVIMRRSRFELRKAQARMHILEGLLIALDNIDEVIRIIRAAGSPTEAMENLRTRFGLSQEQAQAIVDMRLR
>cds.c14107_g1_i1|m.39514 c14107_g1_i1|g.39514  ORF c14107_g1_i1|g.39514 c14107_g1_i1|m.39514 type:5prime_partial len:71 (+) c14107_g1_i1:3-215(+)
GCSPAGGAEDPARPGRRAAGGECGFWEPESRAGGSGSPLNWKPVGLLAAAGALSSRGGGPEEARGEKPRR*
>cds.c14108_g1_i1|m.39515 c14108_g1_i1|g.39515  ORF c14108_g1_i1|g.39515 c14108_g1_i1|m.39515 type:internal len:245 (+) c14108_g1_i1:3-734(+)
VGITAAMPTGSSLKRVMDRYPSRTRDVGIAEGHAVTYAAGLATQGVIPFCVIYSSFLQRGYDQLIHDVALQNLHVVFCIDRGGLVGADGPTHHGVFDLAYLRSIPNFTVCVAASAPELEAMMRLALLGSGPWAIRYARGASWRDGETEGFQSVKRGGGVMERAGSGAAILALGSGVEESCRAAEAMELAGATPPSVYNLRFAKPLDMDLIAHVAGAYERVYVVEDGVLSGGVGEAIAAELLRLG
>cds.c14124_g1_i1|m.39573 c14124_g1_i1|g.39573  ORF c14124_g1_i1|g.39573 c14124_g1_i1|m.39573 type:internal len:70 (+) c14124_g1_i1:2-208(+)
QKNVGPAGVTFAIIRKDMLGRSGRTLPSMVNYATHWGEEAKNRSMYNTPPVSAIFLMHETLKWVKNNGG
>cds.c14128_g1_i1|m.39590 c14128_g1_i1|g.39590  ORF c14128_g1_i1|g.39590 c14128_g1_i1|m.39590 type:internal len:79 (-) c14128_g1_i1:1-234(-)
GQPDLALAPFTGLLEASAGSSWGGDSEDRSPGCLGGWKLWPPQAQTRLLLRAPGWGGAGLGEGEGESLGGWSSGLLRR
>cds.c14131_g1_i1|m.39605 c14131_g1_i1|g.39605  ORF c14131_g1_i1|g.39605 c14131_g1_i1|m.39605 type:5prime_partial len:115 (+) c14131_g1_i1:1-345(+)
QQKDQKDGQDKQQDDGKENSQDNKPDESGQQKDQKDGQDKQQDDGKENSQDNKPDESGQQQESSPQQQQGGKMTQQEAAQLLKALENKEKGVQSDLQKKKEKGKVNHAKREKDW*
>cds.c14134_g1_i1|m.39612 c14134_g1_i1|g.39612  ORF c14134_g1_i1|g.39612 c14134_g1_i1|m.39612 type:3prime_partial len:64 (+) c14134_g1_i1:625-813(+)
MAGLVAIVGRPNVGKSTLFNRLVGRRDAIVHEESGVTRDRIYGHSDWNGKEFSVVDTGGIVVG
>cds.c14134_g1_i1|m.39609 c14134_g1_i1|g.39609  ORF c14134_g1_i1|g.39609 c14134_g1_i1|m.39609 type:5prime_partial len:194 (+) c14134_g1_i1:1-582(+)
HADVLARIAESDIKKLLVINKIDLTKQSDLEALVARWAELMPDAEILPASALHGFGVDLIQPKLVEMLPEGPKYFPSDTLTDRPVRFFVTEIIREKVLLYCRQEVPYSVEVAVRGYEEGETLDRIDAVIYVARESQKGILIGKGASMLKRIGVAARKDIESFVQRKVHLVLTVQVAEDWRDDDATLRRFGYME*
>cds.c14139_g1_i1|m.39623 c14139_g1_i1|g.39623  ORF c14139_g1_i1|g.39623 c14139_g1_i1|m.39623 type:internal len:131 (+) c14139_g1_i1:3-392(+)
ILNSERFTMKNTIHFVALIALLLLPQWGAAQPNGKVDSAVQQRLIQTVEGTQREGKRLAARLDSVGRANALVKSQLETMQAAQAMGESALAQLRSAAALSQKEMRQLKRLNDSLQRTLDSLRTVCGNLEK
>cds.c14140_g1_i1|m.39626 c14140_g1_i1|g.39626  ORF c14140_g1_i1|g.39626 c14140_g1_i1|m.39626 type:5prime_partial len:91 (+) c14140_g1_i1:2-274(+)
NKTQLIDAIASEAGLTKVQAREALEAMLTTTVQTLGRGEDVTLVGFGSFKVVERKARMGMNPQTKQKIEIPATKVVRFKPGSDIENAVKK*
>cds.c14141_g1_i1|m.39630 c14141_g1_i1|g.39630  ORF c14141_g1_i1|g.39630 c14141_g1_i1|m.39630 type:complete len:54 (+) c14141_g1_i1:20-181(+)
MKKYKCTVCGYIYDPAQGDPDSGIKPGTAFEDIPDDWECPICGVGKEDFEVVE*
>cds.c14148_g1_i1|m.39647 c14148_g1_i1|g.39647  ORF c14148_g1_i1|g.39647 c14148_g1_i1|m.39647 type:internal len:73 (+) c14148_g1_i1:3-218(+)
GAKEREERGRDPHGNVLRGAYATECSLGPAPAPQRGSVTLLHSPPGPLEGAAGTSCRRAVVRLWLSLLKTWI
>cds.c14151_g1_i1|m.39659 c14151_g1_i1|g.39659  ORF c14151_g1_i1|g.39659 c14151_g1_i1|m.39659 type:internal len:169 (+) c14151_g1_i1:1-504(+)
AHGFSRNFCKWRGAMSNDIKTVWDKCLGGIRRQVAPAAFAKWFVPIKPEKIEGRNIYLSVPSELYKNEIEQNYSSVIFPLLRQYFRPDAQLYYVLGNGPSGETHGIPPRTEKFEPQQYAGMQTVNVLDAPRQTATGANDPLGAPTSHVQQVDSGLQAQYNFDSFVEGD
>cds.c14152_g1_i1|m.39663 c14152_g1_i1|g.39663  ORF c14152_g1_i1|g.39663 c14152_g1_i1|m.39663 type:3prime_partial len:60 (+) c14152_g1_i1:50-226(+)
MKVEQGTTSDYFSEAFRELKSKEDRFLLSQVQSSLILSLKLKFMFFQKKKEDDTARSSP
>cds.c14152_g1_i1|m.39662 c14152_g1_i1|g.39662  ORF c14152_g1_i1|g.39662 c14152_g1_i1|m.39662 type:internal len:77 (+) c14152_g1_i1:1-228(+)
IRKVVVTGVEMFHKLLDEGRAGDNLGLLLRGVQRTEIERGQVLAKPGSIKPHTKFEAQIYVLSKEEGGRHSPFFSG
>cds.c14155_g1_i1|m.39673 c14155_g1_i1|g.39673  ORF c14155_g1_i1|g.39673 c14155_g1_i1|m.39673 type:5prime_partial len:128 (-) c14155_g1_i1:582-965(-)
KRRSLTTGSRFTRRIWRALRRAAARLRSPHTSLPTRMVGKVVSVGVAALQISSRVRPPKQGSGAAGLTGQLSSGTGGGGGGSFLRRAAGARAPRRLLLAAALGAGLRVGPRAVGPPGGSGTSARQEE*
>cds.c14163_g1_i1|m.39708 c14163_g1_i1|g.39708  ORF c14163_g1_i1|g.39708 c14163_g1_i1|m.39708 type:internal len:79 (+) c14163_g1_i1:3-236(+)
CRDQAAAVVSRSCRPPRAGTGTAGGEEAQPAVAAEATDLHQHEVDIVVWQIIPICMCLEVITQIMMNQEGQIMKTILS
>cds.c14164_g1_i1|m.39714 c14164_g1_i1|g.39714  ORF c14164_g1_i1|g.39714 c14164_g1_i1|m.39714 type:internal len:80 (+) c14164_g1_i1:1-237(+)
TQLLIAADESSAPSADTIVYGLASFVKSGSKYVPIIDASLSSNTYSGLYDPMRKCYVLNVTSYIQHLLNDRNYPSSLHV
>cds.c14166_g1_i1|m.39721 c14166_g1_i1|g.39721  ORF c14166_g1_i1|g.39721 c14166_g1_i1|m.39721 type:3prime_partial len:111 (+) c14166_g1_i1:706-1035(+)
MGLLEGKVALITGAARGIGKSIAMAYAREGANVAFTDIVANDTFKATEKELQALGVKAKGYVSDASDFASAEKVVEEVANDFGRIDILVNNAGITRDTLLMRMTEEQWDL
>cds.c14166_g1_i1|m.39719 c14166_g1_i1|g.39719  ORF c14166_g1_i1|g.39719 c14166_g1_i1|m.39719 type:complete len:169 (+) c14166_g1_i1:174-680(+)
MGHSVKFGGNPVNLLGKEVKVGDKGQDFTCVGQDLGNVKLSQFDGKVKIISVFPSIDTPVCSLQAKRFNQEADKLGDKVVIIAVSNDLPFAQARYCGAEGIKNIVMASDHRDLDFSMKYGFVLEGLRLLARGVVVLDANNVVKYVEYVPEVTHEPDYDKALQAVKALL*
>cds.c1416_g1_i1|m.3579 c1416_g1_i1|g.3579  ORF c1416_g1_i1|g.3579 c1416_g1_i1|m.3579 type:internal len:70 (-) c1416_g1_i1:1-207(-)
LRLRLRLGWRGGGQRGVQRPLQTGLRVGGQEGLSRAWQEGLARRDEGPRSCRPRLAEVQEPHRPWRLEG
>cds.c14174_g1_i1|m.39793 c14174_g1_i1|g.39793  ORF c14174_g1_i1|g.39793 c14174_g1_i1|m.39793 type:internal len:106 (-) c14174_g1_i1:3-317(-)
TPCVGGGGEEEGRATVEKTHAALTGASCCMLGLGSSSDGGPLLPGLRSLPRLAPDWPPALPAFLPTPLSRQGHPCLPACPSGSEHQGPELSGGQFLDGSVVSGGS
>cds.c14177_g1_i1|m.39805 c14177_g1_i1|g.39805  ORF c14177_g1_i1|g.39805 c14177_g1_i1|m.39805 type:3prime_partial len:190 (+) c14177_g1_i1:183-749(+)
MFKNHPRGLITAALSNMGERFGYYIMNAVLLLFLCSKFGLSDATSGVIYSVFYALIYILSLVGGALADRRQDYKGVIMWGLVIMALGYVLLSIPITSTSSNMWWLLPFTCFALLLIAFGNGLFKGNLQAIVGQMYDNLEAEAAKEGPKALEQAKGKRDAGFQIFYVFINIGGLIAPFVAPLLRSWWLRV
>cds.c14183_g1_i1|m.39833 c14183_g1_i1|g.39833  ORF c14183_g1_i1|g.39833 c14183_g1_i1|m.39833 type:internal len:89 (-) c14183_g1_i1:2-265(-)
CGCGAGGGGCCCGAGGGFFATSSAPPDGWAPFSEGMSGAAAAEAAGCEASEWGARPGKLPRVPPGLGEQHAGAVGVGAAERERARAAA
>cds.c1418_g1_i1|m.3588 c1418_g1_i1|g.3588  ORF c1418_g1_i1|g.3588 c1418_g1_i1|m.3588 type:internal len:74 (+) c1418_g1_i1:2-220(+)
RVTLAWIDPVAFKSYSYGENPLVNDLDLRVTDGKGREYKPLVCDPRQATKPAVEGEDHVNNVEQVVIEDLDGQ
>cds.c14191_g1_i1|m.39850 c14191_g1_i1|g.39850  ORF c14191_g1_i1|g.39850 c14191_g1_i1|m.39850 type:internal len:80 (+) c14191_g1_i1:1-237(+)
WPHAAILRPPAPHHGGRAPLHRTRHAGPPDSERVRPAPCHVTHQPQPPLLRAPQPHVMSPTNRNHPFYVPLNPMSCHPP
>cds.c14198_g1_i1|m.39871 c14198_g1_i1|g.39871  ORF c14198_g1_i1|g.39871 c14198_g1_i1|m.39871 type:internal len:134 (+) c14198_g1_i1:3-401(+)
AFIFVIVFGFALVACKDRDGKKKDPKIKIVVTSTMLKDATEQIAKDKADVYGIMGPGVDPHVYESQPEDNKQIKAAKLLIVSGINFEAQVLKGYENICKAENVPLLNVGDVLFEKYKRVEEDTDSETLGFLPW
>cds.c14198_g1_i2|m.39873 c14198_g1_i2|g.39873  ORF c14198_g1_i2|g.39873 c14198_g1_i2|m.39873 type:internal len:125 (+) c14198_g1_i2:3-374(+)
SKQQETKKDDENQQDTKIKIVVTSTMLKDATEQIAKDKADVYGIMGPGVDPHVYESQPEDNKQIKAAKLLIVSGINFEAQVLKGYENICKAENVPLLNVGDVLFEKYKRVEEDTDSETLGFLPW
>cds.c14202_g1_i1|m.39879 c14202_g1_i1|g.39879  ORF c14202_g1_i1|g.39879 c14202_g1_i1|m.39879 type:complete len:362 (+) c14202_g1_i1:847-1932(+)
MSETAPGPQGSPAGAPPQRTPLEQIGEFGLIDRITRQIPPLRCETRLGIGDDAAIINPPNGYDTLITTDILLQGVHFNPAYFPLVHLGYKAISVNVSDLVAMNAYPAHATVTLGIPARFAMEDIDALYEGVRMAAERYGIDIIGGDTSTSITGLTISVTAIGYAPPEMIVRRTGARPNQLIAVTGNLGAAYMGLQLLEREQRVIQADPQAKTDLNRYAYLLTRMLAPSARIDASQALRKSGIRPTAMIDVSDGLSSELIHIARSSNVGVRIFPERIPIDQQTFALANEMGINPLTAALSGGEDYELLFTVPLDQQQVLENAGVAIIGHTTPPQLGCMLVTADGREFPLQAQGWQAFQDNQS*
>cds.c14202_g1_i1|m.39883 c14202_g1_i1|g.39883  ORF c14202_g1_i1|g.39883 c14202_g1_i1|m.39883 type:5prime_partial len:93 (+) c14202_g1_i1:2-280(+)
TDILYMTRVQKERFSDPMEYEKVKNVYVLRREHLAGRKPNLKVLHPLPRVNEIHTDVDGAPQAHYFLQARGGVYTRMAIITSILELQDRVRG*
>cds.c14202_g1_i1|m.39880 c14202_g1_i1|g.39880  ORF c14202_g1_i1|g.39880 c14202_g1_i1|m.39880 type:complete len:156 (+) c14202_g1_i1:349-816(+)
MAEKKRKELVVSAIKNGTVIDHIPSNVLFNVVQILGLENLPNQMTLGVNLQSQILGSKGIIKIADKFFEPHEINRITLIAPHAKLNIIRDYQVVEKIPLQVPDQIQGIVKCMNPKCITNHESMETSFDVLSAEPVTLRCHYCEKITDQEHMEYLP*
>cds.c14202_g1_i1|m.39887 c14202_g1_i1|g.39887  ORF c14202_g1_i1|g.39887 c14202_g1_i1|m.39887 type:complete len:67 (-) c14202_g1_i1:122-322(-)
MRNQLVARRYALSPSATDAVLEFEDAGDDGHTGVDPAAGLQEVVCLWGPIHIGVDFVYPGKGMQHL*
>cds.c14203_g1_i1|m.39891 c14203_g1_i1|g.39891  ORF c14203_g1_i1|g.39891 c14203_g1_i1|m.39891 type:3prime_partial len:174 (+) c14203_g1_i1:168-686(+)
MGDVKHLVVLTGAGVSAESGIRTFRDEDGLWENYPVEQVASIEGWYRDPGLMLRFYNERRRQLRAAKPNGAHVALAEAESYLRVSIVTQNVDDLHERAGSTRVLHLHGELTKCRSEKNDRVIYDVEGTDINLGDLAPDGGQLRPHIVWFGEAVPMFEVATHLAQRAELFAVVG
>cds.c14207_g1_i1|m.39902 c14207_g1_i1|g.39902  ORF c14207_g1_i1|g.39902 c14207_g1_i1|m.39902 type:5prime_partial len:76 (+) c14207_g1_i1:2-229(+)
VLGGVCGGLAYYTGLDLNLVRILAVVALFLAGLSFWVYIVMWIVIPPADTDARRLEMRGYAVTGENVSRLHAGDL*
>cds.c14214_g1_i1|m.39924 c14214_g1_i1|g.39924  ORF c14214_g1_i1|g.39924 c14214_g1_i1|m.39924 type:internal len:68 (-) c14214_g1_i1:3-203(-)
QEVQQEAEEDHSDHAGFWCLLLADGRARRAAPAGSTAHDGSGSDQARLSVWQVRGWTDGQTDGRTDG
>cds.c14214_g1_i2|m.39926 c14214_g1_i2|g.39926  ORF c14214_g1_i2|g.39926 c14214_g1_i2|m.39926 type:internal len:92 (-) c14214_g1_i2:1-273(-)
QEVQQEAEEDHSDHAGFWCLLLADGRARRAAPAGSTAHDGSGSDQARLSVWQVARAPLKDLPAPLPAVVLCALPPTQGVDGWTDGRTDGRT
>cds.c14216_g1_i1|m.39933 c14216_g1_i1|g.39933  ORF c14216_g1_i1|g.39933 c14216_g1_i1|m.39933 type:internal len:241 (+) c14216_g1_i1:1-720(+)
DVETCVYAELDPKDISTKFDLFRRTLGIAKDYERDLATPDMELVDSVLNRLELEYLTWHLAVQMYSTGNRMNTQQANIILAMDRVDVPYLLSAVVDDYSGRFHNVLTRMNSEFREHLTTRSGDLLYEHDIKSSQPMMLSLLLEKKFGEGQKLFDLTVEGKYYETLAAEAGMCDTPEACTKEIRKKAKHLNMLAMFSSKNGTPEAKLFDKMIRSVCGDKSADWILSLRTKDRGKSALPRYL
>cds.c14217_g1_i1|m.39938 c14217_g1_i1|g.39938  ORF c14217_g1_i1|g.39938 c14217_g1_i1|m.39938 type:5prime_partial len:55 (-) c14217_g1_i1:495-659(-)
SAELEQGVEWNANDRGQSHEEANGHGPAWILVLVVGDWLVLDHREDENEKDDSW*
>cds.c14217_g1_i2|m.39940 c14217_g1_i2|g.39940  ORF c14217_g1_i2|g.39940 c14217_g1_i2|m.39940 type:5prime_partial len:55 (-) c14217_g1_i2:365-529(-)
SAELEQGVEWNANDRGQSHEEANGHGPAWILVLVVGDWLVLDHREDENEKDDSW*
>cds.c14218_g1_i1|m.39941 c14218_g1_i1|g.39941  ORF c14218_g1_i1|g.39941 c14218_g1_i1|m.39941 type:internal len:67 (+) c14218_g1_i1:3-200(+)
HEPNKASLVADLNNYNNSEKSDCNTAAMFLKEFTNDVDFIHCDVAGTADIKGHPQGVLVSTLVELA
>cds.c1421_g1_i1|m.3601 c1421_g1_i1|g.3601  ORF c1421_g1_i1|g.3601 c1421_g1_i1|m.3601 type:5prime_partial len:85 (-) c1421_g1_i1:58-312(-)
LCHDTHVGPSEVQREVAAEFPLVPQLPQGELLQDFTVAPSTYPHNAGLLTLVDAFQKLVQSMISVTHNQDGELLDANLPNRLVG*
>cds.c14222_g1_i1|m.39951 c14222_g1_i1|g.39951  ORF c14222_g1_i1|g.39951 c14222_g1_i1|m.39951 type:internal len:125 (+) c14222_g1_i1:1-372(+)
AQVTPVDRSLGAEWRRAREYWGAENYATAEALYLQIEREALLRGDAITACEGAYWHAMCAVRLGREDAPARLIAFLDRYPGSIRESSAHLALGSWYYDRKEWDQVLAYMPKTDAESLAGLSNEV
>cds.c14223_g1_i1|m.39954 c14223_g1_i1|g.39954  ORF c14223_g1_i1|g.39954 c14223_g1_i1|m.39954 type:3prime_partial len:143 (+) c14223_g1_i1:47-472(+)
MGKEKKFVTCDGNYAAAHVAYLFSEVSAIYPITPSSTMAEHIDEWAANGRKNLFGERVKVVEMQSEAGAAGAVHGSLQSGALSSTFTASQGLLLMLPNMYKIAGELLPGVFHVAARTVATHALSIFGDHSDVMAARSTGFAE
>cds.c14223_g1_i2|m.39960 c14223_g1_i2|g.39960  ORF c14223_g1_i2|g.39960 c14223_g1_i2|m.39960 type:3prime_partial len:76 (+) c14223_g1_i2:261-485(+)
MGKEKKFVTCDGNYAAAHVAYLFSEVSAIYPITPSSTMAEHIDEWAANGRKNLFGERVKVVEMQSGALHGQRAGG
>cds.c14223_g1_i3|m.39963 c14223_g1_i3|g.39963  ORF c14223_g1_i3|g.39963 c14223_g1_i3|m.39963 type:3prime_partial len:143 (+) c14223_g1_i3:261-686(+)
MGKEKKFVTCDGNYAAAHVAYLFSEVSAIYPITPSSTMAEHIDEWAANGRKNLFGERVKVVEMQSEAGAAGAVHGSLQSGALSSTFTASQGLLLMLPNMYKIAGELLPGVFHVAARTVATHALSIFGDHSDVMAARSTGFAE
>cds.c14230_g1_i3|m.40000 c14230_g1_i3|g.40000  ORF c14230_g1_i3|g.40000 c14230_g1_i3|m.40000 type:complete len:70 (-) c14230_g1_i3:270-479(-)
MYVPVVPSERWFICCVRGPIMLAGCIDMGWSIAGVITAPWYVETGEAAMNGVMDVCGIMRLVAILYGEE*
>cds.c14231_g1_i1|m.40002 c14231_g1_i1|g.40002  ORF c14231_g1_i1|g.40002 c14231_g1_i1|m.40002 type:internal len:109 (+) c14231_g1_i1:3-326(+)
ALFGIDHAVSLAIVLPSLLRDQLEAKQAKLAQCGARVFGIAEADEQLAARKTIDAIESFFRVMIGKIRLSDYGVVLGDAAVVWERFADRDWHLGERGTIDAAAVERIL
>cds.c14238_g1_i3|m.40027 c14238_g1_i3|g.40027  ORF c14238_g1_i3|g.40027 c14238_g1_i3|m.40027 type:internal len:85 (-) c14238_g1_i3:2-253(-)
TERDTHLYLDVELSRESRPGTEQKTSLGFVMPPTKLSLASERAERLLALEGMGIMFTQPMGGGNETQNFSGSGTPIPFIESGWF
>cds.c14256_g1_i1|m.40081 c14256_g1_i1|g.40081  ORF c14256_g1_i1|g.40081 c14256_g1_i1|m.40081 type:5prime_partial len:91 (-) c14256_g1_i1:170-442(-)
HSGRNIYNNTVNRLVSGRVSSLSVSINPPFPLTLNPAGRQRAAVGWDGTSGQKVRPDGAKNKVDVKMSTKESMGGGCLFLVALMAWQEEW*
>cds.c14263_g1_i1|m.40107 c14263_g1_i1|g.40107  ORF c14263_g1_i1|g.40107 c14263_g1_i1|m.40107 type:5prime_partial len:61 (+) c14263_g1_i1:2-184(+)
AVEKKVKQGEGFPGGSVVESSPANAGDTGDVGFIPGPGGSPGEGNGNPLQCSCRENPIDT*
>cds.c14265_g1_i1|m.40113 c14265_g1_i1|g.40113  ORF c14265_g1_i1|g.40113 c14265_g1_i1|m.40113 type:complete len:84 (+) c14265_g1_i1:126-377(+)
MARTSKLVMMGGLSLFIMPALLVMLKWSTSFCDMVQTQMLVIIGIILLSMKLQLKERLMSALCSYSMELSQPFEIQMDGQHWI*
>cds.c14272_g1_i1|m.40127 c14272_g1_i1|g.40127  ORF c14272_g1_i1|g.40127 c14272_g1_i1|m.40127 type:internal len:74 (+) c14272_g1_i1:2-220(+)
HDAEDQKRLQKKNHKLLRSFYIALKSSDAHLRFVFLTGITKFAHVSIFSGLNNLKDISLDARYATLCGITERE
>cds.c14273_g1_i1|m.40129 c14273_g1_i1|g.40129  ORF c14273_g1_i1|g.40129 c14273_g1_i1|m.40129 type:5prime_partial len:170 (+) c14273_g1_i1:2-511(+)
RAMGRRYTPKMYWDRVAAARRRLPDLFLGVDVIVGFPGEGEAEFGESYAFLESLGASYLHVFPYSRRPGTLAAAMEGQVDEETKRARVQQLSTLCERQHQAYRLRFVGDRRRVLVERVAADGCGEGLTDNYLRVAFGGASGLRGREALVELSERERAGMIDGKLVEIYG*
>cds.c14273_g1_i1|m.40130 c14273_g1_i1|g.40130  ORF c14273_g1_i1|g.40130 c14273_g1_i1|m.40130 type:3prime_partial len:153 (+) c14273_g1_i1:517-972(+)
MGHIELKRICERVGVLATRVGTWIAAEGTRFSRESVEQKGPHDYVTYVDRGAEEQILSALTEILPEAGIISEEGGGKAVNDGLNWIVDPLDGTTNFIHGMPPHAVSIGLVDGKEPIMGVIYEIGLGELFHAVKGGGAYLGTQRIHCSNCARL
>cds.c14287_g1_i1|m.40194 c14287_g1_i1|g.40194  ORF c14287_g1_i1|g.40194 c14287_g1_i1|m.40194 type:internal len:160 (+) c14287_g1_i1:2-478(+)
RTHSSIIHAFSYTDPQGRPLLPYKRQSTAINRKELFTMNIQFRIGSQLLPALLTIALTIGIVQTVDAQNGAKIRLSKDVIEMGNIPMNTITDSTGAIRITVYNDGNAPLILQKVNGCCGTTIKAYTRHPIKPNDSGYVQVYFRLQPRPQLISRTVTIHS
>cds.c14288_g1_i1|m.40197 c14288_g1_i1|g.40197  ORF c14288_g1_i1|g.40197 c14288_g1_i1|m.40197 type:internal len:69 (+) c14288_g1_i1:3-206(+)
IIMANTLKEALPVLSQTILKEWTAESKLVKTCSNEYEGEFDLNIKEIDIPVFGHISIHKTSIKEGRIK
>cds.c14289_g1_i1|m.40198 c14289_g1_i1|g.40198  ORF c14289_g1_i1|g.40198 c14289_g1_i1|m.40198 type:internal len:243 (+) c14289_g1_i1:2-727(+)
PRRAGAMEEQNIEVTLKELGLLPEEYEKIVCILGREPNYTELSIYSVMWSEHASYKNSIKWIKTLPREGGCLLVGAGEENAGLVDVGDNWGCAFKIESHNHPCAVEPYQGAATGVGGINRDIFTMGARPVAQLNSLRFGPLSNPRTRWLLDGVVRGIGDYGNSFGVAVAGGEVFFDPSYEMNPLVNAMSVGLVRPDKMISAVAKGVGNPVYIVGSATGKDGIHGSTFASADITEDSADDIPA
>cds.c14294_g1_i1|m.40204 c14294_g1_i1|g.40204  ORF c14294_g1_i1|g.40204 c14294_g1_i1|m.40204 type:internal len:81 (+) c14294_g1_i1:1-240(+)
NSVTNAQKKVEYTVKEDDDAVVVSASFVLEDYTLEVEKKGDGANEAEVTVKVNGVVITSAVGEVKLHIGDELEFEPVIDA
>cds.c14296_g1_i1|m.40216 c14296_g1_i1|g.40216  ORF c14296_g1_i1|g.40216 c14296_g1_i1|m.40216 type:3prime_partial len:83 (-) c14296_g1_i1:3-248(-)
MICSRSSLGFSAGQTPGRLFPSLPSLGLKWTQADRPLECSLAVSFGFLGSVLCKSEESCCSFWGALLGDPLPGDRLQAFRSG
>cds.c14305_g1_i1|m.40242 c14305_g1_i1|g.40242  ORF c14305_g1_i1|g.40242 c14305_g1_i1|m.40242 type:internal len:78 (+) c14305_g1_i1:1-231(+)
IGVVSDIADQTNILALNAAVEAARAGEYGRGFAVVANEVRKLAENSRKAADEILALAAETSTDAESMASILVRVVPE
>cds.c14305_g1_i2|m.40245 c14305_g1_i2|g.40245  ORF c14305_g1_i2|g.40245 c14305_g1_i2|m.40245 type:internal len:112 (+) c14305_g1_i2:3-335(+)
AETNKQFSGVRSDMQLLQREAEKTQSAVTTITSRVAILNDIASQTNILALNAAVEAARAGEYGRGFAVVANEVRKLAENSRKAADEILALAAETSTDAESMASILVRVVPE
>cds.c14317_g1_i1|m.40298 c14317_g1_i1|g.40298  ORF c14317_g1_i1|g.40298 c14317_g1_i1|m.40298 type:5prime_partial len:125 (+) c14317_g1_i1:1-375(+)
ANSVIKPEDIERARSVVRDVYLDEKIARYIVDIVFATRRPEEYGMEEYKAMIGFGGSPRASIGLAMASKAYAFIKRRGYVVPEDVRAVCYDVLRHRIGLTYEAEAENISSEDIITEVLNKVEVP*
>cds.c14317_g1_i1|m.40304 c14317_g1_i1|g.40304  ORF c14317_g1_i1|g.40304 c14317_g1_i1|m.40304 type:3prime_partial len:76 (+) c14317_g1_i1:1347-1571(+)
MCRRILLSACGVLLWLSTAGQARLTTRLSRDSALIGDTVSYSLLVRGGGGAEVFFVELADTVVRGGELWEAPRID
>cds.c14317_g1_i1|m.40297 c14317_g1_i1|g.40297  ORF c14317_g1_i1|g.40297 c14317_g1_i1|m.40297 type:complete len:258 (+) c14317_g1_i1:555-1328(+)
MAFSEVREYRYGDDVRNIDWNVTARLTTPHIKVFEEEREQTVMLLVDVSGSRQFGTQALSKKNVMTEVAAVLAFSAIQNNDKIGVVLFSDKIELFIPPKKGRKHILRVIWDLMSFQPESQKTDVGMAMRYLTNVIKKRCTAFVLSDFIDFDGEGSPRFESALRIASSRHDVVALRVYDPREAELPRVGTVRMVDGESGETLWLNTSRRRVREAYAESWAERAELLQRTCSKAGVDLAVLSTQEDYVPPLVQLFKRRG*
>cds.c14325_g1_i1|m.40340 c14325_g1_i1|g.40340  ORF c14325_g1_i1|g.40340 c14325_g1_i1|m.40340 type:5prime_partial len:61 (-) c14325_g1_i1:92-274(-)
KPDFSLAKARLNFQGIREILVVVVGGDSWVALLWFPKLEPRSDGAGWAENSTRAGTHNSS*
>cds.c14327_g1_i1|m.40344 c14327_g1_i1|g.40344  ORF c14327_g1_i1|g.40344 c14327_g1_i1|m.40344 type:5prime_partial len:60 (-) c14327_g1_i1:179-358(-)
VKETSEETGGRAAEEAGETSGKAAGEMAGEISGEAAGDTGRETAEEAVGETAGEVAGCS*
>cds.c1432_g1_i1|m.3636 c1432_g1_i1|g.3636  ORF c1432_g1_i1|g.3636 c1432_g1_i1|m.3636 type:5prime_partial len:60 (-) c1432_g1_i1:72-251(-)
DTQHPPRARERVTLAGGEDTQRGRAGISVTPAMQSGALLYLALVKGEYSWTGRPGIDGE*
>cds.c14334_g1_i1|m.40363 c14334_g1_i1|g.40363  ORF c14334_g1_i1|g.40363 c14334_g1_i1|m.40363 type:5prime_partial len:78 (+) c14334_g1_i1:2-235(+)
GPCRMLGPVIEELAKEYYGKVLVGKVNVDNNPTAASKYGIRNIPTVLFIKNGEVKEKQVGVVPKTVLIEKVEALIKG*
>cds.c14335_g1_i1|m.40365 c14335_g1_i1|g.40365  ORF c14335_g1_i1|g.40365 c14335_g1_i1|m.40365 type:internal len:295 (+) c14335_g1_i1:1-882(+)
ETGNDFPVEPFDQLIGAISAVFNSWENPRAQYYRKINKIPGSWGTAVNVQEMVFGNKGETSGTGVAFSRNPATGENKVYGEFLMNAQGEDIVAGIRTPQKLESLKETMPAVHDQFMKIAQDLENHYQDMQDLEFTIEEGTLFILQTRSGKRTAQAALKVAVDMVDEGLINKEEAVLRVTPEQLDMLLHPQFDSDALNDAKQIGKGLPASPGAAAGAAAFSVEEAVQLQERGIPAILVRLETSAEDIEGMHVSEGFLTARGGMTSHAAVVARGMGKTCVAGCHELEINEKAGTFT
>cds.c14335_g1_i1|m.40366 c14335_g1_i1|g.40366  ORF c14335_g1_i1|g.40366 c14335_g1_i1|m.40366 type:complete len:66 (+) c14335_g1_i1:590-787(+)
MMLNKLVKVFQQVQEQQQEQQLFLLKKQFNYKKEVFLQYLFVLKQVLKILKVCMFQKVSLQLVVV*
>cds.c14342_g1_i1|m.40391 c14342_g1_i1|g.40391  ORF c14342_g1_i1|g.40391 c14342_g1_i1|m.40391 type:complete len:58 (-) c14342_g1_i1:192-365(-)
MGQKEGEGLSGAQGRIWARESEEGHCSAVEVVFSIWVFTAAGLPAVEVVQAPGLPGD*
>cds.c14348_g1_i1|m.40400 c14348_g1_i1|g.40400  ORF c14348_g1_i1|g.40400 c14348_g1_i1|m.40400 type:3prime_partial len:128 (+) c14348_g1_i1:2-382(+)
MKKSTLTLMVLMAFAMSVFGVETNSEGNLFAGFDGIELSFEEAKLVTGGETYIGYTHVAARKYHSLIVITDKAIDKPGFKVKAVYESGPENSFVKSSSSSLGYGNNVKQTYNKPEKVQANPTKYKLQ
>cds.c14348_g1_i4|m.40403 c14348_g1_i4|g.40403  ORF c14348_g1_i4|g.40403 c14348_g1_i4|m.40403 type:internal len:113 (+) c14348_g1_i4:2-337(+)
TFVGYSEDALPDTDFVGFEGVELSFEEAKLVTGGETYIGYTHVAARKYHSLIVITDKAIDKPGFKVKAVYESGPENSFVKSSSSSLGYGNNVKQTYNKPEKVQANPTKYKLQ
>cds.c14349_g1_i1|m.40404 c14349_g1_i1|g.40404  ORF c14349_g1_i1|g.40404 c14349_g1_i1|m.40404 type:internal len:163 (+) c14349_g1_i1:1-486(+)
KRLKARAFCYINAHKERVSMAGTQYLTKEGLARLCAKLDQLRNVERPAIVQAIAEARDKGDLSENAEYHAAKEAQVHLEEKIAELEATVTSVRIIDPSTIDTSTVKIHCTVQIMNHTTKKEEVYTIVSSSEADFRQKKISTETPIAKSLLGKKVGDKVTVRV
>cds.c14352_g1_i1|m.40410 c14352_g1_i1|g.40410  ORF c14352_g1_i1|g.40410 c14352_g1_i1|m.40410 type:internal len:104 (+) c14352_g1_i1:2-310(+)
HNVMTLMGVEINPLKSQVSDTLCEFAGFLTIKTSRSVACFRPYKYDLRHKPSQQVNLYASIGNTLSNHKEYQDTMLRFSLSRGWRNPDLSPLIKADKRGGILP
>cds.c14366_g1_i1|m.40460 c14366_g1_i1|g.40460  ORF c14366_g1_i1|g.40460 c14366_g1_i1|m.40460 type:5prime_partial len:95 (-) c14366_g1_i1:576-860(-)
RGAGGTARAGRGAAGRRCRGCCCRAAWGATGPRGGRDGAGGERGRRKEMSGLLLPGGVGCDRLDASEPLSSEHERQARGAGAGRAQRASGAVPV*
>cds.c1436_g1_i1|m.3647 c1436_g1_i1|g.3647  ORF c1436_g1_i1|g.3647 c1436_g1_i1|m.3647 type:internal len:105 (+) c1436_g1_i1:3-314(+)
GANAKIMKSVTEMAVKESPEAIILVVTNPLDVMTYAALLASKRPEHQVIGMAGVLDTARYKAFIAEELRVSPRDVQAILMGGHGDTMVPLPRYTTVGGIPVTEL
>cds.c14370_g1_i1|m.40477 c14370_g1_i1|g.40477  ORF c14370_g1_i1|g.40477 c14370_g1_i1|m.40477 type:complete len:209 (+) c14370_g1_i1:14-640(+)
MAKYRNSPWGTIQGRIGEAIGVTSRGVRFVRGLSAPSNRPPSADQMRLRKRFEKAGELAPLFYGIATNAVCNDRKGKTAYSDIFETLYQALQESGGEWKLSAAPRDFFGSRGKPMPVHSFSASREGDGTIKGTWQLENAYAGDAKVRVYALYVDENYGLYADHAKGKPGETSFSISGARIKGSNKGYLYVFAHGDSKRRYTQVHFGTI*
>cds.c14370_g1_i1|m.40475 c14370_g1_i1|g.40475  ORF c14370_g1_i1|g.40475 c14370_g1_i1|m.40475 type:complete len:250 (+) c14370_g1_i1:658-1407(+)
MGELNKAGTGAPLDGFWNFLDTLDALQPAEQILMLDSEETRAFLYLCSVYEPPLAQMRRVGSGLLRFTRWEEVTPSPDARPFELTVELPSGVADQLLALSEEHSDTHRPDPLELLAHHVRARCVLWNERPFCRSIDFPTVSPSPDSLTFSLRPPAGARMTPKLLMHMVERVPRWASFLALRPVWEALDRRPQGDSAPTLLHEMLPARLLESGSLGTPRSIIARQQRMVTILERKTATKEETTACESPLN*
>cds.c14370_g1_i1|m.40478 c14370_g1_i1|g.40478  ORF c14370_g1_i1|g.40478 c14370_g1_i1|m.40478 type:3prime_partial len:119 (+) c14370_g1_i1:1386-1739(+)
MRVAVELKVHPTPITYLDDPAPRRIPGGSVELDAQTAIPIEWKSPYFCRERSFTYDFTVPITPGNIHTLFQCEEDPGPLYHRADFVWVAHKRTATLTIAPFFRLSGYLHIQGEQNGRF
>cds.c14376_g1_i1|m.40501 c14376_g1_i1|g.40501  ORF c14376_g1_i1|g.40501 c14376_g1_i1|m.40501 type:internal len:145 (+) c14376_g1_i1:2-433(+)
EYQGLEIEHLTKQIKETRRENDDLSERGVVLDEQIGERMSALDAKQKELKEIESETVQREQELKAARVEQEGQLAPRLAKGYNRIRNNSRNGLAVVGVVRGACGGCFNRVPPQQQLEIRMGEKLIVCEYCGRLLVDTQSLEPAD
>cds.c14377_g1_i1|m.40505 c14377_g1_i1|g.40505  ORF c14377_g1_i1|g.40505 c14377_g1_i1|m.40505 type:5prime_partial len:172 (+) c14377_g1_i1:2-517(+)
YQVPDTLLYFCISESVALYLQKYVTYRKRRVFSSASGAMEEMLPEMLKRKEERFLFPMSNVQGPEQMRELKKAGLHIKKAILYNTVSSDVRDLDIQAFDMLVFYSPFGVASLMENFPDYSQGDTKVAVYGRNTQRAAKQAGLKVDVMAPTSKCPSLTDAIEAFICEQNKAE*
>cds.c14380_g1_i1|m.40512 c14380_g1_i1|g.40512  ORF c14380_g1_i1|g.40512 c14380_g1_i1|m.40512 type:5prime_partial len:57 (-) c14380_g1_i1:108-278(-)
RRAPNLRAATETGTGVRTQHTPAPGRGPGTATPLATGEQRLDSQQEAAVMGSLERR*
>cds.c14398_g1_i1|m.40544 c14398_g1_i1|g.40544  ORF c14398_g1_i1|g.40544 c14398_g1_i1|m.40544 type:internal len:108 (-) c14398_g1_i1:2-322(-)
GAHHWSLKPEAEASRGPKDIRGSLGLVCTSGMLGTSGGRSQGCVLQASTAGGLDGCRLPQRPGGPRAQTTWRLRVPELQLLEHRPQAPTCQAWSLSGGQSSCTQGSV
>cds.c14409_g1_i1|m.40570 c14409_g1_i1|g.40570  ORF c14409_g1_i1|g.40570 c14409_g1_i1|m.40570 type:internal len:104 (+) c14409_g1_i1:2-310(+)
KKFDIIYDTFAKDPTTNTIDAQKQIYRIIRSSDPPDEAAAREHIEKLFFSEKRYDLGKVGRYKINRRLHNEGVGEDVRVLDRRDIVKIIEHLIDLRNSRKEVD
>cds.c14416_g1_i1|m.40591 c14416_g1_i1|g.40591  ORF c14416_g1_i1|g.40591 c14416_g1_i1|m.40591 type:internal len:198 (+) c14416_g1_i1:3-593(+)
PLANLFLPLIGKGEVCHKGERVATESIMKAFGWKPITLQSKEGLALLNGTQFMSAHGVMALLRICKLSKWADTIAALSLEGFDGRIDPFHKNIQTVRPHKGQDDTAANMRALLEGSELIARHKEHVQDPYSFRCVPQVHGACKDAIRYVKGVVETEINSVTDNPTVWPDEDLVISGGNFHGEPLAQAFDFLALAIAE
>cds.c14419_g1_i1|m.40621 c14419_g1_i1|g.40621  ORF c14419_g1_i1|g.40621 c14419_g1_i1|m.40621 type:5prime_partial len:57 (-) c14419_g1_i1:397-567(-)
SLVTDGPHPFGEMSVPLELELEGGPRPAEVGSMEEVEAVGKRSDVDVDGCGSSKHT*
>cds.c14420_g1_i1|m.40624 c14420_g1_i1|g.40624  ORF c14420_g1_i1|g.40624 c14420_g1_i1|m.40624 type:5prime_partial len:139 (+) c14420_g1_i1:2-418(+)
TSFVQENESFSKRGVVRGLHYQVAPYAQAKLVRAVAGEIVDVAVDIRKGSPTFGRYVAVRLSGVNHAMLYIPRGFAHGFSVVSEWAIVQYRCDGEWHRDAERGIRYDDPDIGVDWQIAPGDVVLSEKDRQHPYLRNLD*
>cds.c14420_g1_i1|m.40623 c14420_g1_i1|g.40623  ORF c14420_g1_i1|g.40623 c14420_g1_i1|m.40623 type:3prime_partial len:168 (+) c14420_g1_i1:318-818(+)
MTTRTSGWTGRLRRAMWFSRKRTASIPICAIWIRLSTMVKVLVTGGQGQLGRQLRSQVACREDSGAWDFVGHAVLDITRPARVREVLRGGGYTHIINCAAYTAVDRAEDEPERAYAINAEGAGRVAAIARELGVFCIHVSTDYVFDGARPVPYSEGDVVAPCGVYGQ
>cds.c14421_g1_i1|m.40627 c14421_g1_i1|g.40627  ORF c14421_g1_i1|g.40627 c14421_g1_i1|m.40627 type:internal len:148 (+) c14421_g1_i1:1-441(+)
QHILDHGTLRENRTGIDTVGVFGYQMRFDLAEGFPILTTKRLHWKSIAYELLWFLRGDTNIKYLNEHGVRIWNEWADAQGNLGPVYGQQWRAWGAADGRTIDQLGDVVHEIAQHPESRRLVVSAWNVGQLDDMALPPCHLLFQFYVA
>cds.c14424_g1_i1|m.40632 c14424_g1_i1|g.40632  ORF c14424_g1_i1|g.40632 c14424_g1_i1|m.40632 type:5prime_partial len:212 (+) c14424_g1_i1:1-636(+)
RRATLASEVSGRGLERNLEKMLRDVKNEAYADQIHYALGEMAAHAGDTARALEQYHLSAQKSVSNNEQKGLSYLTLGRYYYAHRDYYQAAMFYDSALVSLPVTYPGYGEHERLGRSLRSLAESMSVIRHEDSLQRVARMPEAERMALIRSEIARVEEAEHQAAVERERQQQDRQFAMQNQYRGGGAQMGEDGGKWYFYNSSTLSFGRQDFV*
>cds.c14427_g1_i1|m.40637 c14427_g1_i1|g.40637  ORF c14427_g1_i1|g.40637 c14427_g1_i1|m.40637 type:5prime_partial len:105 (-) c14427_g1_i1:4-318(-)
KKRPPGSPASPETTLTPAGTWDPDQASDGTPDPKPGGSGGGGGGVTQGVQNPCVPQKPQTKPQKPSMGWGRSGAGGWGWGAGGARVPMEGENGHEEENRRKALP*
>cds.c1442_g1_i2|m.3664 c1442_g1_i2|g.3664  ORF c1442_g1_i2|g.3664 c1442_g1_i2|m.3664 type:5prime_partial len:63 (-) c1442_g1_i2:58-246(-)
REGHGGGRGQRGARGHDSGAGQGGAGAAGKAVGDMAKGEVAVEPLRKLGDPGTPRPVTPGAP*
>cds.c14436_g1_i1|m.40674 c14436_g1_i1|g.40674  ORF c14436_g1_i1|g.40674 c14436_g1_i1|m.40674 type:internal len:183 (+) c14436_g1_i1:1-546(+)
VDYLLAEGCHMVVLACNTATAAAIETLRHDYSVPFVGMEPAVKPAALHSRTGHIGVLATQGTLAGALFRRTATHFGDRVAIHYAVGEGLVQMVEGGTYDGEAARDRLRRILRTLLEYDIDHLVLGCTHYPYLFSALRGVLPSGVTVVDPAPAVALQAARVAHAVAPVPAVREPLSRGDIRLV
>cds.c14440_g1_i1|m.40694 c14440_g1_i1|g.40694  ORF c14440_g1_i1|g.40694 c14440_g1_i1|m.40694 type:5prime_partial len:263 (+) c14440_g1_i1:3-791(+)
KEFNPYGAEWAVTPGALLSYTPWRRAGFTMQAQVKQTYRTPNYNDRYVSVVEGDMLLPESMWQYNFALILNRKGDGVLRSYGVQSEGFFHDVTNKIVAYPKGQLYRWSMVNLGHVYAYGADASADISLRFGGEVDLSAKIQYRYEEAIDRTNPNDTYYNNQIPNIPWHSGSAIFNIHYAGWSLSYSFLYVGDRYSRQENIPYYRMQPWYSHDISLQKQFKVGEWNFRAMAEVNNVLGDDFEIIMNYPMPKQMYRVTLAAELH*
>cds.c14441_g1_i1|m.40698 c14441_g1_i1|g.40698  ORF c14441_g1_i1|g.40698 c14441_g1_i1|m.40698 type:internal len:163 (+) c14441_g1_i1:3-488(+)
TLIDYLTSAGHRKDSAGLALLTYKDILLIQSGCRNAQLVGKSLLYKQIYAQIEWSDAYYSYGDPLPNTSDKEYANTLWTRIVSLLFPGPSCAGEKTDPSINHALWAAPLPAIVILIQRIGLTTTALTALLLIIITVALALLYRSPLPVEVLYTLSLSAVASP
>cds.c14444_g1_i1|m.40707 c14444_g1_i1|g.40707  ORF c14444_g1_i1|g.40707 c14444_g1_i1|m.40707 type:internal len:274 (+) c14444_g1_i1:3-821(+)
GNVPLATKNVGAGVVDSVSVLHGYSEFNILEGFQSKPETVINVGVKPGMLGKISGEVEAGYGWKNAATGRLNAIYMGQANMVAAVGGVNFNTGEPSFSATDLLSFAGGFANFQAPPSEVWAASAQQRNVSKLLTGVGAVYYNYHDPNRLKGRFGAMYTYSAKDASQLLTLITLAGQRQGDTLSLRSRNESQTQGVYLHGGVAWTPTKRWLIDWSMGLSGFATTQQLDHNDFYKAIPFTTSEESKERPLGLQQSLRLNYKTGLGLLELYASYKF
>cds.c14449_g1_i1|m.40720 c14449_g1_i1|g.40720  ORF c14449_g1_i1|g.40720 c14449_g1_i1|m.40720 type:complete len:75 (-) c14449_g1_i1:113-337(-)
MAAAAAAGPGAGGLTRAERAGAAPGGRAGRARTRLLGEERAGRAVSLCLSGARSSQPLEPEPKGLMAAAERGGP*
>cds.c14449_g1_i2|m.40726 c14449_g1_i2|g.40726  ORF c14449_g1_i2|g.40726 c14449_g1_i2|m.40726 type:complete len:75 (-) c14449_g1_i2:113-337(-)
MAAAAAAGPGAGGLTRAERAGAAPGGRAGRARTRLLGEERAGRAVSLCLSGARSSQPLEPEPKGLMAAAERGGP*
>cds.c14461_g1_i1|m.40756 c14461_g1_i1|g.40756  ORF c14461_g1_i1|g.40756 c14461_g1_i1|m.40756 type:internal len:217 (+) c14461_g1_i1:2-649(+)
FNEKRYTFSEGLRFPKSDHWGGKYRLKLMVRNADEPDRLLAQTWRTVVDPGDYFILPKSEAVLGRIRDPAVTRYVYGELYWTDMGGAFGNPLAEQESSVRFLPSTPGNILELEILDADLGKGAGLLIKPFDVTPSGDFGPHFLQSEGLVENADAEGRVFLSHSASGGIVVTYLANKTATPGSGWRAVVREKPRQNLFKLKGMEVISKLNETHAQVK
>cds.c14464_g1_i2|m.40774 c14464_g1_i2|g.40774  ORF c14464_g1_i2|g.40774 c14464_g1_i2|m.40774 type:3prime_partial len:61 (-) c14464_g1_i2:2-181(-)
MASWGHPQRILGVPVLRIWSLPRDLISPFAWDGERPGGPRGGQGRGPCVEPQPDCGSGWE
>cds.c14467_g1_i1|m.40789 c14467_g1_i1|g.40789  ORF c14467_g1_i1|g.40789 c14467_g1_i1|m.40789 type:internal len:282 (+) c14467_g1_i1:2-844(+)
ARNTQLYIQEETGVCRSVDPWAGSYYVESLTNSIVHKAWELIQEVESLGGMAKAIETGVPKMRIEEASARKQARIDSRQDVIVGLNKYRLEHEDPIEILNVDNTAVRNSQLEHLKELRANRDEAKVQAALAALTRCVETKEGNLLACAIEAAKERATLGEISDACEKVVGRYKAVIRSISGIYSTEVKSDPNFARAKELCERFAKLAGRQPRIMIAKMGQDGHDRGAKVVATGYADIGFDVDIGPLFQTPAEAAKQAVENDVHIIGVSSLAAGHKTLVPEV
>cds.c14468_g1_i1|m.40796 c14468_g1_i1|g.40796  ORF c14468_g1_i1|g.40796 c14468_g1_i1|m.40796 type:5prime_partial len:87 (-) c14468_g1_i1:973-1233(-)
ESRSLTARKHTLESTDRLCKPVPNQESGNSFSYLVWSILMDCVATLGQDLHLELPLHLANSQIFIQSINTSQEQQFRNRTTKKEIG*
>cds.c14471_g1_i1|m.40810 c14471_g1_i1|g.40810  ORF c14471_g1_i1|g.40810 c14471_g1_i1|m.40810 type:internal len:95 (-) c14471_g1_i1:3-284(-)
VGCGSNVFEGLKKHDLWSLQYDYNSRTAKNELQKVVDFVYGEVVKYPKGTISADTIKKEVGDANERLEKAAKSEVLVKIKPAKIVYKGGDITSS
>cds.c14472_g1_i1|m.40812 c14472_g1_i1|g.40812  ORF c14472_g1_i1|g.40812 c14472_g1_i1|m.40812 type:5prime_partial len:118 (-) c14472_g1_i1:19-372(-)
DALAQALGTTEEVLRRVPMVSVTADGTPLLRGGSNVKVLLNGKELVGVPNAQVLAMVNPADLERVEVQTVPSARYATSGVDGVINLVTKRKVEVRTAGMLNAGVGSAGSFPSCTLSR*
>cds.c14473_g1_i1|m.40814 c14473_g1_i1|g.40814  ORF c14473_g1_i1|g.40814 c14473_g1_i1|m.40814 type:internal len:205 (+) c14473_g1_i1:1-612(+)
PAAGTGLSTHELNQPGCYRDVTDTTVVAQFALLDEGGKPVLMEGVPVYCLAWTTTPWTLPSNTALAVGPSIGYSYIRTFNPYTGAPVVVLMADARVGAYFKPDGETAPMAPPEGAKGTLPWRRLKQVKGTELVGLHYAPVFAWVRPQGRAYEIIPGDFVTTEDGTGIVHIAPTFGADDARVAKQVGIAPMTVRTEEDALAPMVD
>cds.c14480_g1_i1|m.40840 c14480_g1_i1|g.40840  ORF c14480_g1_i1|g.40840 c14480_g1_i1|m.40840 type:internal len:111 (+) c14480_g1_i1:3-332(+)
ENELFAPEDAKQLVAWNPYDQNAVSPFFDPEWMFGITDGFDIVIGNPPYIQLQNKGGELAKLYQGCDYATFARTGDIYCLFYERGWQLLKKNGHLCYITSNKWMRAGYGE
>cds.c14480_g1_i2|m.40844 c14480_g1_i2|g.40844  ORF c14480_g1_i2|g.40844 c14480_g1_i2|m.40844 type:internal len:227 (+) c14480_g1_i2:2-679(+)
LYLTARCIFGVDVQPVAVQIAQLRFFISLCIEQLGGGTAAENFGMLPLPNLETRFVAADTLRALPYEREGARQATLAYLAMKPYTDRLAEVGRQLFYTTRRAQKERLRAEQRGLRGELQQLATRGLGGEEATWGLGAPGRAAEFFSPAIMLGCRSFDIVVGNPPYIQLQADGGRLADRYAPMGYASFARTGDIYCLFYERGWQLLKKNGHLCYITSNKWMRAGYGE
>cds.c14487_g2_i1|m.40865 c14487_g2_i1|g.40865  ORF c14487_g2_i1|g.40865 c14487_g2_i1|m.40865 type:internal len:97 (+) c14487_g2_i1:1-288(+)
GVTTEMIVVVAEEAMIGVATEAEEGTVGASEGAGVVGTEVVSALARWTPGVSTDRIAGRGRTSLAPEALDQLSSCTQCYYPHYFVTFHLLITHGFF
>cds.c14491_g1_i1|m.40881 c14491_g1_i1|g.40881  ORF c14491_g1_i1|g.40881 c14491_g1_i1|m.40881 type:5prime_partial len:78 (+) c14491_g1_i1:1-234(+)
AEYNNLFWFGVSYHVLESVGGLVGINLFNGLRIGYCYDYPTTAIRHFTSGSHEVVLGYSFGLERERLPQRYKSIRFL*
>cds.c14491_g1_i1|m.40880 c14491_g1_i1|g.40880  ORF c14491_g1_i1|g.40880 c14491_g1_i1|m.40880 type:3prime_partial len:346 (+) c14491_g1_i1:275-1309(+)
MSETELSMKRQVVILAFVSVLFSLVGCGAYDDGELRGVPGRRFLAEPEPYNMVRIPRGAFTMGRNDEDVTWAHREPTKTVTLEAFWMDATEISNNQYRQFVYYVRDSLMRRLIFENGGDEFAITEDDFGNPIEPPILDWSIPIDLTDEEQYEAVQPLYYDKENDQFVGRHEINTRELMYAFSWIDLKQAAQPNNRFNFNLGEKGRYEDNAEVYDYPKSRYVKVTKRKNFIIEDRINVYPDTLAWISDFTYSYNEPMAKNYFWHPGYDNYPVVGVSWRQAVAFCNWRSNYLNRSLTRRGEYPVHEFRLPTEAEWEYAARGGLSSGMYPWGSYYTRSAEGCLQANFK
>cds.c14492_g2_i1|m.40884 c14492_g2_i1|g.40884  ORF c14492_g2_i1|g.40884 c14492_g2_i1|m.40884 type:internal len:80 (+) c14492_g2_i1:3-239(+)
NIAIAGSILLVLSVLVFFTGCDMPGGVILDNEQHLAYSMFIMELTQTAQAAEIPADMVKLQLKEFNERAKLYKFEIKDN
>cds.c14496_g1_i1|m.40899 c14496_g1_i1|g.40899  ORF c14496_g1_i1|g.40899 c14496_g1_i1|m.40899 type:internal len:81 (+) c14496_g1_i1:2-241(+)
TPYHPQDRMQEIPEPQWSIQGTLLGPEPGPALYPLPSINPTAPLELPAWLRALSSLQQTPWTCTLPPALHQPHCPTGAAS
>cds.c14496_g1_i2|m.40902 c14496_g1_i2|g.40902  ORF c14496_g1_i2|g.40902 c14496_g1_i2|m.40902 type:internal len:72 (+) c14496_g1_i2:2-214(+)
TPYHPQDRMQEIPEPQWSIQGTLLGPEPGPALYPLPSINPTAPLELPAWLRALSSLQQTPCPARLQPLAQA
>cds.c14498_g1_i1|m.40905 c14498_g1_i1|g.40905  ORF c14498_g1_i1|g.40905 c14498_g1_i1|m.40905 type:internal len:267 (+) c14498_g1_i1:3-800(+)
AMSDSIGHECGIALLRLKQSLEYYQERYGSWRWGLNRMYLLMEKQHNRGQDGAGIASIKFDLPPGYRYVDRSRSNSETPIKTIFAEVHAPMSVASAAELNDPVWAKRNLPFAGELYLGHLRYGTSGGSSIEYVHPQIRANNWKSRTLVLAGNFNLTNTPALFELLITLGQHPKALSDSETILEKIGHFLDDANQKLFRRFKDQGIPNIEISRLIAEHLDLGSLLFESCKDFDGGYVLAGLLGHGDAFVCRDPWGIRPAFYYDCDEY
>cds.c14499_g1_i1|m.40915 c14499_g1_i1|g.40915  ORF c14499_g1_i1|g.40915 c14499_g1_i1|m.40915 type:3prime_partial len:59 (+) c14499_g1_i1:1047-1220(+)
MESLQCAGGGNWQGDEGMLLSCVEGGGREVFAHRGCVPFADISALAAQACRLLYEAGA
>cds.c14499_g1_i1|m.40911 c14499_g1_i1|g.40911  ORF c14499_g1_i1|g.40911 c14499_g1_i1|m.40911 type:complete len:286 (+) c14499_g1_i1:168-1025(+)
MGFCCLLIVWLSEVIGTMSRRQRIVGSVAGPHVLISVCVGLLLCVMPLISHGQWSGQRLHRPGDVLGKYALGARAGVSMSAMRYGGVKKNGLVSYGYHFGGQGLIRFPYDLELDLGLLMLWKGGRTTGVYGTPAGSNVRLDTDVRLMFLNIPVYCNYVYKINPDVSVLGGAGFALNIGFMGNVAIKAEGNKVSRDIRYGFKKNTHYIPFDMGAVMQVGTRFFKRMQVVFWYEIDFINLNHHYGQEMPEVSKEALFIEDGSAPLLHSFGRQRAMAWGLTYSFFFPL*
>cds.c14514_g1_i1|m.40964 c14514_g1_i1|g.40964  ORF c14514_g1_i1|g.40964 c14514_g1_i1|m.40964 type:3prime_partial len:90 (-) c14514_g1_i1:2-268(-)
MKSVQWLQKVGCLKKRAMKRWFFTSCTFFCLSAPLRAKRLATSCGAAGSAAGKTSAMVPRRLLPRGARAAAEGGREPGGRGAERLRGLA
>cds.c14516_g1_i1|m.40967 c14516_g1_i1|g.40967  ORF c14516_g1_i1|g.40967 c14516_g1_i1|m.40967 type:internal len:167 (+) c14516_g1_i1:2-499(+)
GKYMAWLSMARAGFEADKDRLMLLDRATGAVREMTQQFDYSASGLTWTPDAQGLYFVAGYRGTSQIFYQGITDPMPRAITEGRHDYHSVALAGDQLIADRVSMIAPADLYRVTPESGQAQMITSINSNILQQITMPQVRERWITTTDGKQMLTWVLLPPHFDSTQR
>cds.c1451_g1_i1|m.3672 c1451_g1_i1|g.3672  ORF c1451_g1_i1|g.3672 c1451_g1_i1|m.3672 type:5prime_partial len:358 (+) c1451_g1_i1:3-1076(+)
NKREAAMKRGILYLALPVLLMLGVFTGCGPKGGSGEKLDGAGATFPFPFYQLAFKTYSDSTGVQVNYGAIGSGGGVRSLNDRVVDFAGTDAYLTDEEIAAYEGGVVHVPTCLGGVAMAFNLPGITELRLTHEIIAGMYLGTITRWNDPKVQAVNEGVALPDLAITPVYRSDGSGTTFVFSHYMQEVNEDWREKLGERKALNWQVGVAGKGNPGVAALVGGTPGAVGYVGSEYVFAQGLTCASLQNRDGNFVKPTLETIAASAEGAVSSDLRLMVTNQPGAQTYPISCLTWIVIPREQKYGSRTKSQAASTVALLRWMLSDGCQGLTESVNYVPLPGRIREQALTLLGGVTYGGEALK*
>cds.c14523_g1_i1|m.40985 c14523_g1_i1|g.40985  ORF c14523_g1_i1|g.40985 c14523_g1_i1|m.40985 type:5prime_partial len:135 (+) c14523_g1_i1:2-406(+)
QMPMVDLPLGAELVLEHTVTEADTAIAYGSGDLPVLATPCLVALLENASLQLLKKGLATPDATSVGGYVALHHLKPSPLKACVRVVARIVEIDGSKCTFKLAAYQEDTLLAEGEHVRYVVLRERFMARLASSNS*
>cds.c14526_g1_i1|m.40992 c14526_g1_i1|g.40992  ORF c14526_g1_i1|g.40992 c14526_g1_i1|m.40992 type:complete len:141 (+) c14526_g1_i1:576-998(+)
MNDFNDLYTLLWYSYLSLKRNGHSALNQGKTRGLSVDDVILINAIDPSKGSTVQALAQRANRDIASVSRQISTLCTQGWLVKRRGKADGRERLVGLTDRALAMLQEAQKQVDNVYSVMTSKLSLTEQKELFRMLRTIIEP*
>cds.c14527_g1_i1|m.40998 c14527_g1_i1|g.40998  ORF c14527_g1_i1|g.40998 c14527_g1_i1|m.40998 type:complete len:99 (+) c14527_g1_i1:3-299(+)
MYYDMGMYKAAVSALKYSLVQYPSGPYREEQLFLSLKSAYRLAERSVDEKKRDRYQKAVDEYYTFVSAYPDSRYSAEAKEYHTKAMEFLGRRTDGAAR*
>cds.c1452_g1_i1|m.3673 c1452_g1_i1|g.3673  ORF c1452_g1_i1|g.3673 c1452_g1_i1|m.3673 type:5prime_partial len:193 (+) c1452_g1_i1:2-580(+)
VVTTVEGNKKVTRTFHPVYVEKVIPSERFKYDSAMFVQVVDTVTEYMVDGNGGAMLFQIVATDSSGKPCRYEEVGKKRTAFMPVEKGTTVEQVREELKKYPNACIQELRSSEVILTDRQATAMANGSLRLDAVRNSQMVRKTDGTAYLEGGSPVYRVRRFQTAYMPDAVVPARDVREFERGGTTRLGGGWYQ*
>cds.c14532_g1_i1|m.41017 c14532_g1_i1|g.41017  ORF c14532_g1_i1|g.41017 c14532_g1_i1|m.41017 type:5prime_partial len:67 (+) c14532_g1_i1:3-203(+)
GSGCSSWQVGWGPAELTTQRPAPRHCNPGQRTPGTCAASIAPQKFSEFLERPGISKGTVSDRSLEV*
>cds.c14532_g1_i1|m.41016 c14532_g1_i1|g.41016  ORF c14532_g1_i1|g.41016 c14532_g1_i1|m.41016 type:internal len:98 (-) c14532_g1_i1:2-292(-)
RSPRVHGNNELIGNLLVLNSLAVLDYFFLNQTSKLLSETVPLEIPGLSRNSENFWGAIEAAHVPGVRCPGLQCRGAGRCVVSSAGPHPTCQLLQPLP
>cds.c14534_g1_i1|m.41019 c14534_g1_i1|g.41019  ORF c14534_g1_i1|g.41019 c14534_g1_i1|m.41019 type:3prime_partial len:62 (+) c14534_g1_i1:143-325(+)
MAASRVVTLNQFIIDRQADFPYASGEFSRLLYHIAVAAKIVNQKVNKAGLVDILGEAGSTN
>cds.c14534_g1_i2|m.41020 c14534_g1_i2|g.41020  ORF c14534_g1_i2|g.41020 c14534_g1_i2|m.41020 type:3prime_partial len:296 (+) c14534_g1_i2:143-1027(+)
MAASRVVTLNQFIIDRQADFPYASGEFSRLLYHIAVAAKIVNQKVNKAGLVDILGEAGSINVQGEDQKKLDVLANEQFIQMLRTSGECCGVASEENQEVVQFDADLERNGNYIVCMDPLDGSSNIDVNVSIGTIFSIYRRITPRGEKAQKEDFLQAGSKQCGAGYVIYGSSTMLVYTTGHGVYGFTLDPGIGEFCLSHSKITTPQMGQYYSTNEGYIQHIDRGFQDYIRFCQEEDKPSHRPYKGRYIGSLVADFHRNLLKGGIYIYPATAAAPNGKLRLLYECNPIALLAEQAGG
>cds.c14541_g1_i1|m.41042 c14541_g1_i1|g.41042  ORF c14541_g1_i1|g.41042 c14541_g1_i1|m.41042 type:internal len:360 (+) c14541_g1_i1:1-1077(+)
ARQLPFVGDGLKVVYRRVIYTALRAGERMTKTAALTGTTLATTHPHSSESVDDVIASLVRWGIFEGQGNFGMKMIYGDDIDPAAPRYTEARISPKWRDIFSDLMPFVGYVEAEIEGSQEPVSLPTPIPLMLLFSGIGIGYGVNCRIPMFTATSLYRAMQKDDPKLLRAPDGLSIDAKGSDLKGLWARGVGKITYRYKTELMTISSGDGVMISGSAEIFKPAIEKEFHGELERGQIYVLDNTSGSIPQVFIGRSPKVRAITAEEIKERCDQICSNTKTYRLTVTDGDNAYVIPLRSWLQETYKGYIELIGRFREDNIARLNFEYRVYEWLPKIVSVLMADRSLSAEGIVRKINRKACDLE
>cds.c14544_g1_i1|m.41063 c14544_g1_i1|g.41063  ORF c14544_g1_i1|g.41063 c14544_g1_i1|m.41063 type:5prime_partial len:57 (-) c14544_g1_i1:55-225(-)
WAPPAAERGDQAWMRCLTFLSMDGLGEYRMVSVLLSSLAGVEGVNTCEEGVGAKSK*
>cds.c14548_g1_i1|m.41066 c14548_g1_i1|g.41066  ORF c14548_g1_i1|g.41066 c14548_g1_i1|m.41066 type:3prime_partial len:139 (+) c14548_g1_i1:8-421(+)
MAKTTTKKATSKKLDENKKAVTEVCEGTSCCGGGHGRGKGKGECDGHGHGRSHEGCGCGCNDCACDSKASFPLIGEPAPEFHANTTNGPIHFPNDYAGKWVILFSHPADFTPVCTTEFMTFQHRIKEFKALNCELVGL
>cds.c14550_g1_i1|m.41068 c14550_g1_i1|g.41068  ORF c14550_g1_i1|g.41068 c14550_g1_i1|m.41068 type:5prime_partial len:112 (+) c14550_g1_i1:3-338(+)
VLDSSVLVLGFTFKENCPDVRNTRVIDIVKTLQEYNVDVTIYDPWVNPQIAHCEYGVDVYKELPQGRYDAAILAVAHELFYDLDYSSFIKEKSVVYDVKGVVPVGVCDERL*
>cds.c14554_g1_i2|m.41091 c14554_g1_i2|g.41091  ORF c14554_g1_i2|g.41091 c14554_g1_i2|m.41091 type:complete len:60 (-) c14554_g1_i2:184-363(-)
MCPIEVKNSACTQLRTPNQATSNVDSQGFMVTEGSVGAWPFLVSSPRAPLGQQLLAVSD*
>cds.c14561_g1_i1|m.41117 c14561_g1_i1|g.41117  ORF c14561_g1_i1|g.41117 c14561_g1_i1|m.41117 type:internal len:128 (+) c14561_g1_i1:3-383(+)
KVNFASDYIEVFDEKGNRFYYETDKGDWIKKKFDERGNEIYFENSKGYWIKSKFDERGNEIYSGDSEGNWYKAEYDIRGNEIHYENNRGEWHKAEYDERGNQIYYETCKRCWTKKEYDKRGNLIYSV
>cds.c14568_g1_i1|m.41149 c14568_g1_i1|g.41149  ORF c14568_g1_i1|g.41149 c14568_g1_i1|m.41149 type:5prime_partial len:328 (+) c14568_g1_i1:1-984(+)
AVTSLRKGGPFERASLRYVMGDSLYVSDTLVVFPGSVRRIVAMSTTHLPMLDVVGVSDRLVGVSGSQYVSDTCVRGRVERGEVIDVGMDAQLNYEVLLSLKPDIVLAYAVPGTANPVLDRIRGAGIPVLMVGEFLESHPLARAEWVKAIGFVAGTDSTAFTFFEGVASRYEGIRARVDWSGTSPSVLFNVPWKESWWVPGSTGFLCRLLEDAGGHCPSAEGIAGSASATVNYERMLEYGMTADFWFHPGVMGSVEEVKALDGAFGQFPSVMEGRVYNNTARMGVGGGNDFFERGVVEPDVILRDMATILGTLPGSSPDSLVYYIHLQ*
>cds.c14569_g1_i1|m.41153 c14569_g1_i1|g.41153  ORF c14569_g1_i1|g.41153 c14569_g1_i1|m.41153 type:internal len:84 (+) c14569_g1_i1:3-251(+)
HTKFTANVYVLKKEEGGRHTPFFNGYRPQFYFRTTDVTGNIELEEGVEMVMPGDNARFTIELITPIAIEKGLKFAIREGGRTV
>cds.c1456_g1_i1|m.3687 c1456_g1_i1|g.3687  ORF c1456_g1_i1|g.3687 c1456_g1_i1|m.3687 type:5prime_partial len:114 (+) c1456_g1_i1:1-342(+)
RRVVINPEILEFSEDEVTMVEGCLSVPGINERVTRAESVRVRYQNERMEWVEETLEGMPARIFQHEYDHLEGKLFTDRVSPMMRRMLKGKLKRLARGDFEAGYEARIMREERA*
>cds.c14572_g1_i1|m.41157 c14572_g1_i1|g.41157  ORF c14572_g1_i1|g.41157 c14572_g1_i1|m.41157 type:3prime_partial len:106 (-) c14572_g1_i1:1-315(-)
MKVLFPFSEIVIPVLLSEHLWNTTLLDSVYSMEHCLKSFQMSLNSAIPGGRWSPGPPPCSADGAGTGKTSYICGPQRRRPSPVTSWRGKGPHSDTACCLRAAAAT
>cds.c14580_g1_i1|m.41184 c14580_g1_i1|g.41184  ORF c14580_g1_i1|g.41184 c14580_g1_i1|m.41184 type:internal len:89 (+) c14580_g1_i1:3-266(+)
RCRAARRPGAQPSAAQTSPAQRSLEPRSRGHPQKSVSSPLRLFISNTGRKSRRGGTELPTASSVASLVPGPGMPGPCTQPSLAVHGSH
>cds.c14580_g1_i1|m.41182 c14580_g1_i1|g.41182  ORF c14580_g1_i1|g.41182 c14580_g1_i1|m.41182 type:internal len:90 (-) c14580_g1_i1:2-268(-)
LCDPWTARDGCVHGPGIPGPGTREATLDAVGSSVPPLLLFRPVLEMNSRRGELTLFCGWPRLRGSRLRCAGLVWAALGCAPGLRAARQR
>cds.c14587_g1_i1|m.41206 c14587_g1_i1|g.41206  ORF c14587_g1_i1|g.41206 c14587_g1_i1|m.41206 type:5prime_partial len:56 (-) c14587_g1_i1:759-926(-)
VGGGQDLQAGEEGVGGGQDLQAGEEGVGGGQDLQAGEEGVGGGQDLQAGEEVGGC*
>cds.c1458_g1_i1|m.3694 c1458_g1_i1|g.3694  ORF c1458_g1_i1|g.3694 c1458_g1_i1|m.3694 type:3prime_partial len:82 (+) c1458_g1_i1:554-796(+)
MARGFAYSEWNSPRPQEKWAGEVRVPRGRKINGRAMRRWFCQLLGVFLLVLGCGQPLRAQSVEYNVGLGLKLGSPCAVSVK
>cds.c1458_g1_i1|m.3692 c1458_g1_i1|g.3692  ORF c1458_g1_i1|g.3692 c1458_g1_i1|m.3692 type:complete len:143 (+) c1458_g1_i1:96-524(+)
MGFFKDFKEFAMRGNVVDMAVGVIIGGAFGKIVSSLVNDIVMPPIGVLLGGMDFKGLSVTLKEAVVEDGATVAEAVTWNYGMFIQNVVDFLIIALVIFMAVRAMNKMAKKPAPAPEPVAPPEPSNEEKLLTEIRDLLKSQQK*
>cds.c14591_g1_i1|m.41219 c14591_g1_i1|g.41219  ORF c14591_g1_i1|g.41219 c14591_g1_i1|m.41219 type:5prime_partial len:51 (+) c14591_g1_i1:1-153(+)
RPAAARRLLSRPGGASVLEDSESAELGQGPGGAGEPGPPPRNVSQGHPGP*
>cds.c14591_g1_i2|m.41221 c14591_g1_i2|g.41221  ORF c14591_g1_i2|g.41221 c14591_g1_i2|m.41221 type:5prime_partial len:74 (+) c14591_g1_i2:2-223(+)
GRGAARGNRAAARPASGSERRGYEGEPGKRLLSRPGGASVLEDSESAELGQGPGGAGEPGPPPRNVSQGHPGP*
>cds.c14591_g1_i3|m.41223 c14591_g1_i3|g.41223  ORF c14591_g1_i3|g.41223 c14591_g1_i3|m.41223 type:5prime_partial len:74 (+) c14591_g1_i3:2-223(+)
GRGAARGNRAAARPASGSERRGYEGEPGKRLLSRPGGASVLEDSESAELGQGPGGAGEPGPPPRNVSQGHPGP*
>cds.c14598_g1_i1|m.41249 c14598_g1_i1|g.41249  ORF c14598_g1_i1|g.41249 c14598_g1_i1|m.41249 type:5prime_partial len:113 (+) c14598_g1_i1:3-341(+)
AVSVRQPEKTAAAAAEAASARAAAGGARAGAGRAGPERRADGVRAAAEGERDEGDCRRRRDFDVLGSVSAGRRPPDSPDRVAPARPRGSDRRGAPRRAVRGGRRDGWMAPAT*
>cds.c14599_g1_i1|m.41252 c14599_g1_i1|g.41252  ORF c14599_g1_i1|g.41252 c14599_g1_i1|m.41252 type:3prime_partial len:126 (+) c14599_g1_i1:34-408(+)
MYPEDHFKSLISHCKEYGFIFPSSEIYDGLSAGYDYGSHGAELKNNVKSYWWLAMTRLHENVVGLDSAIFMHPRIWEASGHVGAFNDPLIDNRDSKKRYRADVLVEEWIASQDAKIDKEVEKARR
>cds.c14599_g2_i1|m.41254 c14599_g2_i1|g.41254  ORF c14599_g2_i1|g.41254 c14599_g2_i1|m.41254 type:internal len:124 (+) c14599_g2_i1:2-370(+)
QEDGFKSLVAHCKEYGFIFPSSEIYDGLSAVYDYGQNGVELKNNVRRYWWEAMTRLHDNIVGLDAAIFMHPKVWEASGHLKAFNDPLVDNRDSKKRYRADVLVEEWIASQDAKIDKEVEKARR
>cds.c14603_g1_i1|m.41260 c14603_g1_i1|g.41260  ORF c14603_g1_i1|g.41260 c14603_g1_i1|m.41260 type:5prime_partial len:64 (-) c14603_g1_i1:978-1169(-)
EAGWRQAGGVKAAGEARGWQRLQGVAGGLQRIFHWWDSNGRLMLAALYLSGEIFEPFYSLKDQ*
>cds.c14613_g1_i1|m.41303 c14613_g1_i1|g.41303  ORF c14613_g1_i1|g.41303 c14613_g1_i1|m.41303 type:3prime_partial len:101 (+) c14613_g1_i1:91-390(+)
MSKVITPRATDYSQWYNDIVKEAGLAEHSEVRGCMVIKPRGYAIWEKMQRTLDDMFKATGHTNAYFPLFIPKSFLSREAEHVEGFAKECAVVTHYRLKNN
>cds.c14614_g1_i1|m.41307 c14614_g1_i1|g.41307  ORF c14614_g1_i1|g.41307 c14614_g1_i1|m.41307 type:complete len:143 (+) c14614_g1_i1:21-449(+)
MTLKDILSISGKPGLYRFVAKGRTGLIVESLNDKSRIAIPVTANASTLADISIYTNSGELPLHQVLSNLKEHHQAALDLDLKNDAKGVEALFATVAPSYNAQLVHLRDMQKAINWYKILTLNGIDDFTPPQENIEENKNIEK*
>cds.c14627_g1_i1|m.41349 c14627_g1_i1|g.41349  ORF c14627_g1_i1|g.41349 c14627_g1_i1|m.41349 type:5prime_partial len:58 (+) c14627_g1_i1:2-175(+)
YTCIPGKFGNRPTRVLSLSYVNIKNGLMTRFLCNRFNDNSRLTYKVARNEQKGKGNK*
>cds.c14627_g1_i1|m.41346 c14627_g1_i1|g.41346  ORF c14627_g1_i1|g.41346 c14627_g1_i1|m.41346 type:complete len:178 (+) c14627_g1_i1:147-680(+)
MNRKVKVINKSHSLPLPSRQTDRSEGMDLMACFDIEVGNGGRYYSNATIYSSTEAKTDMKLYRDSNGMFLFPRTRAIIPTGLMLELPEGTVMDIVPRSGLGAKFGITIPNAVGKIDEDYRGMINLIIINLGNRPFRIEHGMRMAQASLREVVPFEWEPVIALSETDRGTGGLGSTGV*
>cds.c1462_g1_i1|m.3706 c1462_g1_i1|g.3706  ORF c1462_g1_i1|g.3706 c1462_g1_i1|m.3706 type:5prime_partial len:107 (+) c1462_g1_i1:1-321(+)
EAVTTFSKQHRNVSVVTADERVLKTIVRADLGVVLVQHGVIVGKWRMRDVPIDGFADGDLLGKAIRARERRMDLTLACALIGLLLAVRLLLVERRSREKERFTAVA*
>cds.c14632_g1_i1|m.41365 c14632_g1_i1|g.41365  ORF c14632_g1_i1|g.41365 c14632_g1_i1|m.41365 type:5prime_partial len:145 (+) c14632_g1_i1:3-437(+)
FKALFLYNFTRYLEWPADGQEGDFVILVIGKNAKITGELQQIAQKKKVGNRTMVVRESGDASGVSRCNIVYVPSTENGLLPSVVAGASGNHVAVVSDKAGGIAQGAAFNFTENGGKTQFEVSPSTLEKQGIKVLNSLLSLGVVK*
>cds.c14632_g1_i1|m.41363 c14632_g1_i1|g.41363  ORF c14632_g1_i1|g.41363 c14632_g1_i1|m.41363 type:complete len:325 (+) c14632_g1_i1:463-1437(+)
MKKLEMRLLAATRVVLLFLSMLLASGSAWGQDKVNVNTMTPDEIKQLSYDQLLELDLPDLMVLADRLGVSTDELLEQAFLVKTTTSSKSRETVFEAPTTTTVLTSDKIMHSGATTIAELFRLVPGMIVREQTPGIYDVHMRGLDNVPPGNFNHFSVNSLTLVMVDGRPMYSYSMGGTLWETLPVSLEDIERIDIVRGASSALYGASAVTGVINIITKPLSSVLSASGRVRTYVQDKSTLSYSASGRTSVPLAKGWRIGLRQHAEMRKIVDEMAYDYTSGKYMQYDLLPAINGGYYNSWDRMRREHNRDAEIWRTMVAGVWMCGA*
>cds.c14632_g1_i1|m.41364 c14632_g1_i1|g.41364  ORF c14632_g1_i1|g.41364 c14632_g1_i1|m.41364 type:3prime_partial len:245 (+) c14632_g1_i1:1395-2126(+)
MAYNGSRSLDVRGIMGDVNYDGHGVNFAMTGGYWYSRNSSVMMENYVTPLSMRTQQAGHVAANLQWNGFSFMGSYMNGMYDAGVGQTHPGVRFNVQDFNGNLEYSATLWDQLTIRPGFFLQNVVYDDSKWDAVWKEQSSYVGAQGILGGESKKMLSMALTLRLDWRPIESLRVIAAGRVDKYSVPSTYYPTWQFVLTYKPHEAHLLRGVVARANRSSFLMENAIHVEKMGVARFGALKGTKAIA
>cds.c14634_g1_i1|m.41377 c14634_g1_i1|g.41377  ORF c14634_g1_i1|g.41377 c14634_g1_i1|m.41377 type:3prime_partial len:212 (+) c14634_g1_i1:3-635(+)
MSIKERIGALRSALPDGVTLVAVSKTHPVERVMEAYEAGQRVFGENRVQELLSKVDGVPDDVEWHLIGHLQRNKVRQVLPHVALIHSVDSVPLLNTIEREADKIGRQVRCLLQVHIAQEETKFGFGYDEALELFKSGALREYHYARVVGLMGMATNTPDEQEVGAEFERLRGLFELVRQEGCAPADDFGVLSMGMSGDYRIALAHGSTMVR
>cds.c14638_g1_i1|m.41397 c14638_g1_i1|g.41397  ORF c14638_g1_i1|g.41397 c14638_g1_i1|m.41397 type:internal len:299 (+) c14638_g1_i1:1-894(+)
LYRLRHDAGAPLFTVRGSAMLDSLSRFAMYGVGEVGAVGGVKGRSVASGGVVVAGSPLFSEVEQDSEYQLHLSKGYAYQGRADTLAMEVALVQERVWDARSPAERRKYEGELKPLEQAMLSAQRSADRHFALASDIEREYVTGARVLGRGRSGEAQFAQDAIDYLYQSQLAGTVFQAGELGELTRLCGQRSGLEEQELAYRECQLELGRLQADSGTALAVLVQAEERCELQARGLVSRYGAGVERVYELYATCLPVAMMKSGRGEASLIRGADRKAGDYRRMAQSLVENADGRSRGQS
>cds.c1463_g1_i1|m.3709 c1463_g1_i1|g.3709  ORF c1463_g1_i1|g.3709 c1463_g1_i1|m.3709 type:internal len:148 (+) c1463_g1_i1:1-441(+)
PKVVLKIAKQVLKLKEANYDVAIVIGAGNIWRGHNASLLGMERVQADHMGMLATLMNSIAMQEALEKLGLDTRLMTAIETNKLAEPYIRRKALSHFEKDRVLILAGGTGSPFFSTDSAAALRAIELGIPLILMAKNGVDGIYSDDPK
>cds.c14641_g1_i1|m.41403 c14641_g1_i1|g.41403  ORF c14641_g1_i1|g.41403 c14641_g1_i1|m.41403 type:3prime_partial len:145 (+) c14641_g1_i1:98-529(+)
MSINDSTMRNMVLVLGCISLLAGVTLAGVSVLTSEPIELAQREKKVSSIREVLPAFDNEPPSEVVSVDVAGVGPMNVYPARMGDEPVGYAVESFSGSGFGGLISVMVGFDAGGVVTGYSVLDHAETPGLGDQMVDWFKPVQAPE
>cds.c14649_g1_i1|m.41422 c14649_g1_i1|g.41422  ORF c14649_g1_i1|g.41422 c14649_g1_i1|m.41422 type:internal len:70 (+) c14649_g1_i1:2-208(+)
EEGRIAGVEEGADVKPMELHTDNLIKRYHKRTVVNRVSVSLKQGEIVGLLGPNGAGKTTTFYMIVGLIV
>cds.c14656_g1_i1|m.41453 c14656_g1_i1|g.41453  ORF c14656_g1_i1|g.41453 c14656_g1_i1|m.41453 type:5prime_partial len:104 (+) c14656_g1_i1:1-312(+)
NKTMSEKVESFRVVADVLRAISHPMRIAIMEFLHDSPEPVCVTTIHKALNIEQSVASHHLNVLRNSNVVIKKRNGKFVYYSLNRSTVQHLLDFATDWAQPQLP*
>cds.c14656_g1_i1|m.41452 c14656_g1_i1|g.41452  ORF c14656_g1_i1|g.41452 c14656_g1_i1|m.41452 type:complete len:147 (+) c14656_g1_i1:321-761(+)
MSLIRITKEFSFEAAHVLEGYDGPCANIHGHSYKLRVTLKGRPNTDPKNPKFGMVMDFGLLKDIVQRVVLSRLDHSLMVRNGCALLEAREKLPTKIEVFSFQPTCENLLLWMADSITSQLPDTVQLLSLRLQETATSFAEWYAEDN*
>cds.c14657_g1_i1|m.41459 c14657_g1_i1|g.41459  ORF c14657_g1_i1|g.41459 c14657_g1_i1|m.41459 type:5prime_partial len:83 (+) c14657_g1_i1:1-249(+)
DSMMAKMREAARAQAENPTEQVDLIAAQNDVHVDLYSERLAETLVKSGDIPGAIAMYEKLKLENREKSTYFEACIEGLRQRL*
>cds.c14657_g1_i1|m.41456 c14657_g1_i1|g.41456  ORF c14657_g1_i1|g.41456 c14657_g1_i1|m.41456 type:complete len:138 (+) c14657_g1_i1:324-737(+)
MGLYILVTSVILLVCVLLVLVVLVQNSKGGGLAPNFSGAGSVMGVRQASNVVEKTTWTLAAVLGVLCLLAVAVIPRSAGVQTESRIQDQLNRTLNANPGEALPVIPGQEEAQPAENLEDILVDPAAQPAPAPEAPAE*
>cds.c14668_g1_i2|m.41497 c14668_g1_i2|g.41497  ORF c14668_g1_i2|g.41497 c14668_g1_i2|m.41497 type:3prime_partial len:63 (-) c14668_g1_i2:3-188(-)
MPQKKSQTAGLQVPGPRTFQPLELRAQPPGTPPSFPGAGLRGLSADAKGGKPGFFGPPATHS
>cds.c14673_g1_i1|m.41504 c14673_g1_i1|g.41504  ORF c14673_g1_i1|g.41504 c14673_g1_i1|m.41504 type:internal len:214 (+) c14673_g1_i1:2-640(+)
IVATHMVDASSRMAIHEIDGTLVRNVDLGVLGSVSGLSGDFDRDELFYSYTSFTVPSVVYCYSVAMGDRKEFFRPEFDFDFSKYTVEQVFYKSKDGTQIPMFLVYRNDLKREGKNPTLLYGYGGFNISLTPSFSPTRLAWLEQGGIYAMACLRGGGEYGERWHQAGTKLNKQNVFDDFIAAAEYLVKENYTSPKFLAIQGGSNGGLLVGAVTN
>cds.c14676_g1_i1|m.41522 c14676_g1_i1|g.41522  ORF c14676_g1_i1|g.41522 c14676_g1_i1|m.41522 type:3prime_partial len:114 (+) c14676_g1_i1:465-803(+)
MRGRWLLWLLLGMIAGVVCYGVGTYLASRKTFPSRSKLDDVTSLIRRSYVDTVTMADLEEKAIAAVVSQLDPHSSYISAKEAKAYKEPLEGGFEGVGITFNMQTDTLLVLSTV
>cds.c14676_g1_i1|m.41521 c14676_g1_i1|g.41521  ORF c14676_g1_i1|g.41521 c14676_g1_i1|m.41521 type:5prime_partial len:132 (+) c14676_g1_i1:2-397(+)
AENSYCTRRQVGALLVKDKMIISDGYNGTPSGFPNVCEDENNVTYPYVLHAEANAITKVARSNNSSEGATLYVTAGPCLECAKLIIQAGVVRVVYCDAYHTEAGIDLLRQAGIEIAQVCLDEESIRDCEEE*
>cds.c14677_g1_i1|m.41526 c14677_g1_i1|g.41526  ORF c14677_g1_i1|g.41526 c14677_g1_i1|m.41526 type:internal len:176 (+) c14677_g1_i1:1-525(+)
ELGVKLTGSGFPVYRGAGARLERGLINYFIDYNTAAGFEEMMPPIVVNEASAYATGQLPDKESQMYVVPLDGFYMIPTAEVPLTNVLRDVILEEDALPVKMTACTPCFRREAGSYGKDVRGLNRLHQFDKVEVVCVEHPDRSYARLDEMVHHVEQLLQNLELPYRVLHLCGGDMS
>cds.c14682_g1_i1|m.41553 c14682_g1_i1|g.41553  ORF c14682_g1_i1|g.41553 c14682_g1_i1|m.41553 type:internal len:82 (+) c14682_g1_i1:1-243(+)
YNPDRVFHLVPWIGVGYQAMMGSGKFDFKDIDNMVTGNAGINFDFNITPVVTFTIAPSVAAFPQNDNIAANAQLRAGLTFN
>cds.c14683_g1_i2|m.41562 c14683_g1_i2|g.41562  ORF c14683_g1_i2|g.41562 c14683_g1_i2|m.41562 type:3prime_partial len:58 (-) c14683_g1_i2:2-172(-)
MLRGRAGARGAGEGNRGRGPRPRAGAGGACADPGAAAAAAEEAAHRRERAHTAHTHP
>cds.c14690_g1_i1|m.41570 c14690_g1_i1|g.41570  ORF c14690_g1_i1|g.41570 c14690_g1_i1|m.41570 type:5prime_partial len:347 (+) c14690_g1_i1:3-1043(+)
FSHDNRRRGMSTGGIVTLNQFIIDRQADFPYATGEFSRLLYHLAVAAKIVHSKVNKAGLVDILGEAGSINVQGEDQKKLDVIANEQFIAACRNSNECCGVASEENQEVITFDSDLARNGNYIVCMDPLDGSSNIDVNVSIGTIFSIYRRVSARGEKAHLEDFLQPGHKQCGAGYVIYGSSTMLVYTTGRGVYGFTLDPSIGEFCLSHQLIETPKDGRIYSVNEGYLHSFSDGVKRYIASCQDSDKDAGKPYRGRYIGSLVADFHRNLLKGGIYIYPRTESAPNGKLRLLYECNPMAMLAEQAGGMATDGTQRILDIQPTSVHQRTPLFVGSTHMVEEAMRMLGQEG*
>cds.c14693_g1_i1|m.41585 c14693_g1_i1|g.41585  ORF c14693_g1_i1|g.41585 c14693_g1_i1|m.41585 type:complete len:79 (-) c14693_g1_i1:6-242(-)
MRSDSTTGAGGSSGALIGPSERRRRGLWGNSAGSCRREEAVVAESWDAGGRVAELAGPASLGYWRQLLELASRSLGSG*
>cds.c14694_g1_i1|m.41587 c14694_g1_i1|g.41587  ORF c14694_g1_i1|g.41587 c14694_g1_i1|m.41587 type:3prime_partial len:253 (+) c14694_g1_i1:72-827(+)
MKTDLQIAHETEMRPIGKIAEQLNLPPDEMIQYGKYKAKIPLKYLDASKVKNSRLVLVSAISPTPAGEGKTTVSIGLAQAMNRLGKRTTVVLREPSLGPVFGIKGGAAGGGYSQVLPMEDINLHFTGDFAAVEKAHNLLAALIDNNIQSKTRSLGIDPRTVNWKRVFDMNDRSLRNIIVGLGGTTSGIPRETGFDITAASEIMAILCLAEDLQDLKRRLGNIFIGYTYDKKPIYARDLHAEGGMTALLKDAI
>cds.c14696_g1_i1|m.41606 c14696_g1_i1|g.41606  ORF c14696_g1_i1|g.41606 c14696_g1_i1|m.41606 type:internal len:86 (+) c14696_g1_i1:3-257(+)
LNGSLAKEGETVECTADGNVLTAEVLPGRWELSVTARYKELGKSGTVSASYAGPISVEREASNGRPYNVQLSYTPSNFRDGFVIT
>cds.c14705_g1_i1|m.41630 c14705_g1_i1|g.41630  ORF c14705_g1_i1|g.41630 c14705_g1_i1|m.41630 type:5prime_partial len:93 (-) c14705_g1_i1:760-1038(-)
CPPPLPSQAFPKTTPLPTARSLRGGVQSGEKTGHSPSDSSGDALGASGAGSAGASGRGCPGAGAAGPPGRWSSKCRVMAGREAVEKAHCMHE*
>cds.c14706_g1_i1|m.41636 c14706_g1_i1|g.41636  ORF c14706_g1_i1|g.41636 c14706_g1_i1|m.41636 type:internal len:340 (+) c14706_g1_i1:2-1018(+)
AEVTIPLMAFYGLSLWLGKGLDEAQRKRAWKWSSIVTLGTLGLVLVLGLMFMPFTSLTGFDSQLPEQLAETLRADRRALFIGDAWRSILFVAVASAILFFYERKKLNMRWLALILTMVVLVDMVPVNKRYDGVRYVPRSHNENPFPITAADRRIEPDTTYYRVFNATVSPFNDASTSFRHRSVGGYHGAKLRRYQELIDAYAQTPLFLDLLNVKYVIQPSQEHGAVAALNPNAYGAVWFADSVKWVPNADAELEALGNVDLRRVAVVDERYRAVEKAFDAPVAGDTIALLKAEPNRMRYSVRCASPRFAVFSEVFYPKGWTAQAKGEVLPIACADYTLR
>cds.c14707_g1_i1|m.41640 c14707_g1_i1|g.41640  ORF c14707_g1_i1|g.41640 c14707_g1_i1|m.41640 type:5prime_partial len:76 (-) c14707_g1_i1:34-261(-)
WPRDPASLVAVQPNVSAPGMLLSLGTEGKFRSWGCGGVLRLKLLLGERQQGPLPAASLGVPFQSDCLAQGENRGS*
>cds.c14709_g1_i1|m.41651 c14709_g1_i1|g.41651  ORF c14709_g1_i1|g.41651 c14709_g1_i1|m.41651 type:3prime_partial len:50 (+) c14709_g1_i1:1075-1221(+)
METTKNSKINSYLTFKLGDEEFAAHVGKVLNILEMTRITEVPKSPNYMK
>cds.c14709_g1_i1|m.41647 c14709_g1_i1|g.41647  ORF c14709_g1_i1|g.41647 c14709_g1_i1|m.41647 type:5prime_partial len:354 (+) c14709_g1_i1:2-1063(+)
NVQKLSRQLRDLAFSIVLIPIENLITRFHRLVRDLSKSLNKDVRFVTEGSDTEMDKTIIEGLADPLMHILRNSLDHGIEDAETRRRMGKPAQGTILLRAFYSGASVMIQVTDDGAGIDPNEVHAKAVERGIIPADRKLSRRETLDLLFMPGFSTSKVVSEVSGRGVGMDVVKRKISELRGEVELESEKGVGTTTTIRLPLTLSIIDGLLVRVEDTSYVIPLSAVDKIYAVQHSEVVEQFNDVVVLDGVQIPFFNLRKEFGLPEYTGEREQVIVVDYEENKVGFVVDMVVGEYQAVLKPLGQHYKNQDMISGATILGDGTVALVMDTNRIIKCFSNKEVFALGAVKQHEQDQNK*
>cds.c14720_g1_i1|m.41678 c14720_g1_i1|g.41678  ORF c14720_g1_i1|g.41678 c14720_g1_i1|m.41678 type:internal len:159 (+) c14720_g1_i1:3-476(+)
IKSGFAEGAGIGVDQERVYVSFWYQESYMNGTEREEYCFVDFGNGHKYPFAYAYYPCVGFAAFTRSNGDFVTYIPMISSEDYIDQQTFGPLLSHDMSHLTTTGQSGAPWGAPRDITVYGKLMPTKAEDYYNGYVELIQILRLRCDITLEARKGTSLKL
>cds.c14732_g1_i1|m.41727 c14732_g1_i1|g.41727  ORF c14732_g1_i1|g.41727 c14732_g1_i1|m.41727 type:internal len:75 (-) c14732_g1_i1:3-224(-)
RALWGGSSSDGAELDWDKEQRSWLEPWLPELYKLLDRSGCLGLGESSVGCVEVVPVSSSESVLSPSVGSSNSSP
>cds.c14732_g1_i2|m.41729 c14732_g1_i2|g.41729  ORF c14732_g1_i2|g.41729 c14732_g1_i2|m.41729 type:internal len:88 (-) c14732_g1_i2:3-263(-)
SSGLWLRGCSDEGSAKGAESSSDGAELDWDKEQRSWLEPWLPELYKLLDRSGCLGLGESSVGCVEVVPVSSSESVLSPSVGSSNSSP
>cds.c14734_g1_i1|m.41732 c14734_g1_i1|g.41732  ORF c14734_g1_i1|g.41732 c14734_g1_i1|m.41732 type:3prime_partial len:122 (+) c14734_g1_i1:85-447(+)
MRIDILTVLPELLEGPLHHSIVQRAQEKGILELGIHWLRDYTHDKRRTVDDYAYGPDAGMVLRPEPIFEAVESLSQAGAYDEIIYTSPDGQLLDQQLANQLSLNKRLLILCGHYKGVDQRV
>cds.c14738_g1_i1|m.41746 c14738_g1_i1|g.41746  ORF c14738_g1_i1|g.41746 c14738_g1_i1|m.41746 type:internal len:175 (+) c14738_g1_i1:2-523(+)
QMEEQMEKVITHLQGQLLTIRAGKASTSMLNGVRVDYYGTPTPLDQVSSLGTPDARTITVQPWEKNLLPVIEKAIMAANLGFNPQNNGEMIRVPIPPLTEERRKDLVKQVKAEGENAKAALRNARRDANDTLKKLQKEGLGEDAAKVAMDKVQKITDSFNERVDGETSAKEKEI
>cds.c14739_g1_i1|m.41748 c14739_g1_i1|g.41748  ORF c14739_g1_i1|g.41748 c14739_g1_i1|m.41748 type:internal len:459 (+) c14739_g1_i1:1-1374(+)
ENKRYTLGENELKLNDFGIKFSGVVEMPGDSIVTDLRFGTARTDFKTLLSLVPAMYKRGLAEVQTAGELQLDGEVKGTMYEKELPSAKLVLKVDRARFQYPALPKSVENIGIDLRVDFDGKEMDRTLIDLNRLHAEMAGNPVDVEAHVRTPMSDPSVRATVIGKVDLGAVREVVPLDSMALKGLLDLSVKLAARQSQVEKQQYESCELEGHVRLTDAEVEGVMPMEVKVPTLRLSLSPKQVRVEDLQVQAGRTDARIAGGLSDFLPYLMTKGTVRGDLQLRSKRVDLNELFPPSEEEKEAQPAVDTAASKPADLSSARRVTFAFNAQLDSLYFQNLRASDVKGRFLLEKGKLTLEEVSTKALGGSMLVTGDVDFGNEQVYNGDIKAALKNVSVQECVETFTTVEKLLSAAKYMKGTVSTDVTAAVRMSPSFDIDLKSLQADGDLRTSVLALDGVPTFE
>cds.c14742_g1_i1|m.41767 c14742_g1_i1|g.41767  ORF c14742_g1_i1|g.41767 c14742_g1_i1|m.41767 type:5prime_partial len:242 (+) c14742_g1_i1:1-726(+)
KLFFGQGDILVAEVVDNTTSRGRTLRFLFDGTHEEFKSRLYSLGLPPLPRSVGRPVEAIDSERYQTIYAENEGAVAAPTAGLHFSRELLKRMEIMGINTAYITLHAGLGNFRRIEVEDLSKHKADAENYRITPEAANLINTTLDNGKQVCAVGTTVIRALESAVTTDDRVSVADGWTNKFLFPPYKTHIPTSLISNFHLPKSSLMMAVATFTGYDLLKEMYSVAIKEEYHFGTYGDAMLVV*
>cds.c14743_g1_i1|m.41769 c14743_g1_i1|g.41769  ORF c14743_g1_i1|g.41769 c14743_g1_i1|m.41769 type:5prime_partial len:225 (+) c14743_g1_i1:2-676(+)
AEKEKPKAKAAEGKAPQTTAEDQSKQSKYALGVGVLALLVGGAGLYFAMGNGKKQLTTADVESIVDSKLKGVKRDLEDEFKRQNDANNPPSRHGVSSVPNGKTSKGTNSSARMEPPEPKVLYARPSNWAGSFELGEVKDVYDVGKSLYKLMVDSPDGRTARITLALEDDAKKRILGHDRSLLKPICEVEEKRGNPTEVAVKKEGKARLNGEKWVVEAPIVIVIS*
>cds.c14747_g1_i1|m.41782 c14747_g1_i1|g.41782  ORF c14747_g1_i1|g.41782 c14747_g1_i1|m.41782 type:internal len:103 (+) c14747_g1_i1:3-308(+)
EVGDEPLLVKRRLPETPVAVCENRVIGCQKILALEPAVELIVLDDGYQHRALRTDTNILLTDFNRLFTRDHFLPYGRLRDGRSQRRRADAVVVTKCPGDLSP
>cds.c14751_g1_i1|m.41792 c14751_g1_i1|g.41792  ORF c14751_g1_i1|g.41792 c14751_g1_i1|m.41792 type:internal len:149 (+) c14751_g1_i1:1-444(+)
KIAKMVKPKLIIAGASAYSRIIDFKKFRKIADTVGAYLMVDMAHIAGLIATGNHPSPIPYADVITSTTHKTLRGPRGGIILTNNEDIAKKIDKAVFPGEQGGPLMHVIAAKAIAFGEALKPEFKKYQDQVIKNAKVFEETFKSLGYKL
>cds.c14759_g1_i1|m.41822 c14759_g1_i1|g.41822  ORF c14759_g1_i1|g.41822 c14759_g1_i1|m.41822 type:internal len:87 (+) c14759_g1_i1:1-258(+)
EDYLDMAQTLLSEHEPDVALAALFRMAYKNDLDVSNYQEIRGFNVDKRGTTRLFIALGKRDGYTPRTLTEYICNEGNIRGRDIDDV
>cds.c14764_g1_i1|m.41839 c14764_g1_i1|g.41839  ORF c14764_g1_i1|g.41839 c14764_g1_i1|m.41839 type:internal len:72 (+) c14764_g1_i1:1-213(+)
ARGEVALLLRPRGRRRTSLERSAQGSESRGGGGEEEARRNRRGRGGGGQRAERGPGAQWTEVEPSRPWASA
>cds.c14764_g2_i1|m.41845 c14764_g2_i1|g.41845  ORF c14764_g2_i1|g.41845 c14764_g2_i1|m.41845 type:internal len:105 (-) c14764_g2_i1:2-313(-)
SSSSSGGGDSSGAPGRSGLRAFQRVWTSMPEGRAVRGAGRARGDARGAEHGPGSGLSGAGTTLGSHGSSRRPVLFVAVAPGRVGWRARPRPGGLDLGPLGSSEV
>cds.c14764_g2_i2|m.41848 c14764_g2_i2|g.41848  ORF c14764_g2_i2|g.41848 c14764_g2_i2|m.41848 type:5prime_partial len:97 (-) c14764_g2_i2:54-344(-)
SSSSSGGGDSSGAPGRSGLRAFQRVWTSMPEGRAVRGAGRARGDARGAEHGPGSGLSGAGTTLGSHGSSRRPVLFVAVAPGRVGCSHDSLRSCRPR*
>cds.c14766_g2_i1|m.41858 c14766_g2_i1|g.41858  ORF c14766_g2_i1|g.41858 c14766_g2_i1|m.41858 type:5prime_partial len:64 (-) c14766_g2_i1:686-877(-)
CPERLFFFLLLFCIFVPLPSLSLLLSELSLEEEEEDSGDGEVEEEEEGEEGLFLCFLCLLLLF*
>cds.c14770_g1_i1|m.41879 c14770_g1_i1|g.41879  ORF c14770_g1_i1|g.41879 c14770_g1_i1|m.41879 type:complete len:50 (-) c14770_g1_i1:231-380(-)
MHVLLAAGRGTQACGPLVQCQAVACPDMRIRQACSDALDSWLQALQVLV*
>cds.c14780_g1_i1|m.41915 c14780_g1_i1|g.41915  ORF c14780_g1_i1|g.41915 c14780_g1_i1|m.41915 type:internal len:314 (+) c14780_g1_i1:3-941(+)
CSGTLSRELLVHPELIPSFTLDEPFGCIPHDVKLTPTGSGGVDLKYQWDFGDGRTMETTGNGVPASHTYNDLGNTTVKEYTIRLTAVNSRGCTGTVEDKVTTYPQVRAGFSLTKEQYCSGERVEVLKNSYNADVFDWNLSVNGRPTPVPDGTPMTFEVTNQTRDIQEQTLLLKASKSYAGGVVCEDNASRKFKVYPEIQADFDVTPVSGCSPLKIRAIDNSNGVVVPQWFVDGELRDKGTLTPEWTISNESTETARVVSVKLVQEDAIGCKKEVDKEVTIFPHVDPSFSVLGSLEGCAPFKTSAQAVTESSVY
>cds.c14783_g1_i1|m.41924 c14783_g1_i1|g.41924  ORF c14783_g1_i1|g.41924 c14783_g1_i1|m.41924 type:3prime_partial len:81 (+) c14783_g1_i1:336-575(+)
MKVGVVLFPGSNCDRDTHFVLSDIMGYSVDRLWHKETSVEGYDAIVLPGGFSYGDYLRPGAMACFSPIMASVLSYAEQGG
>cds.c14788_g1_i2|m.41949 c14788_g1_i2|g.41949  ORF c14788_g1_i2|g.41949 c14788_g1_i2|m.41949 type:3prime_partial len:52 (-) c14788_g1_i2:2-154(-)
MASENSGRLELLTGIPDTAEGGAASSQEEAAAAATALPGGPSSRAAATPRS
>cds.c14791_g1_i1|m.41961 c14791_g1_i1|g.41961  ORF c14791_g1_i1|g.41961 c14791_g1_i1|m.41961 type:complete len:448 (+) c14791_g1_i1:59-1402(+)
MDQLANRNAIHMKDHNIMGVQGQFSSGIKLLIICVMAVLLLIPQLLITYLVNERQDNARQVRRDIASSWGQEQVIEPPLITIPYTETNDEGSFVRSSLTFHPDTLLINADLKTEIRKRSIYQAVLYRGEIAIEGTYNGISASSFPKGTKEIFWDQASFVQSISDVVGIKSLLNLQVNGQQHELQPAAITGERSGNAFFSTAFPTEQGVQYSYSLTYHLNGSQELRFKPLARQTHVDLRLAWGSPSFVGRFLPDERTVQDTLTTASWDVLYSNTSLPMVRSFNKFSSNYFDFDDESGSTFGVKTLLENDQYRQVNRAVKYAILLIVLTFLTFFFTDSFARANIPLIAYLLTGLALLLFYTLLLSISEYIGFGMAYLIAAVAISVMISLYFWGYVGTRRYAMICAGVLAFMYTFLYIILQMDTFPLLVGSIFLFVVLSVVMYLSRKLEW*
>cds.c14794_g1_i2|m.41975 c14794_g1_i2|g.41975  ORF c14794_g1_i2|g.41975 c14794_g1_i2|m.41975 type:5prime_partial len:92 (-) c14794_g1_i2:358-633(-)
VWHLPASMQQGSGGVLETLVRQGLRVDQALGLGHGLRVTQALRLLEALGVGQRLGWRDTLRVLQRLGRGVGQGLCVLQGLLAGQSLGLGVG*
>cds.c14799_g1_i1|m.41983 c14799_g1_i1|g.41983  ORF c14799_g1_i1|g.41983 c14799_g1_i1|m.41983 type:3prime_partial len:149 (+) c14799_g1_i1:27-470(+)
MKRFAILALVAAFVMGSVSAVSAADLEISGSWRVAGHFMDSDDVLTGKDNGEDTFHIASRARTTFEFVANEHLKAVAQLQFFNKTWGADGAQLGDTYNTETRQAYIAFDVPNTPVYVQAGLQEFATPSATEWFSPFDETATGIVAATK
>cds.c14802_g1_i1|m.42013 c14802_g1_i1|g.42013  ORF c14802_g1_i1|g.42013 c14802_g1_i1|m.42013 type:3prime_partial len:98 (-) c14802_g1_i1:1-291(-)
MGCPAEGGPGLGPMMLWAEPGEGPGLGPNMAPGEGPGPGEGPGRGVPPRAGSGVDIFTGAADSSLLRESPAPSPSRRRPRPSTRGRGQNGRLASSHE
>cds.c14806_g1_i1|m.42018 c14806_g1_i1|g.42018  ORF c14806_g1_i1|g.42018 c14806_g1_i1|m.42018 type:internal len:101 (+) c14806_g1_i1:2-301(+)
IAYPSADQTIILTATLTLGEEPAVTKTFEVTAYALRHLVTFNTDGANETVENQEVIHGQFATEPAVVLTKSGHTFKFWSQDGVKQFNFEVTAIEGPVTLT
>cds.c14807_g1_i1|m.42024 c14807_g1_i1|g.42024  ORF c14807_g1_i1|g.42024 c14807_g1_i1|m.42024 type:complete len:59 (-) c14807_g1_i1:707-883(-)
MHGFPVADGLQVLDAHVNDWGDVPGPMYAWVVDARVGLPEDLPSLLQVGDVVPVPEDA*
>cds.c14807_g1_i1|m.42020 c14807_g1_i1|g.42020  ORF c14807_g1_i1|g.42020 c14807_g1_i1|m.42020 type:complete len:156 (+) c14807_g1_i1:124-591(+)
MTSKQPKFSVLDLIPHRAPFVLLDGFLGIDLLYRGHAYILVREGLPFVQDGHLRVAGLIEHMAQATAAYAGYLGLHAKATGRDAADHPSEPNIRFLAGVNDFTRTALPALGARIDTTVLPVARLGGIELFEARCAIYGSLCARARLKIGGNDSDD*
>cds.c14807_g1_i1|m.42019 c14807_g1_i1|g.42019  ORF c14807_g1_i1|g.42019 c14807_g1_i1|m.42019 type:complete len:171 (+) c14807_g1_i1:584-1096(+)
MIRLESGRPTRALLRALKRGDMNDHPACECNIRVRFSEVDSLGILWHGHYVTYLEEGREIFGQTHPGIDYPSIHRAGYIAPIVDMRIEYLQPVRYGETVHLSTYYIPCNSAKLVYAYRVRTGQIDKPGARLCAIAYTVQVFQDALTKELQLQHPRFMQEWLQHYLPEEPW*
>cds.c14808_g1_i1|m.42030 c14808_g1_i1|g.42030  ORF c14808_g1_i1|g.42030 c14808_g1_i1|m.42030 type:internal len:68 (-) c14808_g1_i1:2-202(-)
VVVVVVVDAGLAGQPAAVTARGWEDQEGGSRRGAEDGPGCGRRTVLPFWPRVARAARFSPQDDDSHL
>cds.c14812_g1_i1|m.42052 c14812_g1_i1|g.42052  ORF c14812_g1_i1|g.42052 c14812_g1_i1|m.42052 type:internal len:488 (+) c14812_g1_i1:2-1462(+)
LFEVSWEVCNKVGGIHTVISTKATSLMEQYSGRYIVIGPDVWRDEGRNPEFEEDSSLFPRWLEVAHQEGLRVRVGRWNVPSRPIAILVDFTPFLNQKDEIFTHFWEDYGLDSLSGAWDYVEPALFGYASGKVIESFVRNRLTMVHRLVAQFHEWMTGGGLLYLKKAMPQVGLVFTTHATALGRSLAGNGIPLYADLKQINAESRAREFNIVSKHSMERIAAQQSDVFTTVSEITAAECAQFHGREVDFVTPNGFETDFVPQAEEFTHHRSRARALLSEVVGSILSEKVDDDTLFVATSGRYEFFNKGLDVFIDALGALNQDSGLDRDVVAFLLIPSGHQGPRPELTPQAREGGSLVCPDDGPYGCRHLTHNLQNPGTDPIMHRLQQCALHNGPENRVKVIFVPCYLNGSDGVFNVSYYDLLIGMDLTVFCSYYEPWGYTPLESLAFHVPTVMTTLSGFGRWVSHSHGAYRRGVTVLDRRDGNRDSVV
>cds.c14813_g1_i1|m.42057 c14813_g1_i1|g.42057  ORF c14813_g1_i1|g.42057 c14813_g1_i1|m.42057 type:complete len:213 (+) c14813_g1_i1:215-853(+)
MGEISPQGSSSTGLGFDAYRELVYRGRTYRRFDESYRLDEETLRKLVDLGRMSPSGMNRQWLNYGLVWTEEGCAKIFPHLKWAASLPDWPGPEEGERPSAYIVVMENHTVGAGLPVDAGIACQSIMLGATSMGLGGVMISNMDRPALMELLGVDGESQDYHIVLVLAIGKVVEKVVVEPLVDRNDTRYWRVGEEHHVPKRSLEEVIQSIPFH*
>cds.c14813_g1_i1|m.42058 c14813_g1_i1|g.42058  ORF c14813_g1_i1|g.42058 c14813_g1_i1|m.42058 type:3prime_partial len:126 (+) c14813_g1_i1:896-1270(+)
MKSESLRQQKVARQLQKDLSDVFRELGVDGLSGGSGVMVSVTRVRVSSDLEHARVYVSVFPSGGSERVLQMLEERGSEVRHSLGRRIGKQMRVVPELQYFLDDSLDYIDRIDELLEGEGKAKPDA
>cds.c14818_g1_i1|m.42091 c14818_g1_i1|g.42091  ORF c14818_g1_i1|g.42091 c14818_g1_i1|m.42091 type:internal len:187 (+) c14818_g1_i1:1-558(+)
RWELAQREGQLSVLSAEQQQLMDSLTKQEMANQILENRNEQQRLHNELLLLEKKRARWAFSLVAVVAVLVAGFLVVTLLHLRQRNRLNRRLNEYNATILAQSEKIREQNVQLQRAIGELEQKNRETLDSIRYSRRIQGAALSHNVPLSDLFEGSFIFERPFAIVSGDFYYVRQLSDGIKVVVVGDC
>cds.c14819_g1_i1|m.42095 c14819_g1_i1|g.42095  ORF c14819_g1_i1|g.42095 c14819_g1_i1|m.42095 type:3prime_partial len:52 (+) c14819_g1_i1:228-380(+)
MFNRRLVRIKVLQLLYAHMSAYAVMEESTADAQREPFSLGPGVTDSAAIAK
>cds.c14822_g1_i1|m.42102 c14822_g1_i1|g.42102  ORF c14822_g1_i1|g.42102 c14822_g1_i1|m.42102 type:3prime_partial len:187 (+) c14822_g1_i1:735-1292(+)
MVLLDGTYILLQQYWWFLISLLGALLVFLLFVQGGQTFIPYLPKNDTERSMLVNVLGRKWEFTFTTLVTFGGAFFASFPLFYSTSFGGAYWVWIAILLCFVIQAVSYEYRSKPKNVLGQKTFDVFLVLNGFLGTILLGTAVGTFFTGSDFTVTKMNLTNIDEGFTTISSWGSAWHGLEAVLDPRNV
>cds.c14822_g1_i1|m.42101 c14822_g1_i1|g.42101  ORF c14822_g1_i1|g.42101 c14822_g1_i1|m.42101 type:5prime_partial len:238 (+) c14822_g1_i1:3-716(+)
SKKQPGDDQEAFHFKIEIPKMLSWLGYRDANAFVPGVNDIINGGYTYTNENGETVTEPSAEEKIQIGREAIAALKTYNEAKKAGDSETMEAARAELNQKFKYFGYGYLNDPNSLVPNVPLTFYSFRIMVFLGMLFFIFFIVVLMRSLKNKMHTRWLLITSIVMVPLVYICSQAGWIVAEVGRQPWAIQDVLPLTAAVSRIDASAVQITFIIFAILFTLLMIAELSIMFKQIKLGPKE*
>cds.c14822_g2_i1|m.42107 c14822_g2_i1|g.42107  ORF c14822_g2_i1|g.42107 c14822_g2_i1|m.42107 type:5prime_partial len:85 (+) c14822_g2_i1:1-255(+)
RWLLITSIVMVPLVYICGQAGWIVAEVGRQPWAIQDVMPVTAAVSRIDASAVQITFAIFAVLFTLLMIAELSIMFKQIKLGPKE*
>cds.c14822_g2_i1|m.42105 c14822_g2_i1|g.42105  ORF c14822_g2_i1|g.42105 c14822_g2_i1|m.42105 type:3prime_partial len:201 (+) c14822_g2_i1:268-867(+)
MAMILLDGTYMFLQQYWWFLIAVLGALLVFFLFVQGGQTFIPYLPKNETERSMMVNVLGRKWEFTFTTLVTFGGAFFASFPLFYSTSFGGAYWVWIAILLCFVIQAVSYEFRSKPKNVLGRKTFDTFLVLNGFLGTILLGTAVGTFFTGSDFTVQKMNLANIESGFTTISSWGSAWHGLEAVLDPRNVMLGLAVCFLART
>cds.c14825_g1_i1|m.42125 c14825_g1_i1|g.42125  ORF c14825_g1_i1|g.42125 c14825_g1_i1|m.42125 type:5prime_partial len:214 (+) c14825_g1_i1:2-643(+)
LYKGYTAAVEQLMVGDHIISMRKDRNNERIHKMEVETLGPPQPELSAEAKAFIAAVKAEEPKVQAAITANTEPELKAEETALKALRAKYDALPADQKAFQEVKDAEKDLAKMEKDIAAALASFTPITATMTKKTALGVSKCTIVLTGAVAKDVDATSIKGEKADGTAWTPEFDAAKLATNDTNTFTVTTADALAAGDKLIFKVGTTTVTAVLK*
>cds.c14829_g1_i2|m.42138 c14829_g1_i2|g.42138  ORF c14829_g1_i2|g.42138 c14829_g1_i2|m.42138 type:5prime_partial len:117 (-) c14829_g1_i2:117-467(-)
SHQTGASPEASTAGPGVSVLRVSLPARLLLWQSPSVILRKELSLPEMGLLDLQVTVTEVKTPKTFQRKRQGPQWLKGNKSLRILGENPALVMVKQWRRPAAAAICAGCPEGSSSPE*
>cds.c14839_g1_i1|m.42177 c14839_g1_i1|g.42177  ORF c14839_g1_i1|g.42177 c14839_g1_i1|m.42177 type:internal len:244 (+) c14839_g1_i1:3-731(+)
VLGGVQATWFAARIKAKLVECQRALHAMAQGDLANRFAEAELEGRDEFKQLFRSLSQLQEKMRSVITDIQQGSFQIAGESENLSQIASGVSEASGRQAANTEEVSSAMEEMAASIDMNTDKARETEQLAEQMRGQMERLGTQSRLSVERVSEIASRIGVISDIAAQTNILALNAAVEAARAGEHGRGFSVVASEVRKLAERSKEAANEITALIAATRGVSDEAGALLADTLPSVVRTTDLVRE
>cds.c14841_g1_i1|m.42187 c14841_g1_i1|g.42187  ORF c14841_g1_i1|g.42187 c14841_g1_i1|m.42187 type:internal len:278 (+) c14841_g1_i1:2-832(+)
KSTLVRGVFMPALQEYLEHGVDVPLHTRGISVPPMTLTGMQFVDQNTLTRSLRSTPVTYTAAFTGIRAIFASQEEAKGHMMRERHFSFNDSTGVCPACQGLGKFVVDMQFMSDVEVECEVCHGKRYNPEVLSVRYRGKNISDVLEMTVEDAEAFFRADSTVLAQGVADSLRVLREVGLGYVTLGQPTSTLSGGEAQRLKIASFLLDVPKEEHMLLAFDEPTTGLHFDDIRTLMGAFNKLIEAGHTVVVIEHNVEVMKLADWIVDLGPGGGKHGGRVV
>cds.c14844_g1_i1|m.42195 c14844_g1_i1|g.42195  ORF c14844_g1_i1|g.42195 c14844_g1_i1|m.42195 type:internal len:227 (+) c14844_g1_i1:2-679(+)
SNTVNIKELKIKSNPLLKINNKHTLFGSINNTDITLNNYSPYELTNLLYQANMSKKTELFTPKTLQEINNLIYGVNEKNHEKSILLNYLRLTQTIEAVDSTTETATMTVGQQGAKSIKTGENFINFKSNTFGQIMIIAVPKIKQNFLGQNPNFNCELYQKEYDTNELLPETVKNLGATILTQITTDWDKANLAQINYAFNTSQNGVNKIIGYLPKYKNWKTAEKNI
>cds.c14849_g1_i1|m.42209 c14849_g1_i1|g.42209  ORF c14849_g1_i1|g.42209 c14849_g1_i1|m.42209 type:5prime_partial len:62 (-) c14849_g1_i1:356-541(-)
VSGIMVVWWKGMPNAILEMMMLAMSKVFSIAQGHLFTTVPGQFYGFPEFISNRSFVSSFSQ*
[truncated: 6,410,361 more chars]
