# Supplementary material for: A novel approach to probe host-pathogen interactions of bovine digital dermatitis, a model of a complex polymicrobial infection
Source: BMC Genomics. 2016 Dec 1;17:987. doi: 10.1186/s12864-016-3341-7 (PMC5142292; doi:10.1186/s12864-016-3341-7)
Supplement: Supplementary file 4 — Immunogenicity scores. (XLSX 5486 kb) [file 12864_2016_3341_MOESM4_ESM.xlsx]

## Sheet: Supplementary_table_2.csv
Table S2: Taxonomical and Functional annotation of proteins analysed in the peptide array and corresponding Immunogenicity scores
Annotation: V stands for Virulence factors, H for HEC. The raw and filtered immunogenicity scores are reported in the "Immun." columns.
The best hit in Uniprot is reported in the Uniprot column. The COG class, Id and Description are reported in the homonimous columns.
Protein Id	Annotation	Express.	#Samples	COG class	COG Id	COG Description	Uniprot	Immun. Score	Immun. Filtered
c42050_g1_i1|m.127470		60.4319	8	G	COG1653	ABC-type sugar transport system, periplasmic component	S3KVC4_TREMD	1.75356	1.75356
c16859_g1_i1|m.50487		32.9103	9					1.71049	1.71049
c21444_g1_i1|m.82211		111.721	8	E	COG0747	ABC-type dipeptide transport system, periplasmic component	M2SJV1_TREDN	1.58144	1.58144
c15558_g1_i1|m.44728		68.3531	9	E	COG0019	Diaminopimelate decarboxylase	S6A023_9SPIO	1.5727	1.5727
c34328_g1_i1|m.110597		43.4596	11	Q	COG2313	Uncharacterized enzyme involved in pigment biosynthesis	E7NSE7_TREPH	1.55247	1.55247
c15327_g1_i1|m.43941		51.4423	7				U2K3K1_TRELE	1.53847	1.53847
c57923_g1_i1|m.162778		65.4742	8				S3LLG6_TREDN	1.50716	1.50716
c22678_g1_i1|m.85188	H	69.7406	16	G	COG1653	ABC-type sugar transport system, periplasmic component	E7NS81_TREPH	1.48772	1.48772
c14098_g1_i1|m.39474		79.5683	7	J	COG1185	Polyribonucleotide nucleotidyltransferase (polynucleotide phosphorylase)	M2C0A4_TREDN	1.38548	1.38548
c25755_g1_i1|m.91972		65.4719	15	C	COG1883	Na+-transporting methylmalonyl-CoA/oxaloacetate decarboxylase, beta subunit	E7NST7_TREPH	1.3557	1.3557
c792_g1_i1|m.2081		27.0946	13	C	COG1883	Na+-transporting methylmalonyl-CoA/oxaloacetate decarboxylase, beta subunit	S3JRJ9_TREMD	1.34761	1.34761
c41308_g1_i1|m.125601		62.407	8	M	COG1044	UDP-3-O-[3-hydroxymyristoyl] glucosamine N-acyltransferase	S3M9U1_9SPIO	1.3113	1.3113
c44164_g1_i1|m.132518	H	106.269	7				E7NX96_TREPH	1.30923	1.30923
c16066_g2_i1|m.46833	H	92.593	17	J	COG0048	Ribosomal protein S12	E7NUI7_TREPH	1.30219	1.30219
c16066_g1_i1|m.46831		142.489	9	J	COG0048	Ribosomal protein S12	C8PSU8_9SPIO	1.30219	1.30219
c42161_g1_i1|m.127731		87.4115	14	R	COG0724	RNA-binding proteins (RRM domain)	S3JYI7_TREMD	1.30213	1.30213
c55150_g1_i1|m.156278	H	75.6253	19				E7NPR3_TREPH	1.64368	1.29699
c13266_g1_i1|m.36484		67.0648	19				E7NSY8_TREPH	1.29471	1.29471
c12919_g1_i1|m.35340		207.984	7	E	COG4166	ABC-type oligopeptide transport system, periplasmic component	S3LF63_TREDN	1.29264	1.29264
c15164_g1_i1|m.43401		70.0693	6				S5ZUM9_9SPIO	1.28533	1.28533
c11196_g1_i1|m.29269		60.4731	8	E	COG2986	Histidine ammonia-lyase	S3KII2_TREDN	1.27003	1.27003
c22026_g1_i1|m.83615	VH	110.101	18	ER	COG1063	Threonine dehydrogenase and related Zn-dependent dehydrogenases	E7NT19_TREPH	1.23023	1.23023
c2136_g1_i1|m.5287		160.842	4	R	COG1837	Predicted RNA-binding protein (contains KH domain)	M2BZX8_TREDN	1.21439	1.21439
c8320_g1_i1|m.21606		64.2986	7	J	COG0566	rRNA methylases	M2SF20_TREDN	1.20072	1.20072
c45303_g1_i1|m.134976		47.26	8				E7NSZ4_TREPH	1.25879	1.19507
c33652_g1_i1|m.109317		56.3066	19	G	COG0191	Fructose/tagatose bisphosphate aldolase	E7NSW7_TREPH	1.20524	1.17494
c55677_g1_i1|m.157605	H	70.1887	16				S3JXH7_TREMD	1.17488	1.17488
c20797_g2_i1|m.76193	H	139.875	9	J	COG0291	Ribosomal protein L35	M2C4W2_TREDN	1.30718	1.13502
c9432_g1_i1|m.24556		69.8713	16	I	COG1788	Acyl CoA:acetate/3-ketoacid CoA transferase, alpha subunit	S3KVL9_TREMD	1.12562	1.12562
c32760_g1_i1|m.107395	VH	67.029	8	N	COG1843	Flagellar hook capping protein	S3JR33_TREMD	1.12296	1.12296
c289_g1_i1|m.710		110.114	8	E	COG4166	ABC-type oligopeptide transport system, periplasmic component	E7NVW7_TREPH	1.11098	1.11098
c5628_g1_i1|m.14717		209.202	9	G	COG1626	Neutral trehalase	M2B6V0_TREDN	1.10048	1.10048
c19639_g1_i1|m.66426		107.41	9	C:C	COG1014:COG0674	Pyruvate:ferredoxin oxidoreductase and related 2-oxoacid:ferredoxin oxidoreductases, gamma subunit:Pyruvate:ferredoxin oxidoreductase and related 2-oxoacid:ferredoxin oxidoreductases, alpha subunit	S3JY06_TREMD	1.33259	1.07328
c52120_g1_i1|m.149905		149.629	2	J	COG0291	Ribosomal protein L35	F4LJI0_TREBD	1.09176	1.07215
c20793_g1_i1|m.76135	H	158.391	10	J	COG0092	Ribosomal protein S3	M2DJ87_TREDN	1.38381	1.07031
c17985_g2_i1|m.56317		214.443	3	C	COG1155	Archaeal/vacuolar-type H+-ATPase subunit A	S6A0N7_9SPIO	1.05477	1.05477
c38270_g1_i1|m.119519		134.292	4				E9S610_TREDN	1.14638	1.05177
c54932_g1_i1|m.155737		84.1244	5	C	COG1155	Archaeal/vacuolar-type H+-ATPase subunit A	S6A0N7_9SPIO	1.04419	1.04419
c14919_g1_i1|m.42488	H	67.2156	18				S3JRZ6_TREMD	1.0426	1.0426
c58959_g1_i1|m.164987	VH	73.6723	12	G	COG3839	ABC-type sugar transport systems, ATPase components	E7NWK9_TREPH	1.03793	1.03793
c11390_g1_i1|m.29948		158.693	8	GT	COG1762	Phosphotransferase system mannitol/fructose-specific IIA domain (Ntr-type)	S3KB49_TREMD	1.03629	1.03629
c18161_g1_i1|m.57300		83.8352	9	ER	COG1063	Threonine dehydrogenase and related Zn-dependent dehydrogenases	U2K0W5_TRELE	1.0095	1.0095
c12173_g1_i1|m.32556		138.136	8	S	COG1262	Uncharacterized conserved protein	S6A4U2_9SPIO	1.28403	1.00726
c20189_g1_i1|m.70509		61.8815	14	G	COG0148	Enolase	E7NSK9_TREPH	1.00699	1.00699
c992_g1_i1|m.2610	H	984.117	20				E7NR10_TREPH	1.00363	1.00363
c44372_g1_i1|m.132948		156.551	7				M2RKU2_TREDN	0.992982	0.992982
c50846_g1_i1|m.147192		62.3069	10	I	COG0821	Enzyme involved in the deoxyxylulose pathway of isoprenoid biosynthesis	E7NRW3_TREPH	1.25973	0.987363
c42495_g1_i1|m.128586	VH	89.9797	16	R	COG1094	Predicted RNA-binding protein (contains KH domains)	E7NY05_TREPH	0.98465	0.98465
c20114_g2_i1|m.69992		100.176	5				S3KZZ3_TREMD	0.964619	0.964619
c49907_g1_i1|m.145020		70.4694	12	J	COG0081	Ribosomal protein L1	S3JRS4_TREMD	1.63508	0.964129
c22910_g1_i1|m.85753		68.8612	5	G	COG2182	Maltose-binding periplasmic proteins/domains	S3KTM5_TREMD	0.95807	0.95807
c19767_g2_i1|m.67300		500.35	9				G4WKD5_9SPIO	1.29843	0.946536
c55357_g1_i1|m.156818		36.0043	3	G	COG0395	ABC-type sugar transport system, permease component	E7NSS3_TREPH	0.943824	0.943824
c16387_g1_i1|m.48209	VH	110.245	20	G	COG0057	Glyceraldehyde-3-phosphate dehydrogenase/erythrose-4-phosphate dehydrogenase	E7NXX0_TREPH	0.942469	0.942469
c20040_g2_i2|m.69340	H	213.166	14	J	COG0048	Ribosomal protein S12	M2DJK3_TREDN	0.962378	0.938819
c15868_g1_i1|m.45979		80.153	8	K	COG1595	DNA-directed RNA polymerase specialized sigma subunit, sigma24 homolog	S3LBW4_9SPIO	0.92417	0.92417
c42292_g1_i1|m.128063		66.3539	9				S3JUY3_TREMD	0.920335	0.920335
c17095_g1_i1|m.51635	H	85.2381	11	O	COG0330	Membrane protease subunits, stomatin/prohibitin homologs	Q73PU2_TREDE	0.917671	0.917671
c16840_g1_i1|m.50416		64.015	8	G	COG3588	Fructose-1,6-bisphosphate aldolase	C8PSR9_9SPIO	0.91168	0.91168
c19124_g1_i1|m.62815		16.5524	14	R	COG2252	Permeases	S3JZ83_TREMD	0.899188	0.899188
c20601_g1_i2|m.74110	H	208.996	9				GRDA_TREDE	0.894598	0.894598
c19822_g1_i1|m.67680		130.046	12				S3L9J2_9SPIO	1.06779	0.892365
c5383_g1_i1|m.14179		110.042	9	G	COG1653	ABC-type sugar transport system, periplasmic component	U2LY48_TRELE	0.996645	0.889714
c20007_g1_i2|m.69103		96.8739	10	G	COG1653	ABC-type sugar transport system, periplasmic component	F4LNA6_TREBD	1.3344	0.884767
c52684_g1_i1|m.151097		78.52	7				S6A8L5_9SPIO	0.882895	0.882895
c38425_g1_i1|m.119816		52.1123	3	C	COG1883	Na+-transporting methylmalonyl-CoA/oxaloacetate decarboxylase, beta subunit	E7NQ23_TREPH	1.21852	0.874144
c20486_g1_i1|m.73046		97.1476	12	J	COG0081	Ribosomal protein L1	S3LI72_TREDN	1.36555	0.869614
c19159_g1_i1|m.63055		56.9986	14	E	COG0112	Glycine/serine hydroxymethyltransferase	S3KF18_TREDN	1.48149	0.868984
c5656_g1_i1|m.14778		59.0655	8	P	COG0614	ABC-type Fe3+-hydroxamate transport system, periplasmic component	M2S0D7_TREDN	0.879602	0.863729
c49712_g1_i1|m.144545		193.082	8	O	COG0234	Co-chaperonin GroES (HSP10)	M2CY89_TREDN	0.860014	0.860014
c4208_g1_i1|m.11292		60.2117	6	J	COG0081	Ribosomal protein L1	S3JRS4_TREMD	1.38187	0.848413
c25345_g1_i1|m.91094		90.4779	9				E7NVT4_TREPH	1.26	0.837755
c48483_g1_i1|m.141569		42.2393	17	G	COG1109	Phosphomannomutase	E7NQ10_TREPH	0.834174	0.834174
c5260_g1_i1|m.13878		74.4207	6	T	COG1551	Carbon storage regulator (could also regulate swarming and quorum sensing)	S3KNW7_TREDN	0.831391	0.831391
c20040_g2_i1|m.69338		109.079	7	J	COG0048	Ribosomal protein S12	M2C9Q2_TREDN	0.885874	0.825948
c20590_g2_i1|m.74011		162.15	6				S3JUD3_TREMD	0.821457	0.821457
c30371_g1_i1|m.102178		59.4248	4	R	COG2056	Predicted permease	E7NVA9_TREPH	0.816553	0.816553
c31963_g1_i1|m.105719		37.149	7	P	COG0310	ABC-type Co2+ transport system, permease component	M2BPL5_TREDN	0.810871	0.810871
c17588_g1_i1|m.54111		67.1993	6	G	COG1653	ABC-type sugar transport system, periplasmic component	S3JUD6_TREMD	0.808719	0.808719
c44818_g1_i1|m.133929		87.4781	7				E7NV26_TREPH	0.80598	0.80598
c11898_g1_i1|m.31601		54.3076	10	J	COG0052	Ribosomal protein S2	M2CRA4_TREDN	1.24975	0.801585
c17471_g1_i1|m.53555	VH	77.7766	14	C	COG1156	Archaeal/vacuolar-type H+-ATPase subunit B	M2DAX4_TREDN	0.800994	0.800994
c9921_g1_i1|m.25803		275.312	7	J	COG0186	Ribosomal protein S17	S3JVC8_TREMD	0.920328	0.798946
c36700_g1_i1|m.116043		29.4044	11	O	COG0330	Membrane protease subunits, stomatin/prohibitin homologs	S3KGW6_TREDN	0.818985	0.797821
c39455_g1_i1|m.121913		97.4281	9				S3JX11_TREMD	0.794835	0.794835
c47522_g1_i1|m.139446		78.6311	7	G	COG1129	ABC-type sugar transport system, ATPase component	C8PPT5_9SPIO	0.792102	0.792102
c16457_g1_i1|m.48494		60.5089	19				E7NV53_TREPH	0.966448	0.785321
c18595_g1_i1|m.59799		72.1928	8	M	COG2885	Outer membrane protein and related peptidoglycan-associated (lipo)proteins	S3MDI1_9SPIO	1.35998	0.784578
c19124_g1_i2|m.62819		21.4438	6	R	COG2252	Permeases	S3JZ83_TREMD	0.781979	0.781979
c20114_g2_i1|m.69989		51.4892	9				S3JVS0_TREMD	1.48709	0.779586
c359_g1_i1|m.898		69.8225	17	E	COG4166	ABC-type oligopeptide transport system, periplasmic component	S3KA61_TREMD	0.77195	0.77195
c29084_g1_i1|m.99165		103.787	8	O	COG0459	Chaperonin GroEL (HSP60 family)	S3LPG3_9SPIO	0.770809	0.770809
c4374_g1_i1|m.11816		138.605	6				S5ZXI9_9SPIO	1.46131	0.767192
c56438_g1_i1|m.159390		47.8652	5	J	COG0532	Translation initiation factor 2 (IF-2; GTPase)	E7NWI1_TREPH	1.69523	0.767055
c31153_g1_i1|m.103958		74.2383	6	O	COG0545	FKBP-type peptidyl-prolyl cis-trans isomerases 1	E7NTH1_TREPH	0.764319	0.764319
c37549_g1_i1|m.117918		64.9481	7				S3JUL8_TREMD	0.759745	0.759745
c6800_g1_i1|m.18134		49.2023	10	E	COG0786	Na+/glutamate symporter	E9S0C5_TREDN	1.04778	0.758151
c20736_g2_i2|m.75387	H	144.092	14	J	COG0102	Ribosomal protein L13	M2CB97_TREDN	0.755637	0.755637
c15952_g2_i1|m.46382	H	55.0757	9	J	COG0290	Translation initiation factor 3 (IF-3)	S3KXM5_TREMD	1.08442	0.753223
c20601_g1_i1|m.74108		1951.78	4				GRDA_TREDE	0.753204	0.753204
c57476_g1_i1|m.161746		55.522	6	C	COG3808	Inorganic pyrophosphatase	S3KI86_TREDN	0.96882	0.752965
c20885_g1_i1|m.77172		190.176	10	S	COG1262	Uncharacterized conserved protein	S3KRQ4_TREDN	1.54293	0.752506
c16030_g1_i1|m.46679		409.36	9				S5ZNX0_9SPIO	1.04652	0.750523
c33028_g1_i1|m.107985		40.5663	6	G	COG0363	6-phosphogluconolactonase/Glucosamine-6-phosphate isomerase/deaminase	S3JTK0_TREMD	1.61058	0.7499
c28604_g1_i1|m.97976	H	80.7713	18	M	COG2088	Uncharacterized protein, involved in the regulation of septum location	E7NS25_TREPH	1.27975	0.747662
c20320_g1_i1|m.71611	H	118.733	19				M2CTG3_TREDN	1.05557	0.74562
c31947_g1_i1|m.105688		67.1959	11				S3KY18_TREMD	1.00171	0.745583
c13787_g1_i1|m.38401	H	99.5109	14				S5ZXI9_9SPIO	0.977872	0.743573
c19641_g2_i1|m.66437		192.58	12				S3LAX1_9SPIO	1.41121	0.740897
c4275_g1_i2|m.11513		121.427	5				Q73JV3_TREDE	0.90829	0.732517
c4134_g1_i1|m.11011	VH	72.4227	20	E	COG0786	Na+/glutamate symporter	E7NSU0_TREPH	2.30973	0.731731
c19641_g1_i1|m.66432	H	157.6	20				S3JQ41_TREMD	0.905517	0.730964
c21298_g1_i1|m.81835	VH	103.161	16	P	COG0803	ABC-type metal ion transport system, periplasmic component/surface adhesin	S3L9X5_9SPIO	0.936307	0.728847
c2942_g1_i1|m.7428		26.0576	16	P	COG0672	High-affinity Fe2+/Pb2+ permease	E7NPQ8_TREPH	2.08557	0.72845
c19529_g1_i1|m.65675		189.648	7	S	COG1262	Uncharacterized conserved protein	M2SIU7_TREDN	1.16562	0.727595
c17320_g1_i3|m.52797		204.326	7	C	COG1282	NAD/NADP transhydrogenase beta subunit	M2CJ18_TREDN	0.75478	0.727158
c24011_g1_i1|m.88250		35.149	6	J	COG0324	tRNA delta(2)-isopentenylpyrophosphate transferase	E7NXY5_TREPH	0.722299	0.722299
c60385_g1_i1|m.167930		NA	0				E7NQC2_TREPH	0.719901	0.719901
c9777_g1_i1|m.25479		50.6945	4	K	COG0085	DNA-directed RNA polymerase, beta subunit/140 kD subunit	M2CR43_TREDN	0.717175	0.717175
c18497_g1_i1|m.59242		105.333	4				S6A3W7_9SPIO	0.716417	0.716417
c31095_g1_i1|m.103809	H	108.002	17				Q9RR47_TREPH	0.731606	0.715155
c43219_g1_i1|m.130371	H	90.4016	20				S3K2V0_TREMA	0.714818	0.714818
c9870_g1_i1|m.25661		32.5289	7	P	COG5266	ABC-type Co2+ transport system, periplasmic component	U2KI40_TRELE	1.42768	0.713819
c44219_g1_i1|m.132639		64.0862	13	FE	COG0462	Phosphoribosylpyrophosphate synthetase	E7NTP6_TREPH	0.759973	0.710772
c45824_g1_i1|m.136088	VH	176.82	18	E	COG2235	Arginine deiminase	C8PTG1_9SPIO	0.719831	0.708687
c14581_g1_i1|m.41188		338.74	4	P	COG5266	ABC-type Co2+ transport system, periplasmic component	E9S3B4_TREDN	1.34242	0.703427
c20007_g2_i1|m.69096		40.8805	8	G	COG1653	ABC-type sugar transport system, periplasmic component	F4LNA6_TREBD	1.33681	0.703066
c11756_g1_i1|m.31176	VH	92.4134	19	C	COG1882	Pyruvate-formate lyase	E7NRR5_TREPH	1.90883	0.697039
c19892_g1_i1|m.68112	H	96.7316	20				E7NYM6_TREPH	1.21405	0.696763
c45232_g1_i1|m.134845		69.1554	13				D7RN76_TREDN	0.752449	0.696503
c2603_g1_i1|m.6540		62.1876	8	I	COG0183	Acetyl-CoA acetyltransferase	E7NY30_TREPH	0.951026	0.695582
c17231_g1_i1|m.52244		94.1615	6	H	COG2978	Putative p-aminobenzoyl-glutamate transporter	M2CXE1_TREDN	0.695345	0.695345
c17231_g1_i2|m.52245		38.886	8	H	COG2978	Putative p-aminobenzoyl-glutamate transporter	M2CXE1_TREDN	0.695345	0.695345
c59122_g1_i1|m.165348		65.9702	6	S	COG4254	Uncharacterized protein conserved in bacteria	S3KTI3_TREMD	0.862356	0.693861
c7991_g1_i1|m.20881		168.182	8	J	COG0522	Ribosomal protein S4 and related proteins	S3LKX9_TREDN	1.03726	0.693849
c41822_g1_i1|m.126906		22.485	8	R	COG1480	Predicted membrane-associated HD superfamily hydrolase	E7NY93_TREPH	0.693531	0.693531
c19713_g1_i1|m.66922		61.1319	14	C	COG1014	Pyruvate:ferredoxin oxidoreductase and related 2-oxoacid:ferredoxin oxidoreductases, gamma subunit	M2S479_TREDN	0.78855	0.693378
c36015_g1_i1|m.114407		42.3534	14				S3JT45_TREMD	1.25557	0.690624
c20212_g1_i1|m.70709		114.605	7	J	COG0539	Ribosomal protein S1	S3LLI7_TREDN	0.913195	0.685482
c18953_g1_i1|m.61790	H	71.3186	16	K	COG1609	Transcriptional regulators	M2CTV3_TREDN	0.728725	0.680686
c20903_g2_i6|m.77384		31.9282	19	NT	COG0840	Methyl-accepting chemotaxis protein	S3KG80_TREDN	1.07014	0.680436
c20903_g2_i3|m.77372		30.4637	18	NT	COG0840	Methyl-accepting chemotaxis protein	S6A964_9SPIO	1.07014	0.680436
c20903_g2_i8|m.77389		31.857	17	NT	COG0840	Methyl-accepting chemotaxis protein	S3KG80_TREDN	1.07014	0.680436
c18473_g1_i1|m.59107	VH	60.8267	19	F	COG0737	5'-nucleotidase/2',3'-cyclic phosphodiesterase and related esterases	E7NX99_TREPH	1.04936	0.678444
c21030_g1_i1|m.79427	H	181.488	21	L	COG3039	Transposase and inactivated derivatives, IS5 family	M2CII0_TREDN	1.22184	0.677989
c17867_g1_i1|m.55641		36.9589	12	E	COG1115	Na+/alanine symporter	M2ARD1_TREDN	0.677404	0.677404
c33026_g1_i1|m.107983		85.1997	3				S6A2Q5_9SPIO	1.02387	0.67417
c49565_g1_i1|m.144204		88.148	3	R	COG2056	Predicted permease	S6A4I3_9SPIO	0.672443	0.672443
c4865_g1_i1|m.13029		84.1027	7	E	COG1027	Aspartate ammonia-lyase	M2C3Q8_TREDN	0.670456	0.670456
c13391_g1_i1|m.36876		170.974	7	C	COG2033	Desulfoferrodoxin	S3KBT5_TREDN	0.748951	0.66841
c34611_g1_i1|m.111163		46.6342	12	H	COG2978	Putative p-aminobenzoyl-glutamate transporter	E7NWU7_TREPH	0.666514	0.666514
c35320_g1_i1|m.112666		42.2019	7				Q73RA5_TREDE	1.43273	0.666451
c12571_g1_i1|m.34091	VH	130.203	4	F	COG0034	Glutamine phosphoribosylpyrophosphate amidotransferase	M2BQA5_TREDN	0.666088	0.666088
c38746_g1_i1|m.120510		27.2731	7				S3L6A1_TREMA	2.1766	0.663878
c45763_g1_i1|m.135963		54.9371	8	R	COG3845	ABC-type uncharacterized transport systems, ATPase components	M2CP13_TREDN	0.660309	0.660309
c9139_g1_i1|m.23807		69.0568	18	J	COG0251	Putative translation initiation inhibitor, yjgF family	E7NQP2_TREPH	2.09583	0.658601
c41684_g1_i1|m.126550	VH	68.2432	16	GT	COG1762	Phosphotransferase system mannitol/fructose-specific IIA domain (Ntr-type)	S3KB49_TREMD	0.65727	0.65727
c19990_g2_i1|m.68932		58.7392	8				E7NRV5_TREPH	1.12782	0.65602
c29520_g1_i1|m.100168		138.581	6				S6A1Z4_9SPIO	0.654631	0.65106
c30853_g1_i1|m.103274		41.6668	4				S3K9X8_TREMD	0.961892	0.648421
c23301_g1_i1|m.86672	H	63.4961	19	G	COG0149	Triosephosphate isomerase	E7NT02_TREPH	0.817486	0.647567
c21491_g1_i1|m.82325		130.914	5	J	COG0360	Ribosomal protein S6	S3LCG0_9SPIO	0.998664	0.647496
c18412_g1_i1|m.58766		87.6132	8				E9S2E0_TREDN	0.834233	0.645533
c2792_g1_i1|m.6999		68.0136	7				E7NXW9_TREPH	1.26212	0.644482
c9695_g1_i1|m.25308		50.2262	9	OU	COG0740	Protease subunit of ATP-dependent Clp proteases	M2SGL4_TREDN	1.14431	0.644023
c4275_g1_i1|m.11512		57.9247	6				M2CQS4_TREDN	0.67473	0.640519
c5834_g1_i1|m.15173		91.0922	9	NT	COG0643	Chemotaxis protein histidine kinase and related kinases	S3JS81_TREMD	0.639167	0.639167
c20795_g2_i2|m.76174		122.758	10				S3L9R3_9SPIO	1.06689	0.638034
c21080_g1_i2|m.80482	H	286.064	20				E9S359_TREDN	1.47992	0.637832
c21080_g1_i1|m.80477	H	174.222	16				M2D1U0_TREDN	1.51297	0.637832
c20706_g1_i2|m.75062	H	3633.07	16				E7NW43_TREPH	1.04011	0.635252
c36899_g1_i1|m.116484		44.5087	19	G	COG1879	ABC-type sugar transport system, periplasmic component	E7NU47_TREPH	0.6294	0.6294
c52096_g1_i1|m.149856		43.747	4	P	COG0310	ABC-type Co2+ transport system, permease component	M2BPL5_TREDN	0.626718	0.626718
c55921_g1_i1|m.158186		63.9037	3				E7NX72_TREPH	0.727026	0.625831
c20718_g1_i1|m.75175		92.5119	13	O	COG0443	Molecular chaperone	M2C848_TREDN	0.949527	0.625787
c20546_g1_i2|m.73593		70.7753	15	C	COG0674	Pyruvate:ferredoxin oxidoreductase and related 2-oxoacid:ferredoxin oxidoreductases, alpha subunit	S3KH52_TREDN	0.937085	0.624524
c15352_g1_i1|m.44018		48.849	8				S3LFY4_TREDN	1.04504	0.623771
c20181_g1_i1|m.70453	H	168.861	9	J	COG0198	Ribosomal protein L24	S3KES8_TREDN	0.983519	0.62373
c18472_g1_i1|m.59102		38.3918	13	C:S	COG1053:COG3976	Succinate dehydrogenase/fumarate reductase, flavoprotein subunit:Uncharacterized protein conserved in bacteria	S3JZJ1_TREMA	0.794303	0.622661
c19693_g1_i1|m.66778	VH	98.2476	19	E	COG0334	Glutamate dehydrogenase/leucine dehydrogenase	S3JPP9_TREMD	2.00326	0.622406
c20793_g2_i2|m.76154		82.7666	7	J	COG0197	Ribosomal protein L16/L10E	S3MB01_9SPIO	1.07921	0.617143
c48208_g1_i1|m.140879		101.359	5	R	COG0733	Na+-dependent transporters of the SNF family	E9S0M9_TREDN	0.614137	0.614137
c20664_g1_i1|m.74678	VH	69.7508	18	O	COG0459	Chaperonin GroEL (HSP60 family)	M2DJB5_TREDN	1.5928	0.612326
c17199_g2_i1|m.52093	VH	76.4535	20	C	COG1274	Phosphoenolpyruvate carboxykinase (GTP)	E7NPN8_TREPH	1.03312	0.606471
c20266_g1_i1|m.71120	H	104.483	12	C	COG3288	NAD/NADP transhydrogenase alpha subunit	M2C0K6_TREDN	0.80391	0.606165
c19824_g1_i1|m.67683		71.9709	15	E	COG3033	Tryptophanase	S3KFU6_TREDN	0.986714	0.605864
c19824_g5_i1|m.67695		120.97	9	E	COG3033	Tryptophanase	M2CSD0_TREDN	1.18903	0.605864
c17188_g1_i1|m.52039		51.3414	5	J	COG0090	Ribosomal protein L2	C8PP94_9SPIO	0.782219	0.603582
c6959_g1_i1|m.18558	VH	114.019	7	J	COG0335	Ribosomal protein L19	M2DIY8_TREDN	0.986617	0.603564
c11667_g1_i1|m.30928		66.9345	18	C	COG2086	Electron transfer flavoprotein, beta subunit	E7NYA1_TREPH	1.13228	0.602658
c35293_g1_i1|m.112599		33.385	10	C	COG1883	Na+-transporting methylmalonyl-CoA/oxaloacetate decarboxylase, beta subunit	E7NQ23_TREPH	0.884717	0.600754
c20317_g1_i2|m.71574	VH	138.873	16	E	COG0747	ABC-type dipeptide transport system, periplasmic component	S3KTG0_TREDN	1.70709	0.599738
c46049_g1_i1|m.136576		76.5407	6				S3K9X8_TREMD	0.949815	0.599584
c19566_g1_i1|m.65940	H	52.6662	6	J	COG0197	Ribosomal protein L16/L10E	S3MB01_9SPIO	1.04049	0.597405
c28854_g1_i1|m.98610		128.605	9				M2S253_TREDN	2.21953	0.596898
c20240_g1_i1|m.70904		122.6	10				S3MAJ1_9SPIO	0.736305	0.594197
c42735_g1_i1|m.129182		54.587	7				S6A391_9SPIO	0.589936	0.589936
c13266_g1_i1|m.36485		60.6441	16				E7NSY9_TREPH	0.888545	0.589041
c8513_g1_i1|m.22214		40.993	7				F2NS96_TRES6	0.850591	0.588839
c20154_g1_i1|m.70290		273.373	6	L	COG0629	Single-stranded DNA-binding protein	M2C465_TREDN	0.775303	0.586487
c13544_g1_i1|m.37463		150.554	14				S3LLG6_TREDN	1.52346	0.585705
c34364_g1_i1|m.110666		106.746	7	G	COG0469	Pyruvate kinase	S3KBS0_TREMD	0.583542	0.583542
c49998_g1_i1|m.145242		51.4498	5				C8PT10_9SPIO	0.915124	0.583234
c3156_g1_i1|m.8164	VH	74.0428	18	E	COG2235	Arginine deiminase	S3KWS5_TREMD	1.00391	0.580422
c15456_g1_i1|m.44377		44.2374	13	F	COG0737	5'-nucleotidase/2',3'-cyclic phosphodiesterase and related esterases	E7NWL2_TREPH	0.959428	0.57992
c20317_g1_i1|m.71572	VH	111.702	17	E	COG0747	ABC-type dipeptide transport system, periplasmic component	S3KTG0_TREDN	1.70709	0.579595
c44104_g1_i1|m.132377		75.0397	8				E7NY02_TREPH	0.767593	0.579048
c27459_g1_i1|m.95471		72.1861	7	U	COG0201	Preprotein translocase subunit SecY	S3L9S8_9SPIO	0.57435	0.57435
c46757_g1_i1|m.137995		165.598	12	G	COG0448	ADP-glucose pyrophosphorylase	S3K991_TREMD	0.940285	0.572433
c20706_g1_i1|m.75061	H	735.264	18				E7NW43_TREPH	1.04011	0.571806
c17118_g1_i2|m.51725		107.552	6	C	COG1282	NAD/NADP transhydrogenase beta subunit	M2BKY0_TREDN	0.571614	0.571614
c19040_g1_i1|m.62381		59.8024	15	C	COG0281	Malic enzyme	M2CHB9_TREDN	0.951648	0.570715
c20181_g1_i1|m.70452	H	58.6173	14	J	COG0093	Ribosomal protein L14	M2DHH7_TREDN	0.569513	0.569513
c8515_g1_i1|m.22225		300.829	1	J	COG0093	Ribosomal protein L14	M2DHH7_TREDN	0.569513	0.569513
c28374_g1_i1|m.97424		41.059	3				S3JQV2_TREMD	0.569139	0.569139
c16967_g1_i1|m.51004		116.47	9	F	COG2759	Formyltetrahydrofolate synthetase	S3LJ69_TREDN	1.88131	0.566238
c37003_g1_i1|m.116722		149.51	7				U1FIF7_TRESO	0.938844	0.56601
c18769_g1_i1|m.60738		71.964	6	C	COG1882	Pyruvate-formate lyase	S5ZZY6_9SPIO	0.955778	0.565406
c49755_g1_i1|m.144639		30.327	2	P	COG2217	Cation transport ATPase	S3JS22_TREMD	0.658769	0.565087
c20396_g1_i2|m.72228	VH	344.262	14	N	COG1344	Flagellin and related hook-associated proteins	S3MDQ1_9SPIO	2.23754	0.564418
c17796_g1_i1|m.55152		75.4099	7				S3KYD3_TREMD	1.09564	0.563938
c14083_g1_i1|m.39427		63.4083	15	ER	COG0591	Na+/proline symporter	S3L897_9SPIO	1.19692	0.563784
c494_g1_i1|m.1300		77.693	8				S3JWB8_TREMD	1.45689	0.563727
c2385_g1_i1|m.5997		29.4145	13				S3KI42_TREDN	0.562763	0.562763
c20826_g1_i1|m.76522	H	96.0956	16	U	COG0201	Preprotein translocase subunit SecY	M2CVW7_TREDN	1.0168	0.562366
c16647_g1_i1|m.49510		160.019	6	U	COG0201	Preprotein translocase subunit SecY	M2BMD3_TREDN	0.562366	0.562366
c8730_g1_i1|m.22799		33.2706	15	U	COG0201	Preprotein translocase subunit SecY	S3JVB7_TREMD	1.11821	0.562366
c19641_g3_i1|m.66441		139.832	6				S6A3W7_9SPIO	0.562115	0.562115
c50380_g1_i1|m.146129	H	82.0911	17	E	COG1027	Aspartate ammonia-lyase	U2KJ63_TRELE	1.47451	0.559933
c11537_g1_i1|m.30443	H	74.8144	11	C	COG3808	Inorganic pyrophosphatase	S3KI86_TREDN	0.558901	0.558901
c20797_g2_i1|m.76191	H	136.326	15	J	COG0290	Translation initiation factor 3 (IF-3)	S3KHP3_TREDN	1.05163	0.558028
c33488_g1_i1|m.108969		251.1	7				S5ZKA9_9SPIO	0.557172	0.557172
c23575_g1_i1|m.87287	H	101.119	14	J	COG0255	Ribosomal protein L29	E7NXJ1_TREPH	0.60709	0.556234
c17201_g1_i1|m.52098		81.1901	11	J	COG0264	Translation elongation factor Ts	M2BNM8_TREDN	0.579862	0.553759
c46852_g1_i1|m.138162		56.6508	13	R	COG3845	ABC-type uncharacterized transport systems, ATPase components	E7NTC7_TREPH	0.563081	0.552499
c56665_g1_i1|m.159924		79.8757	3				S3JVF5_TREMD	0.635963	0.551789
c15885_g1_i1|m.46056		169.252	7	C	COG3808	Inorganic pyrophosphatase	S6A377_9SPIO	0.550348	0.550348
c59693_g1_i1|m.166550		39.8057	3	I	COG1022	Long-chain acyl-CoA synthetases (AMP-forming)	E7NY19_TREPH	0.549939	0.549939
c55947_g1_i1|m.158246		23.3004	10	O	COG0545	FKBP-type peptidyl-prolyl cis-trans isomerases 1	C8PP09_9SPIO	0.548806	0.548806
c43588_g1_i1|m.131232	H	1135.36	20				S3JW10_TREMD	0.931979	0.548398
c20903_g2_i5|m.77378		58.1077	19	NT	COG0840	Methyl-accepting chemotaxis protein	S6A3Z2_9SPIO	0.683361	0.54797
c55995_g1_i1|m.158365	H	161.22	20				Q9RR47_TREPH	0.547851	0.547851
c20765_g1_i1|m.75704	H	148.177	15				M2C1I4_TREDN	1.79839	0.547851
c18965_g2_i1|m.61872	H	81.4143	18				S3KV89_TREMD	1.7786	0.547851
c20765_g1_i3|m.75709	H	85.4728	15				E9S6A2_TREDN	1.03794	0.547851
c18965_g1_i1|m.61869		104.233	9				M2C1I4_TREDN	1.40611	0.547851
c2285_g1_i1|m.5695		55.6726	11				S3KV89_TREMD	0.933889	0.547851
c58118_g1_i1|m.163203		46.7325	2	S	COG2815	Uncharacterized protein conserved in bacteria	C8PRC4_9SPIO	0.546881	0.546881
c44466_g1_i1|m.133171		166.227	7				U2KQ42_TRELE	1.45776	0.546804
c19990_g1_i1|m.68930		61.033	8	G	COG1653	ABC-type sugar transport system, periplasmic component	E7NRV5_TREPH	0.544639	0.544639
c49768_g1_i1|m.144672	H	77.7655	16				U2K1H7_TRELE	0.53952	0.53952
c48617_g1_i1|m.141903		71.2759	8				S3KGE1_TREDN	0.7122	0.536891
c3433_g1_i1|m.9048		66.3311	7	U	COG0342	Preprotein translocase subunit SecD	S3JUQ1_TREMD	0.764098	0.535459
c828_g1_i1|m.2171		42.3747	6				S3JPN5_TREMD	0.874867	0.533771
c20848_g2_i1|m.76769		883.428	1	J	COG0087	Ribosomal protein L3	S3KCJ3_TREMD	0.533724	0.533724
c900_g1_i1|m.2353		105.331	7	C	COG1274	Phosphoenolpyruvate carboxykinase (GTP)	C8PLY1_9SPIO	0.546189	0.53208
c57303_g1_i1|m.161361		53.3591	8	G	COG2182	Maltose-binding periplasmic proteins/domains	S3KTM5_TREMD	1.66864	0.531304
c18853_g2_i1|m.61292		64.5709	7	J	COG0090	Ribosomal protein L2	C8PP94_9SPIO	0.688053	0.531051
c10602_g1_i1|m.27483		65.4562	11				S3KX11_TREDN	1.41109	0.530043
c20903_g2_i1|m.77364		27.7038	20	NT	COG0840	Methyl-accepting chemotaxis protein	S5ZMQ5_9SPIO	0.672599	0.528834
c39027_g1_i1|m.121083		100.381	7	J	COG0018	Arginyl-tRNA synthetase	S3JSK0_TREMD	0.528223	0.528223
c18834_g2_i2|m.61194	VH	121.955	16	N	COG1344	Flagellin and related hook-associated proteins	S3KT05_TREDN	1.6379	0.527757
c18834_g2_i1|m.61188	VH	106.752	12	N	COG1344	Flagellin and related hook-associated proteins	S3KT05_TREDN	2.23754	0.527757
c45669_g1_i1|m.135769		171.193	6				M2DI08_TREDN	0.52605	0.52605
c44058_g1_i1|m.132274		69.2407	6	L	COG0188	Type IIA topoisomerase (DNA gyrase/topo II, topoisomerase IV), A subunit	S3K8A7_TREMD	0.75741	0.525715
c15827_g1_i1|m.45805		123.361	7				S3JZ38_TREMD	0.755824	0.525258
c40353_g1_i1|m.123715		42.7403	4	E	COG0786	Na+/glutamate symporter	S3LAH0_9SPIO	0.855393	0.525192
c20848_g2_i1|m.76768		68.3204	5	J	COG0051	Ribosomal protein S10	C8PP90_9SPIO	1.00124	0.524501
c18375_g2_i1|m.58518	VH	105.296	15	N	COG1344	Flagellin and related hook-associated proteins	S3JWY0_TREMD	1.7474	0.524429
c47704_g1_i1|m.139771		82.726	3				S3KDE6_TREDN	0.524123	0.524123
c19767_g1_i1|m.67299	H	2994.67	13				G4WKD5_9SPIO	0.522488	0.522488
c29993_g1_i1|m.101297		147.687	5	J	COG0261	Ribosomal protein L21	S3L003_TREMD	0.947667	0.520897
c19944_g1_i1|m.68604		77.5195	14	E	COG3799	Methylaspartate ammonia-lyase	M2BND7_TREDN	0.63795	0.520341
c15467_g1_i1|m.44418	H	67.8833	19				E7NSW8_TREPH	0.519501	0.519501
c6682_g1_i1|m.17778		75.2867	7	G	COG0057	Glyceraldehyde-3-phosphate dehydrogenase/erythrose-4-phosphate dehydrogenase	S3KCJ8_TREDN	0.611616	0.519321
c20921_g1_i1|m.77556	VH	108.989	18	E	COG0404	Glycine cleavage system T protein (aminomethyltransferase)	S3KEA3_TREDN	0.730463	0.516777
c2531_g1_i1|m.6359	H	332.031	20	K	COG1758	DNA-directed RNA polymerase, subunit K/omega	E7NXY6_TREPH	0.514554	0.514554
c55013_g1_i1|m.155937		71.8993	7	I	COG1022	Long-chain acyl-CoA synthetases (AMP-forming)	S3KF58_TREDN	0.689627	0.514036
c50156_g1_i1|m.145621		26.5239	13	H	COG2978	Putative p-aminobenzoyl-glutamate transporter	S3JSL0_TREMD	0.594994	0.51382
c16035_g1_i1|m.46688		50.8008	16				S3KVG1_TREMD	0.595746	0.513425
c14827_g1_i1|m.42127		67.0061	11	K	COG0086	DNA-directed RNA polymerase, beta' subunit/160 kD subunit	S3KG72_TREDN	0.641765	0.513261
c20793_g1_i1|m.76133	H	68.7402	10	J	COG0090	Ribosomal protein L2	M2CBH8_TREDN	0.872135	0.511721
c20948_g3_i1|m.77915		81.897	7	J	COG0480	Translation elongation factors (GTPases)	S3JU50_TREMD	1.16544	0.511332
c21702_g1_i1|m.82832	H	83.0394	20				S3JXZ5_TREMD	0.966661	0.51079
c41875_g1_i1|m.127038		65.0095	8	S	COG0217	Uncharacterized conserved protein	M2CEP0_TREDN	1.01516	0.510369
c135_g1_i1|m.332		64.8027	7	E	COG3033	Tryptophanase	E7NX84_TREPH	0.823788	0.508797
c20772_g1_i1|m.75822	H	152.558	14	J	COG0197	Ribosomal protein L16/L10E	M2D879_TREDN	1.01237	0.507589
c19700_g2_i1|m.66822		54.5976	8				S3LSH2_9SPIO	0.812227	0.507406
c29863_g1_i1|m.100992		63.8373	11	S	COG1747	Uncharacterized N-terminal domain of the transcription elongation factor GreA	S3JQL8_TREMD	0.859954	0.506785
c4594_g1_i1|m.12332		113.091	4				U2KNN5_TRELE	0.764219	0.50551
c52600_g1_i1|m.150921		56.9861	7	U	COG0342	Preprotein translocase subunit SecD	S3JUQ1_TREMD	0.764098	0.504258
c31969_g1_i1|m.105731		39.6771	18	R	COG3889	Predicted solute binding protein	E7NW51_TREPH	0.576042	0.502512
c55957_g1_i1|m.158264		83.7737	7	R	COG2503	Predicted secreted acid phosphatase	U2LXR7_TRELE	0.769906	0.501327
c11143_g1_i1|m.29080	VH	84.7402	13	E	COG0626	Cystathionine beta-lyases/cystathionine gamma-synthases	S5ZP67_9SPIO	0.852582	0.501209
c11827_g1_i1|m.31427	VH	304.985	14	O	COG3118	Thioredoxin domain-containing protein	S3KU27_TREMD	0.500803	0.500803
c51754_g1_i1|m.149156		59.8316	7	K	COG1595	DNA-directed RNA polymerase specialized sigma subunit, sigma24 homolog	S3KIB7_TREDN	0.856594	0.500071
c54945_g1_i1|m.155769		89.7023	9	G	COG1129	ABC-type sugar transport system, ATPase component	E7NV02_TREPH	0.630512	0.499089
c24393_g1_i1|m.89101		65.6031	14	J	COG0222	Ribosomal protein L7/L12	S3JTX3_TREMD	0.498398	0.498398
c19011_g1_i1|m.62195	H	185.672	19	E	COG1834	N-Dimethylarginine dimethylaminohydrolase	S3JVU2_TREMD	0.60696	0.496619
c20967_g3_i1|m.78221	H	85.6043	19	E	COG3033	Tryptophanase	E7NQS5_TREPH	1.09987	0.49604
c3493_g1_i1|m.9266		308.298	8				M2DEL9_TREDN	0.966272	0.495648
c45246_g1_i1|m.134871		103.235	9				E7NX59_TREPH	0.721726	0.494167
c19563_g1_i1|m.65913	VH	448.045	14	G	COG0057	Glyceraldehyde-3-phosphate dehydrogenase/erythrose-4-phosphate dehydrogenase	V5WHF4_9SPIO	0.575767	0.493845
c20590_g1_i1|m.74008		120.12	7				S3LQQ8_9SPIO	0.491302	0.491302
c19351_g1_i1|m.64296		120.439	7				U1F7N0_TRESO	0.488944	0.488944
c57517_g1_i1|m.161840		72.4621	8	J	COG0042	tRNA-dihydrouridine synthase	S3LAR1_9SPIO	0.488345	0.488345
c758_g1_i1|m.1995		30.0871	8	V	COG0534	Na+-driven multidrug efflux pump	M2S039_TREDN	0.487548	0.487548
c21277_g1_i1|m.81784	VH	74.7211	12	C	COG0674	Pyruvate:ferredoxin oxidoreductase and related 2-oxoacid:ferredoxin oxidoreductases, alpha subunit	S3JY06_TREMD	0.486732	0.486732
c20736_g2_i2|m.75388	H	74.7513	6	J	COG0103	Ribosomal protein S9	M2CAE7_TREDN	0.496215	0.486447
c8106_g1_i1|m.21109		31.2868	8				M2BJU3_TREDN	0.585034	0.486149
c29200_g1_i1|m.99427	H	71.9811	14				S3KWV0_TREMD	1.90807	0.486021
c48016_g1_i1|m.140429	H	76.5825	11	K	COG1321	Mn-dependent transcriptional regulator	E7NRZ5_TREPH	0.725411	0.485784
c39341_g1_i1|m.121712		54.068	6	J	COG0532	Translation initiation factor 2 (IF-2; GTPase)	E7NWI1_TREPH	0.485752	0.485752
c18834_g1_i1|m.61187		55.9157	6	N	COG1344	Flagellin and related hook-associated proteins	M2DLD8_TREDN	1.6379	0.485613
c29044_g1_i1|m.99060		143.191	8	E	COG2423	Predicted ornithine cyclodeaminase, mu-crystallin homolog	S3KVZ9_TREDN	0.572426	0.484748
c57571_g1_i1|m.161958		42.9811	12	U	COG0341	Preprotein translocase subunit SecF	E7NSY1_TREPH	0.482457	0.482457
c29271_g1_i1|m.99597		47.1942	19	F	COG0737	5'-nucleotidase/2',3'-cyclic phosphodiesterase and related esterases	S3JTM7_TREMD	1.64877	0.482053
c22113_g1_i1|m.83813		98.2938	6	J	COG0097	Ribosomal protein L6P/L9E	S5ZR12_9SPIO	0.609292	0.481835
c18799_g1_i2|m.60916	VH	96.3032	12	J	COG0251	Putative translation initiation inhibitor, yjgF family	M2C546_TREDN	0.479661	0.479661
c5301_g1_i1|m.13994		82.4941	7	K	COG1595	DNA-directed RNA polymerase specialized sigma subunit, sigma24 homolog	S5ZL20_9SPIO	1.0174	0.47879
c26878_g1_i1|m.94324	H	129.762	12	CHR	COG1052	Lactate dehydrogenase and related dehydrogenases	S3KVL5_TREMD	1.00481	0.477907
c19148_g1_i1|m.62980		43.9574	13	C	COG3808	Inorganic pyrophosphatase	S3KI86_TREDN	0.940772	0.477316
c34175_g1_i1|m.110328		43.2657	4	C	COG3808	Inorganic pyrophosphatase	S3JYB1_TREMD	0.477316	0.477316
c41516_g1_i1|m.126133		63.9873	9	C	COG1013	Pyruvate:ferredoxin oxidoreductase and related 2-oxoacid:ferredoxin oxidoreductases, beta subunit	E7NUS3_TREPH	0.524337	0.477107
c23858_g1_i1|m.87904		35.54	5	V	COG1132	ABC-type multidrug transport system, ATPase and permease components	S3KGQ0_TREDN	0.475665	0.475665
c14596_g1_i1|m.41241		50.5169	9	J	COG0359	Ribosomal protein L9	S3KU90_TREDN	0.913928	0.475629
c20717_g1_i1|m.75172		58.7858	18				E7NXG4_TREPH	0.911185	0.475555
c43221_g1_i1|m.130379		40.4836	14	N	COG1334	Uncharacterized flagellar protein FlaG	E7NYH7_TREPH	0.52993	0.474461
c18824_g1_i1|m.61114		176.9	6	J	COG0089	Ribosomal protein L23	S3KWU3_TREDN	0.93011	0.473394
c17503_g1_i1|m.53707		79.8738	9				S3KF83_TREDN	0.919365	0.473209
c22136_g1_i1|m.83877		52.2984	9				S3JMC1_TRESO	1.04995	0.471871
c24341_g1_i1|m.88983		65.3423	3				S3JWX8_TREMD	0.471821	0.471821
c28666_g1_i1|m.98148		78.0657	4				C8PMI6_9SPIO	0.473861	0.470334
c17075_g1_i1|m.51550		93.9667	9	G	COG3839	ABC-type sugar transport systems, ATPase components	S3LNI8_9SPIO	0.732382	0.470297
c11858_g1_i1|m.31488		98.405	7	G	COG3839	ABC-type sugar transport systems, ATPase components	U2KLD0_TRELE	0.732382	0.470297
c15133_g2_i1|m.43315		99.7442	6	J	COG0292	Ribosomal protein L20	M2D1P3_TREDN	0.595479	0.469222
c21046_g2_i6|m.79634	H	128.365	11				F5YR32_TREPZ	0.5968	0.467551
c28096_g1_i1|m.96710		31.4951	9	N	COG1360	Flagellar motor protein	S3K8C4_TREMD	0.46742	0.46742
c28219_g1_i1|m.97044		110.766	7	E	COG0747	ABC-type dipeptide transport system, periplasmic component	S5ZSD2_9SPIO	0.713074	0.465488
c8434_g1_i1|m.21977	H	102.65	12				E7NV43_TREPH	1.26226	0.465306
c54766_g1_i1|m.155302		45.1257	16				S3KZV6_TREMD	0.464691	0.464691
c18183_g1_i1|m.57415		51.368	17	G	COG1879	ABC-type sugar transport system, periplasmic component	E7NV04_TREPH	0.464176	0.464176
c18574_g1_i1|m.59687		80.0016	8				S3JRL0_TREMD	1.22627	0.462721
c16517_g1_i1|m.48801	H	234.933	11				M1EWD1_TREDN	0.593927	0.462213
c55774_g1_i1|m.157843		47.3092	17	H	COG1893	Ketopantoate reductase	C8PM74_9SPIO	0.865063	0.461682
c54746_g1_i1|m.155259	VH	77.361	10	P	COG0735	Fe2+/Zn2+ uptake regulation proteins	E7NWZ6_TREPH	1.14804	0.460809
c55181_g1_i1|m.156369		44.4679	10	R	COG3641	Predicted membrane protein, putative toxin regulator	S3LAQ1_9SPIO	0.460791	0.460791
c19169_g3_i1|m.63117	VH	116.449	13	O	COG0459	Chaperonin GroEL (HSP60 family)	S3KC09_TREMD	0.504292	0.459741
c20040_g1_i1|m.69337	H	276.066	10	J	COG0048	Ribosomal protein S12	S3JRT0_TREMD	0.730596	0.458874
c37235_g1_i1|m.117232		108.73	6	R	COG0733	Na+-dependent transporters of the SNF family	Q73R42_TREDE	0.806518	0.458625
c55959_g1_i1|m.158270		31.3238	15	U	COG0201	Preprotein translocase subunit SecY	E7NXI0_TREPH	1.00477	0.458437
c1123_g1_i1|m.2916		59.0976	8				S3JWI3_TREMD	0.458025	0.458025
c20315_g1_i1|m.71553	VH	86.3298	16	R	COG1418	Predicted HD superfamily hydrolase	S3KFZ2_TREDN	0.503274	0.456854
c8364_g1_i1|m.21769		252.658	6				S3LT96_9SPIO	0.604575	0.456184
c28445_g1_i1|m.97599		87.289	5				S3JZR6_TREMD	0.455613	0.455613
c32573_g1_i1|m.106992		168.967	7	J	COG0186	Ribosomal protein S17	S3K014_TREMA	0.455216	0.455216
c20246_g1_i1|m.70965	VH	160.208	17	E	COG0078	Ornithine carbamoyltransferase	M2C325_TREDN	1.47307	0.455162
c10939_g1_i1|m.28404		67.6609	7	H	COG0029	Aspartate oxidase	S3K244_TRESO	0.454679	0.454679
c45307_g1_i1|m.134987		46.1662	4				E7NQX1_TREPH	0.454365	0.454365
c30479_g1_i1|m.102431		40.776	4				S3JT92_TREMD	1.20703	0.453494
c20454_g1_i1|m.72773	VH	77.8278	15	J	COG0292	Ribosomal protein L20	M2D1P3_TREDN	1.39893	0.450964
c20396_g4_i2|m.72242	VH	233.13	20	N	COG1344	Flagellin and related hook-associated proteins	E7NRR8_TREPH	2.16189	0.45077
c20396_g4_i1|m.72237	VH	241.122	19	N	COG1344	Flagellin and related hook-associated proteins	FLA2_TREPH	2.16189	0.45077
c20396_g1_i4|m.72234	VH	219.662	20	N	COG1344	Flagellin and related hook-associated proteins	S3JSR8_TREMD	2.23754	0.45077
c20396_g1_i1|m.72227	VH	220.223	19	N	COG1344	Flagellin and related hook-associated proteins	S3KT05_TREDN	2.23754	0.45077
c19502_g1_i1|m.65448	VH	138.845	15	N	COG1344	Flagellin and related hook-associated proteins	S3KFT4_TREDN	2.15522	0.45077
c49490_g1_i1|m.144001		164.953	7				S3KCU0_TREDN	0.450582	0.450582
c1499_g1_i1|m.3797		162.102	10				S6A3W7_9SPIO	1.24689	0.449669
c3579_g1_i1|m.9522		61.6274	8	Q	COG1228	Imidazolonepropionase and related amidohydrolases	M2C5Z3_TREDN	0.91533	0.449608
c16200_g1_i1|m.47367	H	176.513	20				E7NV53_TREPH	1.11335	0.449166
c58471_g1_i1|m.163965		38.2717	10				E7NX76_TREPH	0.524888	0.448401
c20460_g1_i1|m.72835	H	87.0104	20				E7NUR4_TREPH	1.13707	0.447247
c20715_g1_i1|m.75131	H	155.011	15				U2MQ53_TRESO	1.01927	0.446667
c36939_g1_i1|m.116564		78.3094	7				U2KK00_TRELE	0.592386	0.446236
c53854_g1_i1|m.153476		101.998	9	J	COG0186	Ribosomal protein S17	E7NXJ0_TREPH	1.44233	0.445968
c54766_g1_i1|m.155303		59.9324	16				S3JVM7_TREMD	0.444092	0.444092
c55918_g1_i1|m.158181		43.1283	3				S3JSI4_TREMD	0.537939	0.442778
c22013_g1_i1|m.83588		55.26	10	F	COG0813	Purine-nucleoside phosphorylase	E7NQZ1_TREPH	0.442461	0.442461
c19986_g1_i2|m.68925	H	157.656	10	J	COG0333	Ribosomal protein L32	M2DJM3_TREDN	0.442438	0.442438
c30796_g1_i1|m.103153		66.1685	4				S3JVG5_TREMD	0.442404	0.442404
c20706_g1_i3|m.75063	H	1067.22	16				E7NW43_TREPH	0.611667	0.4418
c18476_g1_i1|m.59130		95.4784	9	O	COG1404	Subtilisin-like serine proteases	S3K208_TRESO	1.47531	0.440514
c21305_g1_i1|m.81849		24.9518	10	M	COG4591	ABC-type transport system, involved in lipoprotein release, permease component	E9S1T4_TREDN	0.454483	0.440251
c2139_g1_i1|m.5299		217.413	3				S3JWX3_TREMD	0.656289	0.439623
c14018_g1_i1|m.39203	H	110.059	18	R	COG1744	Uncharacterized ABC-type transport system, periplasmic component/surface lipoprotein	S3MC09_9SPIO	1.39047	0.437751
c49317_g1_i1|m.143614		33.29	4				E7NTX0_TREPH	0.456958	0.43722
c32229_g1_i1|m.106279		81.3291	7	C	COG0280	Phosphotransacetylase	E7NQI4_TREPH	0.436442	0.436442
c57796_g1_i1|m.162470		56.1441	7	H	COG4206	Outer membrane cobalamin receptor protein	U1FIA3_TRESO	0.479912	0.436379
c45959_g1_i1|m.136391		100.385	3	M	COG1207	N-acetylglucosamine-1-phosphate uridyltransferase (contains nucleotidyltransferase and I-patch acetyltransferase domains)	S6A7U2_9SPIO	0.596175	0.436285
c53656_g1_i1|m.153114		128.193	6				D7RN76_TREDN	0.435602	0.435602
c22187_g1_i1|m.84015		60.4309	9	I	COG0183	Acetyl-CoA acetyltransferase	S3K8H3_TREMD	0.509616	0.434946
c3060_g1_i1|m.7808		71.0836	8	C	COG3288	NAD/NADP transhydrogenase alpha subunit	S3KD38_TREDN	0.433022	0.433022
c60164_g1_i1|m.167488		59.8715	6	S	COG4709	Predicted membrane protein	S3JVJ6_TREMD	0.45766	0.432968
c24331_g1_i1|m.88956		60.7226	7	S	COG3976	Uncharacterized protein conserved in bacteria	S3K244_TRESO	1.2081	0.430508
c18415_g1_i1|m.58781		180.033	10				S3LNB6_9SPIO	0.469263	0.430031
c29309_g1_i1|m.99689		59.0363	10				E7NUI3_TREPH	0.690587	0.429921
c18074_g1_i1|m.56867		55.2004	10	G	COG0057	Glyceraldehyde-3-phosphate dehydrogenase/erythrose-4-phosphate dehydrogenase	S3L148_TREMA	0.429244	0.429244
c19463_g1_i1|m.65056		77.1275	17	S	COG2340	Uncharacterized protein with SCP/PR1 domains	S3JUQ9_TREMD	0.686023	0.428576
c21048_g1_i1|m.79651	VH	57.9244	19	E	COG1003	Glycine cleavage system protein P (pyridoxal-binding), C-terminal domain	M2B1F2_TREDN	1.06702	0.42786
c34484_g1_i1|m.110892		56.549	6				E7NV44_TREPH	0.595221	0.42744
c22015_g1_i1|m.83595		55.6477	9	P	COG0614	ABC-type Fe3+-hydroxamate transport system, periplasmic component	M2RPU4_TREDN	0.427315	0.427315
c32297_g1_i1|m.106423		121.88	5	R	COG2842	Uncharacterized ATPase, putative transposase	E7NRJ8_TREPH	0.42685	0.42685
c18058_g2_i1|m.56740	H	68.0791	20	G	COG1879	ABC-type sugar transport system, periplasmic component	E7NRL5_TREPH	1.09098	0.426723
c49255_g1_i1|m.143461		81.7434	14	I	COG0511	Biotin carboxyl carrier protein	S3K8U2_TREMD	0.425876	0.425876
c14698_g1_i1|m.41609		91.9213	7	P	COG0614	ABC-type Fe3+-hydroxamate transport system, periplasmic component	M2C1Z0_TREDN	0.425767	0.425767
c17467_g2_i1|m.53545		50.7281	16	S	COG1652	Uncharacterized protein containing LysM domain	S3KVN1_TREMD	1.25092	0.42531
c55326_g1_i1|m.156736		59.4371	18	E	COG1775	Benzoyl-CoA reductase/2-hydroxyglutaryl-CoA dehydratase subunit, BcrC/BadD/HgdB	E7NSS7_TREPH	1.11889	0.424137
c40371_g1_i1|m.123751		23.6303	4	G	COG4211	ABC-type glucose/galactose transport system, permease component	S3KWX5_TREMD	0.901035	0.423964
c1675_g1_i1|m.4219	VH	105.238	13	J	COG0539	Ribosomal protein S1	E7NWF3_TREPH	0.423627	0.423627
c44564_g1_i1|m.133395		59.3536	7	E	COG0078	Ornithine carbamoyltransferase	M2CAK1_TREDN	1.12604	0.423209
c56743_g1_i1|m.160107		68.2417	7	G	COG2376	Dihydroxyacetone kinase	E7NX63_TREPH	0.657337	0.422281
c26178_g1_i1|m.92875	VH	79.9615	18	P	COG0783	DNA-binding ferritin-like protein (oxidative damage protectant)	E7NTV3_TREPH	0.668931	0.421927
c31954_g1_i1|m.105700		73.6077	6	K	COG0085	DNA-directed RNA polymerase, beta subunit/140 kD subunit	S3KNS1_TREDN	1.72697	0.420929
c18165_g1_i2|m.57347		87.005	10	E	COG3643	Glutamate formiminotransferase	Q73QZ7_TREDE	1.15163	0.420183
c15901_g1_i1|m.46136		109.09	10	E	COG4166	ABC-type oligopeptide transport system, periplasmic component	S3KA61_TREMD	0.419334	0.419334
c28362_g1_i1|m.97391		36.3295	17				E7NXG4_TREPH	0.713096	0.418906
c20317_g2_i1|m.71575		650.423	6				M2S3U3_TREDN	0.418569	0.418569
c11020_g1_i1|m.28687		98.9123	12				M2BPW6_TREDN	1.04578	0.417612
c12225_g1_i2|m.32753		31.7756	5	P	COG0370	Fe2+ transport system protein B	E7NUS0_TREPH	0.417589	0.417589
c27700_g1_i1|m.95953		55.209	3	NT	COG0840	Methyl-accepting chemotaxis protein	S3KBI4_TREMD	0.606629	0.417272
c50979_g1_i1|m.147471		47.5529	8				M2CC27_TREDN	0.763428	0.416539
c1424_g1_i1|m.3604		142.412	7				E7NWT7_TREPH	1.29821	0.416445
c10336_g1_i1|m.26812		109.832	8	R	COG2738	Predicted Zn-dependent protease	M2DAU3_TREDN	0.638971	0.415957
c24541_g1_i1|m.89419		92.1849	7	S	COG1288	Predicted membrane protein	C8PTG4_9SPIO	0.415901	0.415901
c54876_g1_i1|m.155590		62.9198	10	R	COG3443	Predicted periplasmic or secreted protein	M2CCD6_TREDN	0.640787	0.415813
c2872_g1_i1|m.7216		148.158	6	J	COG0098	Ribosomal protein S5	S5ZXB6_9SPIO	0.629178	0.415556
c19646_g1_i1|m.66504	H	85.5443	17	E	COG0549	Carbamate kinase	S3JWH7_TREMD	0.524022	0.41386
c17712_g1_i1|m.54680	H	84.1634	16	P	COG5266	ABC-type Co2+ transport system, periplasmic component	M2CLD5_TREDN	0.78907	0.411858
c48425_g1_i1|m.141425		206.482	5	OC	COG0526	Thiol-disulfide isomerase and thioredoxins	S3KE41_TREDN	1.58392	0.409861
c20796_g1_i1|m.76183		44.9353	15	C	COG1282	NAD/NADP transhydrogenase beta subunit	M2BFF4_TREDN	0.409703	0.409703
c20796_g1_i2|m.76185		40.8504	14	C	COG1282	NAD/NADP transhydrogenase beta subunit	M2BFF4_TREDN	0.409703	0.409703
c54863_g1_i1|m.155558		54.1983	7	R	COG1011	Predicted hydrolase (HAD superfamily)	S3JXH3_TREMD	0.408752	0.408752
c18424_g1_i1|m.58819		123.195	7	P	COG0783	DNA-binding ferritin-like protein (oxidative damage protectant)	E7NTV3_TREPH	0.442728	0.408535
c19969_g1_i1|m.68751	H	70.1935	11	NU	COG1677	Flagellar hook-basal body protein	S3LFA8_TREDN	0.484831	0.408494
c25025_g1_i1|m.90422		27.2974	5	O	COG0545	FKBP-type peptidyl-prolyl cis-trans isomerases 1	C8PP09_9SPIO	0.704535	0.408433
c13899_g1_i1|m.38757		71.7101	9				S3LH88_TREDN	0.407495	0.407495
c29493_g1_i1|m.100103		24.9361	10	K	COG1475	Predicted transcriptional regulators	S3JWK7_TREMD	0.558498	0.407462
c11667_g1_i1|m.30927		65.4661	19	I	COG1960	Acyl-CoA dehydrogenases	E7NYA2_TREPH	0.953984	0.407462
c32505_g1_i1|m.106849		31.6077	11				E7NY14_TREPH	0.513706	0.406837
c53489_g1_i1|m.152796		94.168	5	C	COG3808	Inorganic pyrophosphatase	S3KI86_TREDN	0.406656	0.406656
c27246_g1_i1|m.95045		67.7173	3	R	COG1823	Predicted Na+/dicarboxylate symporter	M2CFR1_TREDN	0.405778	0.405778
c24754_g1_i1|m.89861		52.8832	4	EP	COG1173	ABC-type dipeptide/oligopeptide/nickel transport systems, permease components	E7NW49_TREPH	1.07189	0.404133
c20903_g1_i1|m.77362		40.6138	8	NT	COG0840	Methyl-accepting chemotaxis protein	U2LXX5_TRELE	0.750251	0.403963
c17727_g1_i1|m.54761		211.868	9	S	COG1262	Uncharacterized conserved protein	M2CYA0_TREDN	1.28174	0.403807
c20336_g1_i1|m.71733	H	68.9696	16				G4WKD5_9SPIO	0.803548	0.401174
c26372_g1_i1|m.93273		68.4013	6	C	COG4657	Predicted NADH:ubiquinone oxidoreductase, subunit RnfA	M2DJ32_TREDN	0.40111	0.40111
c38246_g1_i1|m.119454		29.4276	7	R	COG0733	Na+-dependent transporters of the SNF family	E7NX85_TREPH	0.400784	0.400784
c18933_g1_i1|m.61659		112.549	8	E	COG0686	Alanine dehydrogenase	M2DKY5_TREDN	0.400416	0.400416
c32005_g1_i1|m.105823		63.9887	3	G	COG3833	ABC-type maltose transport systems, permease component	S3LD36_9SPIO	0.915736	0.400069
c6064_g1_i1|m.15869		67.7603	6				S3KYQ5_TREDN	0.63156	0.399289
c27534_g1_i1|m.95637		48.359	6	E	COG4166	ABC-type oligopeptide transport system, periplasmic component	S6A4N0_9SPIO	0.7133	0.399154
c28568_g1_i1|m.97884		55.0613	7	S	COG2606	Uncharacterized conserved protein	S3KTC9_TREMD	0.931215	0.398767
c16615_g1_i1|m.49329		67.4043	3	C	COG3630	Na+-transporting methylmalonyl-CoA/oxaloacetate decarboxylase, gamma subunit	E7NQ25_TREPH	0.398303	0.398303
c31071_g1_i1|m.103752		40.7886	7				E7NTW3_TREPH	0.521191	0.397049
c20007_g1_i1|m.69093		116.984	7				F4LNA6_TREBD	0.70437	0.396864
c17675_g1_i1|m.54517		62.5676	8	O	COG0450	Peroxiredoxin	S3KG66_TREMA	0.476729	0.396304
c11756_g1_i1|m.31177	VH	91.5576	8	O	COG1180	Pyruvate-formate lyase-activating enzyme	E7NRR4_TREPH	0.961448	0.396289
c40618_g1_i1|m.124241		49.8164	5				E7NV37_TREPH	0.396232	0.396232
c26402_g1_i1|m.93332		31.9909	8	S	COG4939	Major membrane immunogen, membrane-anchored lipoprotein	S3KTF5_TREMD	0.801713	0.395661
c821_g1_i1|m.2157		62.0349	7	O	COG1220	ATP-dependent protease HslVU (ClpYQ), ATPase subunit	M2BUC9_TREDN	0.453587	0.395256
c20236_g1_i1|m.70877	H	91.8133	15				M2SKI4_TREDN	0.394744	0.394744
c15144_g1_i1|m.43338		119.624	6				S3KEM0_TREDN	1.33931	0.394587
c4606_g1_i1|m.12357	VH	64.4192	17	F	COG0737	5'-nucleotidase/2',3'-cyclic phosphodiesterase and related esterases	E7NXA0_TREPH	0.576861	0.394384
c46656_g1_i1|m.137810		55.8916	5	J	COG1185	Polyribonucleotide nucleotidyltransferase (polynucleotide phosphorylase)	E7NWH6_TREPH	0.394271	0.394271
c1435_g1_i1|m.3645		63.4208	5	R	COG1123	ATPase components of various ABC-type transport systems, contain duplicated ATPase	S5ZY88_9SPIO	0.394097	0.394097
c11268_g1_i1|m.29522		111.598	7				M2RKA7_TREDN	1.21958	0.394085
c56597_g1_i1|m.159778	H	547.333	19	J	COG0230	Ribosomal protein L34	E7NRZ4_TREPH	0.529928	0.393423
c25675_g1_i1|m.91782		72.247	5	O	COG0330	Membrane protease subunits, stomatin/prohibitin homologs	S3JTE9_TREMD	1.08303	0.393047
c22054_g1_i1|m.83675		91.3789	8				D7RN76_TREDN	0.520667	0.392948
c43199_g1_i1|m.130329		28.5178	6	G	COG2211	Na+/melibiose symporter and related transporters	E7NSA1_TREPH	1.42995	0.39257
c4200_g1_i1|m.11258		39.3129	17	G	COG1638	TRAP-type C4-dicarboxylate transport system, periplasmic component	E7NUB9_TREPH	1.61383	0.392184
c20967_g1_i1|m.78205		109.377	9	E	COG3033	Tryptophanase	S3KD68_TREDN	0.872588	0.391832
c11318_g1_i2|m.29682		196.846	4				Q73L62_TREDE	0.391818	0.391818
c11318_g1_i1|m.29679		30.6658	5				Q73L62_TREDE	0.391818	0.391818
c59354_g1_i1|m.165828		74.1281	8				S3JYU1_TREMA	0.556173	0.391667
c20189_g2_i1|m.70515		77.7121	9	G	COG0148	Enolase	S3L9P2_9SPIO	0.601727	0.391311
c34541_g1_i1|m.111017		71.0509	7				U2KM41_TRELE	0.768208	0.390758
c60664_g1_i1|m.168477		51.5399	11				E7NSJ1_TREPH	0.437591	0.390617
c20793_g2_i2|m.76155		71.9406	5	J	COG0091	Ribosomal protein L22	M2S4H4_TREDN	0.390599	0.390599
c41684_g1_i1|m.126552	H	107.329	12				S3JXP3_TREMD	0.657152	0.390205
c49400_g1_i1|m.143803		58.8226	11	G	COG1109	Phosphomannomutase	E7NQ10_TREPH	1.4541	0.389824
c52921_g1_i1|m.151595		127.411	4				M2BWE5_TREDN	0.39829	0.38912
c54441_g1_i1|m.154601		49.4462	4	EP	COG0601	ABC-type dipeptide/oligopeptide/nickel transport systems, permease components	S3KCB2_TREDN	0.41143	0.387794
c24560_g1_i1|m.89462		24.9285	6	P	COG3221	ABC-type phosphate/phosphonate transport system, periplasmic component	S3JVN7_TREMD	0.929932	0.38736
c20212_g1_i2|m.70710		63.647	12	J	COG0539	Ribosomal protein S1	S3LLI7_TREDN	0.604792	0.386831
c6020_g1_i2|m.15735		69.1147	7				S3KC82_TREMD	0.386728	0.386728
c49508_g1_i1|m.144052		53.1207	7				S6A1E5_9SPIO	0.38611	0.38611
c17463_g1_i1|m.53519		187.699	10	P	COG0607	Rhodanese-related sulfurtransferase	S3JU05_TREMD	1.17707	0.385715
c14539_g1_i2|m.41040	VH	92.2401	16	J	COG0539	Ribosomal protein S1	S3L0A8_TREMD	0.45388	0.385556
c44179_g1_i1|m.132556		98.4179	7	G	COG0574	Phosphoenolpyruvate synthase/pyruvate phosphate dikinase	M2DJ24_TREDN	0.857966	0.38549
c19740_g1_i1|m.67135	H	146.912	18	J	COG0094	Ribosomal protein L5	M2D873_TREDN	0.544467	0.3851
c8515_g1_i1|m.22221		60.6794	7	J	COG0094	Ribosomal protein L5	S6A979_9SPIO	0.56878	0.3851
c27309_g1_i1|m.95171		68.6754	7				E7NYG0_TREPH	0.424323	0.382799
c8873_g1_i1|m.23144		35.6927	4				M2CD69_TREDN	0.854515	0.382181
c12282_g1_i1|m.32925		104.462	8				U2KR16_TRELE	1.2546	0.382137
c52347_g1_i1|m.150400		70.5602	10	P	COG3221	ABC-type phosphate/phosphonate transport system, periplasmic component	Q73N00_TREDE	0.578311	0.380295
c21369_g1_i1|m.81994		49.7901	8	E	COG0405	Gamma-glutamyltransferase	S3L5N5_9SPIO	0.380001	0.380001
c58210_g1_i1|m.163397		65.1192	9	J	COG0361	Translation initiation factor 1 (IF-1)	E7NQH9_TREPH	0.795125	0.378667
c43806_g1_i1|m.131722		79.5815	4	C	COG1757	Na+/H+ antiporter	E7NVS9_TREPH	0.487835	0.378488
c50273_g1_i1|m.145904		115.299	7	S	COG1262	Uncharacterized conserved protein	S3KQF8_TRESO	2.38071	0.378067
c2824_g1_i1|m.7070		179.05	11	R	COG1744	Uncharacterized ABC-type transport system, periplasmic component/surface lipoprotein	S3MC09_9SPIO	0.58114	0.377823
c33750_g1_i1|m.109496		1624.02	5				M2BQ20_TREDN	0.573155	0.376996
c19928_g1_i1|m.68405		60.0652	13	H	COG2978	Putative p-aminobenzoyl-glutamate transporter	S3LLY3_TREDN	0.621422	0.375803
c48407_g1_i1|m.141379		25.4428	4	C	COG4657	Predicted NADH:ubiquinone oxidoreductase, subunit RnfA	S3JUX4_TREMD	0.375342	0.375342
c20795_g1_i1|m.76169		183.628	8				S3KXN7_TREMD	1.08943	0.37516
c30903_g1_i1|m.103384		46.297	3	G	COG1879	ABC-type sugar transport system, periplasmic component	E7NUV6_TREPH	0.522785	0.375138
c26085_g1_i1|m.92672		36.4757	4	NT	COG0840	Methyl-accepting chemotaxis protein	C8PSE9_9SPIO	0.374473	0.374473
c43304_g1_i1|m.130564	VH	75.7333	14	NT	COG2201	Chemotaxis response regulator containing a CheY-like receiver domain and a methylesterase domain	E7NRQ6_TREPH	0.919662	0.372547
c31123_g1_i1|m.103887		58.819	4	T	COG0664	cAMP-binding proteins - catabolite gene activator and regulatory subunit of cAMP-dependent protein kinases	E7NQG9_TREPH	0.372469	0.372469
c11467_g1_i1|m.30183		212.68	7	E	COG4608	ABC-type oligopeptide transport system, ATPase component	M2DJI2_TREDN	0.597382	0.371667
c38216_g1_i1|m.119395		82.5627	6	J	COG0096	Ribosomal protein S8	E7NXI6_TREPH	0.371323	0.371323
c17442_g1_i1|m.53391		99.5413	7	G	COG1638	TRAP-type C4-dicarboxylate transport system, periplasmic component	E7NUB9_TREPH	1.10286	0.371248
c11306_g1_i1|m.29646		203.619	8				E7NV42_TREPH	0.600533	0.370605
c20876_g1_i1|m.77024	VH	67.6753	13	N	COG1344	Flagellin and related hook-associated proteins	S3JYJ0_TREMD	1.52066	0.370209
c22409_g1_i1|m.84550		35.3099	9				S3JXB1_TREMD	0.779185	0.36996
c7615_g1_i1|m.20081		85.0595	4	M	COG1292	Choline-glycine betaine transporter	E7NW96_TREPH	0.553069	0.369115
c10102_g1_i1|m.26213		45.9095	6				M2B3I8_TREDN	0.766617	0.368724
c58762_g1_i1|m.164584		48.1108	9	J:OU	COG0254:COG1585	Ribosomal protein L31:Membrane protein implicated in regulation of membrane protease activity	E7NVJ0_TREPH	1.26194	0.368561
c52626_g1_i1|m.150973		170.369	4	M	COG2088	Uncharacterized protein, involved in the regulation of septum location	S3JTN1_TREMD	0.642983	0.368135
c38199_g1_i1|m.119359		67.1002	15				S3LQ79_9SPIO	0.883429	0.367768
c58408_g1_i1|m.163828		56.6966	7	J	COG0441	Threonyl-tRNA synthetase	S3K8Y6_TREMD	0.36775	0.36775
c19379_g1_i2|m.64483	H	577.17	16				M2DEI9_TREDN	0.471861	0.367501
c12325_g1_i1|m.33090	H	80.6613	16				E7NR02_TREPH	1.23302	0.366948
c20876_g5_i1|m.77032		290.325	9	N	COG1344	Flagellin and related hook-associated proteins	S3KFT4_TREDN	1.79141	0.366318
c37302_g1_i1|m.117373		539.322	7				S3LF63_TREDN	0.631609	0.365385
c17690_g1_i1|m.54568	H	73.8987	10	E	COG1362	Aspartyl aminopeptidase	M2CAL5_TREDN	0.365179	0.365179
c37381_g1_i1|m.117556		47.2742	5	U	COG0341	Preprotein translocase subunit SecF	S3KBZ7_TREMD	0.365048	0.365048
c57215_g1_i1|m.161160		47.4938	6	EP	COG1173	ABC-type dipeptide/oligopeptide/nickel transport systems, permease components	M2DA77_TREDN	0.364274	0.364274
c57279_g1_i1|m.161313		104.553	10	O	COG3118	Thioredoxin domain-containing protein	M2CW02_TREDN	0.392394	0.364175
c52645_g1_i1|m.151013		36.5336	5				M2SM88_TREDN	0.532131	0.36378
c38216_g1_i1|m.119396		52.275	5	J	COG0097	Ribosomal protein L6P/L9E	E7NXI5_TREPH	0.793788	0.362856
c22715_g1_i1|m.85289		67.6996	9	L	COG0708	Exonuclease III	E7NSM2_TREPH	0.826148	0.362763
c10022_g1_i1|m.26037		69.7024	8	J	COG0336	tRNA-(guanine-N1)-methyltransferase	M2BQU7_TREDN	0.745567	0.361947
c34294_g1_i1|m.110532		44.3688	5	I	COG1022	Long-chain acyl-CoA synthetases (AMP-forming)	E7NW11_TREPH	0.482881	0.361815
c33800_g1_i1|m.109602		60.4026	7	EP	COG0601	ABC-type dipeptide/oligopeptide/nickel transport systems, permease components	S3JQ71_TREMD	0.613408	0.361665
c22240_g1_i1|m.84142		45.2675	4	C	COG1301	Na+/H+-dicarboxylate symporters	S3LJ25_TREDN	0.47521	0.36162
c18822_g2_i1|m.61079		85.2513	10	E	COG0626	Cystathionine beta-lyases/cystathionine gamma-synthases	E9S231_TREDN	1.06747	0.36076
c20793_g2_i2|m.76158		256.784	5	J	COG0185	Ribosomal protein S19	M2CVY3_TREDN	0.841129	0.36051
c52245_g1_i1|m.150192		90.101	2				S3JZS1_TREMD	0.529291	0.360032
c4588_g1_i1|m.12319		68.9829	8	C	COG1014	Pyruvate:ferredoxin oxidoreductase and related 2-oxoacid:ferredoxin oxidoreductases, gamma subunit	S3KH52_TREDN	0.967373	0.359667
c23414_g1_i1|m.86932		146.627	3	J	COG0197	Ribosomal protein L16/L10E	M2D879_TREDN	0.359637	0.359637
c15467_g1_i1|m.44417	H	63.7032	19				E7NSW9_TREPH	0.358583	0.358583
c50820_g1_i1|m.147139		61.7767	9				E7NQJ5_TREPH	0.358457	0.358457
c58389_g1_i1|m.163793		NA	0				S5ZKS6_9SPIO	0.357492	0.357492
c14726_g1_i1|m.41707		67.4818	6	C	COG4659	Predicted NADH:ubiquinone oxidoreductase, subunit RnfG	M2BFP1_TREDN	0.828417	0.357279
c268_g1_i1|m.648		58.9099	7	F	COG0504	CTP synthase (UTP-ammonia lyase)	S3KH45_TREDN	0.381718	0.357026
c32326_g1_i1|m.106486		44.0328	5				C8PR61_9SPIO	0.356322	0.356322
c14726_g1_i1|m.41708		64.8839	7	C	COG4658	Predicted NADH:ubiquinone oxidoreductase, subunit RnfD	S3KEL7_TREDN	0.713763	0.356247
c8155_g1_i1|m.21232		62.9604	7	J	COG0495	Leucyl-tRNA synthetase	M2DEM9_TREDN	0.934925	0.355507
c25040_g1_i1|m.90446		104.507	3	E	COG0786	Na+/glutamate symporter	M2CMS5_TREDN	0.35538	0.35538
c18875_g1_i1|m.61389		60.6977	7	E	COG2986	Histidine ammonia-lyase	S3KII2_TREDN	0.355309	0.355309
c18105_g1_i1|m.57051		942.027	5				S5ZLM0_9SPIO	1.3724	0.354907
c29367_g1_i1|m.99821		76.322	3	G	COG2211	Na+/melibiose symporter and related transporters	E7NSA1_TREPH	0.354488	0.354488
c9255_g1_i1|m.24105		86.039	1	J	COG0255	Ribosomal protein L29	U2KHT9_TRELE	0.739977	0.354178
c9842_g1_i1|m.25598		90.5986	5	P	COG2217	Cation transport ATPase	M2BV35_TREDN	0.669388	0.35348
c20448_g1_i1|m.72730	H	89.5742	11	J	COG0099	Ribosomal protein S13	M2DJ72_TREDN	0.424017	0.353349
c5991_g1_i1|m.15640		56.6897	11				U2M4V0_TRELE	0.529191	0.353141
c23942_g1_i1|m.88098		39.6718	9	N	COG1360	Flagellar motor protein	Q56332_TREPH	0.821658	0.352864
c6256_g1_i1|m.16541		121.107	8	E	COG0112	Glycine/serine hydroxymethyltransferase	Q73JA7_TREDE	1.46213	0.352555
c1272_g1_i2|m.3256		104.676	7				H7EJU3_9SPIO	0.352108	0.352108
c20793_g1_i1|m.76134	H	116.505	13	J	COG0091	Ribosomal protein L22	M2DHI3_TREDN	0.569599	0.351176
c2144_g1_i1|m.5317		130.123	8	E	COG0509	Glycine cleavage system H protein (lipoate-binding)	S6A8S1_9SPIO	0.462953	0.350727
c31943_g1_i1|m.105682		222.559	2	N	COG1344	Flagellin and related hook-associated proteins	U2LT80_TRELE	1.25139	0.350657
c28671_g1_i1|m.98162		86.2455	2				S3KBI4_TREMD	0.612485	0.349624
c20795_g2_i3|m.76180		57.3953	9				S3L9R3_9SPIO	1.06689	0.349402
c48295_g1_i1|m.141099		41.0517	12				S3KX42_TREMD	0.49219	0.349178
c3437_g1_i1|m.9062		136.505	9	S	COG1262	Uncharacterized conserved protein	S3LCT9_TREDN	0.957617	0.349168
c4047_g1_i1|m.10772		76.0085	8				E9S1H5_TREDN	0.40702	0.348793
c24809_g1_i1|m.89975		47.2112	6	U	COG0201	Preprotein translocase subunit SecY	S3JVB7_TREMD	1.19758	0.348638
c631_g1_i1|m.1700		31.2499	8				E7NTH1_TREPH	0.578014	0.348534
c59449_g1_i1|m.166032		213.119	7	N	COG1344	Flagellin and related hook-associated proteins	Q9ACJ7_9SPIO	1.25644	0.348333
c55278_g1_i1|m.156606	H	175.179	20				S3KTH0_TREMD	0.560053	0.348264
c18975_g1_i1|m.61926	H	114.594	20				S3KXN7_TREMD	1.43603	0.347831
c40175_g1_i1|m.123358		61.2212	8	E	COG0626	Cystathionine beta-lyases/cystathionine gamma-synthases	M2C5N3_TREDN	0.347605	0.347605
c46031_g1_i1|m.136546		25.9814	14	G	COG1653	ABC-type sugar transport system, periplasmic component	E7NWT7_TREPH	1.04017	0.347003
c17874_g1_i1|m.55671	H	157.536	14	GT	COG1762	Phosphotransferase system mannitol/fructose-specific IIA domain (Ntr-type)	S3KIR6_TREDN	0.483458	0.345403
c40552_g1_i1|m.124096		99.1492	5	C	COG0280	Phosphotransacetylase	S3JUR1_TREMD	0.344947	0.344947
c19312_g3_i1|m.64064	H	132.468	14	J	COG0227	Ribosomal protein L28	E7NSU7_TREPH	0.520194	0.344459
c17513_g1_i1|m.53742		64.0811	9	C	COG1951	Tartrate dehydratase alpha subunit/Fumarate hydratase class I, N-terminal domain	S3K7S9_TREDN	0.628285	0.344366
c16434_g1_i1|m.48437		98.1312	8	P	COG5266	ABC-type Co2+ transport system, periplasmic component	U2JZP3_TRELE	1.2026	0.343901
c47564_g1_i1|m.139519		45.5054	5	U	COG0342	Preprotein translocase subunit SecD	S3JUQ1_TREMD	0.343734	0.343734
c3042_g1_i1|m.7763		41.608	4	C	COG1301	Na+/H+-dicarboxylate symporters	S3K760_TREMD	0.343572	0.343572
c44057_g1_i1|m.132271		258.26	4	J	COG0098	Ribosomal protein S5	U2KID3_TRELE	0.389495	0.343312
c22100_g1_i1|m.83788		103.226	6				U2L3Q8_TRESO	0.537851	0.342863
c58475_g1_i1|m.163973		140.724	4				F8EYF4_TRECH	0.34238	0.34238
c18818_g1_i1|m.61028		55.914	7	J	COG0336	tRNA-(guanine-N1)-methyltransferase	S3LCJ4_9SPIO	0.359817	0.34218
c762_g1_i1|m.2008		68.8827	9	E	COG0747	ABC-type dipeptide transport system, periplasmic component	S3LF63_TREDN	0.538001	0.341431
c20448_g1_i1|m.72729	H	79.0403	12	J	COG0100	Ribosomal protein S11	M2D862_TREDN	0.434572	0.34119
c50646_g1_i1|m.146750		55.9325	2	E	COG1003	Glycine cleavage system protein P (pyridoxal-binding), C-terminal domain	S6A4C1_9SPIO	0.449823	0.340783
c5516_g1_i1|m.14481		52.3519	9				E7NQJ4_TREPH	0.372241	0.339898
c18953_g2_i1|m.61794		224.229	5				M2CHV3_TREDN	0.341522	0.339758
c36062_g1_i1|m.114517		69.1856	7	O	COG0545	FKBP-type peptidyl-prolyl cis-trans isomerases 1	S3KAW5_TREMD	0.806823	0.339729
c45233_g1_i1|m.134846		30.5548	5	C	COG1757	Na+/H+ antiporter	M2AWI2_TREDN	0.338341	0.338341
c23408_g1_i1|m.86918	H	63.4515	19	G	COG1653	ABC-type sugar transport system, periplasmic component	S3JTK4_TREMD	0.45219	0.338083
c4847_g1_i1|m.12985		100.112	8	J	COG0081	Ribosomal protein L1	S6A2T1_9SPIO	0.402502	0.337708
c6856_g1_i1|m.18278		78.3702	5	G	COG1638	TRAP-type C4-dicarboxylate transport system, periplasmic component	E9S6S7_TREDN	0.7293	0.337704
c1321_g1_i1|m.3366		73.0346	8	R	COG1744	Uncharacterized ABC-type transport system, periplasmic component/surface lipoprotein	S3KK98_TREDN	1.28178	0.336766
c4135_g1_i1|m.11015		48.4577	6				C8PMG0_9SPIO	1.05525	0.334906
c39245_g1_i1|m.121537		66.0948	6	P	COG2217	Cation transport ATPase	S5ZM18_9SPIO	0.334831	0.334831
c33401_g1_i1|m.108785	H	74.1287	11	N	COG1344	Flagellin and related hook-associated proteins	E7NYH5_TREPH	2.08231	0.334175
c8515_g1_i1|m.22226		143.579	2	J	COG0199	Ribosomal protein S14	E9S642_TREDN	0.550684	0.333436
c7953_g1_i1|m.20787		76.4551	8	K	COG0085	DNA-directed RNA polymerase, beta subunit/140 kD subunit	S3KHE1_TREDN	0.596984	0.33171
c34008_g1_i1|m.110007		72.2484	5				E7NQC6_TREPH	0.331602	0.331602
c15144_g1_i2|m.43340		89.9425	4				S3KKL8_TREDN	1.09331	0.331306
c20200_g1_i1|m.70612		136.454	11	E	COG3033	Tryptophanase	S6A8K6_9SPIO	1.26786	0.330973
c8721_g1_i1|m.22779		108.51	8	J	COG0522	Ribosomal protein S4 and related proteins	S3MF74_9SPIO	0.880425	0.330691
c26276_g1_i1|m.93074		73.2651	9	G	COG1653	ABC-type sugar transport system, periplasmic component	S3KCA0_TREMD	0.330382	0.330382
c13181_g1_i1|m.36170		30.2786	8				S3KL33_TREDN	0.776892	0.329737
c35494_g1_i1|m.113108		24.1404	18	S	COG4886	Leucine-rich repeat (LRR) protein	E7NXM0_TREPH	0.595491	0.329086
c43424_g1_i1|m.130842		176.321	4				E7CCI6_TREDN	0.354181	0.328818
c52321_g1_i1|m.150344		NA	0	R	COG0728	Uncharacterized membrane protein, putative virulence factor	E7NUF8_TREPH	0.328749	0.328749
c35657_g1_i1|m.113521		30.745	8	O	COG0443	Molecular chaperone	C8PQN8_9SPIO	0.605001	0.328674
c25413_g1_i1|m.91238		39.3645	4	U	COG0706	Preprotein translocase subunit YidC	S3JUQ5_TREMD	0.328452	0.328452
c50822_g1_i1|m.147143		56.734	7	J	COG0532	Translation initiation factor 2 (IF-2; GTPase)	C8PR23_9SPIO	1.22685	0.32824
c35620_g1_i1|m.113426	H	333.346	10	N	COG1344	Flagellin and related hook-associated proteins	E7NYH5_TREPH	1.79141	0.328011
c21190_g1_i1|m.81539		150.285	10	N	COG1344	Flagellin and related hook-associated proteins	U2KK55_TRELE	1.89567	0.328011
c20486_g1_i1|m.73047		90.1949	9	J	COG0244	Ribosomal protein L10	M2DEG2_TREDN	1.45072	0.327871
c31391_g1_i1|m.104529		41.3118	4				S3JVT0_TREMD	0.326421	0.326421
c20040_g2_i2|m.69339	H	149.52	10	J	COG0049	Ribosomal protein S7	M2DLA3_TREDN	0.848809	0.326248
c2950_g1_i2|m.7460		507.615	10	N	COG1344	Flagellin and related hook-associated proteins	S3LAB2_9SPIO	2.0435	0.326247
c18375_g2_i1|m.58517	H	324.282	20	N	COG1344	Flagellin and related hook-associated proteins	S3JYJ0_TREMD	2.04527	0.326247
c28232_g1_i1|m.97074	H	298.82	20	N	COG1344	Flagellin and related hook-associated proteins	E7NYH6_TREPH	2.04527	0.326247
c28232_g1_i1|m.97073	H	86.92	21	N	COG1344	Flagellin and related hook-associated proteins	E7NYH5_TREPH	2.04527	0.326247
c14586_g1_i1|m.41201	H	255.115	10	N	COG1344	Flagellin and related hook-associated proteins	S3JYJ0_TREMD	1.48759	0.326247
c17979_g1_i1|m.56281		60.527	12	C:C	COG1014:COG0674	Pyruvate:ferredoxin oxidoreductase and related 2-oxoacid:ferredoxin oxidoreductases, gamma subunit:Pyruvate:ferredoxin oxidoreductase and related 2-oxoacid:ferredoxin oxidoreductases, alpha subunit	M2B289_TREDN	0.80395	0.325981
c21699_g1_i1|m.82827		208.827	7				E7NUR1_TREPH	0.633554	0.325902
c31322_g1_i1|m.104358		69.9846	18				E7NTL3_TREPH	0.352258	0.325857
c7847_g1_i1|m.20553	H	139.044	18	C	COG1274	Phosphoenolpyruvate carboxykinase (GTP)	E7NPN8_TREPH	0.429211	0.325781
c49581_g1_i1|m.144229		52.9257	7	O	COG0326	Molecular chaperone, HSP90 family	E7NXX7_TREPH	0.325766	0.325766
c20826_g1_i1|m.76526	H	81.064	2	J	COG1841	Ribosomal protein L30/L7E	M2D867_TREDN	0.544226	0.325017
c20948_g4_i1|m.77916		61.4529	11	J	COG0480	Translation elongation factors (GTPases)	S3LB28_9SPIO	0.37341	0.324865
c46890_g1_i1|m.138232		46.395	4				E7NXZ2_TREPH	0.324287	0.324287
c8531_g1_i1|m.22259		52.4388	9				S3KVG1_TREMD	0.869642	0.324279
c18824_g1_i1|m.61113		104.57	7	J	COG0088	Ribosomal protein L4	M2SJI0_TREDN	0.75648	0.323688
c41561_g1_i1|m.126246	H	56.2623	14	I	COG2057	Acyl CoA:acetate/3-ketoacid CoA transferase, beta subunit	S3JTQ0_TREMD	1.05323	0.323657
c46299_g1_i1|m.137070		110.004	5	C	COG1282	NAD/NADP transhydrogenase beta subunit	M2BKY0_TREDN	0.946679	0.323365
c60126_g1_i1|m.167412		81.7624	7	L	COG2176	DNA polymerase III, alpha subunit (gram-positive type)	E7NQ11_TREPH	0.864364	0.323299
c15797_g1_i1|m.45697	H	65.5259	17	E	COG0626	Cystathionine beta-lyases/cystathionine gamma-synthases	S3K8Z5_TREDN	0.391465	0.322925
c30024_g1_i1|m.101368		64.0851	7	O	COG1219	ATP-dependent protease Clp, ATPase subunit	S3JSH9_TREMD	0.589381	0.322809
c50754_g1_i1|m.146998		58.6518	6	J	COG0154	Asp-tRNAAsn/Glu-tRNAGln amidotransferase A subunit and related amidases	S3K7W2_TREMD	0.322628	0.322628
c29721_g1_i1|m.100618		61.0995	10				E7NYE3_TREPH	0.503533	0.3215
c20826_g1_i1|m.76523	H	89.7555	14	J	COG0200	Ribosomal protein L15	S3KI25_TREDN	1.6442	0.321408
c53203_g1_i1|m.152209	H	107.462	11				E7NSE5_TREPH	0.983604	0.321165
c38971_g1_i1|m.120976		73.85	7	J	COG0231	Translation elongation factor P (EF-P)/translation initiation factor 5A (eIF-5A)	E7NQQ5_TREPH	0.942455	0.320934
c60143_g1_i1|m.167445		111.041	6				S3LGV2_TREDN	0.603442	0.3207
c52199_g1_i1|m.150086		43.0846	5	S	COG3247	Uncharacterized conserved protein	S3JTG6_TREMD	0.426587	0.31987
c12103_g1_i1|m.32283		91.8438	4				S3JSM9_TREMD	1.10774	0.319694
c13415_g1_i1|m.36947	H	169.059	21	J	COG1358	Ribosomal protein HS6-type (S12/L30/L7a)	NA	1.22958	0.319397
c1848_g1_i1|m.4612		31.8498	4	R	COG0728	Uncharacterized membrane protein, putative virulence factor	E7NUF8_TREPH	0.369821	0.318384
c5982_g1_i1|m.15623	H	151.873	17	J	COG1544	Ribosome-associated protein Y (PSrp-1)	S3JVU7_TREMD	0.682277	0.318204
c1348_g1_i1|m.3431		47.958	3				U2KHF4_TRELE	0.837764	0.318074
c915_g1_i1|m.2397		86.5544	8	N	COG1344	Flagellin and related hook-associated proteins	S6A8Z3_9SPIO	0.317485	0.317485
c56039_g1_i1|m.158463		27.2577	13	J	COG0018	Arginyl-tRNA synthetase	S3JSK0_TREMD	0.376349	0.317444
c11037_g1_i1|m.28748		179.56	12	J	COG0333	Ribosomal protein L32	S3JVT5_TREMD	0.317215	0.317215
c13867_g2_i1|m.38672		185.718	13	J	COG0333	Ribosomal protein L32	S3JVT5_TREMD	0.317215	0.317215
c19284_g1_i1|m.63898	H	312.305	16	J	COG0522	Ribosomal protein S4 and related proteins	M2CNB9_TREDN	0.955076	0.317111
c18280_g1_i1|m.57985		147.483	7				C8PMY9_9SPIO	0.316991	0.316991
c35629_g1_i1|m.113452		47.3334	5				U2MPA8_TRESO	1.31219	0.316919
c23998_g1_i1|m.88217		38.2902	13				S3KI42_TREDN	0.636569	0.315695
c19357_g2_i1|m.64338		113.65	3				F2NUP0_TRES6	0.315094	0.315094
c19824_g2_i1|m.67688		91.3802	9	E	COG3033	Tryptophanase	S3KFU6_TREDN	0.986714	0.31507
c9216_g1_i1|m.23992	H	122.733	19	E	COG1115	Na+/alanine symporter	E7NUW5_TREPH	0.681742	0.31478
c36089_g1_i1|m.114587		23.5053	8	NT	COG0840	Methyl-accepting chemotaxis protein	S3L022_TREMD	1.0745	0.313946
c5300_g1_i1|m.13992	H	92.0658	18				Q9RR47_TREPH	0.993317	0.313941
c49405_g1_i1|m.143812		32.9132	8	U	COG0342	Preprotein translocase subunit SecD	Q73PW4_TREDE	0.534923	0.313752
c17606_g1_i1|m.54188	H	45.1077	6	R	COG1579	Zn-ribbon protein, possibly nucleic acid-binding	S3LT82_9SPIO	0.904675	0.313075
c39943_g1_i1|m.122870		92.1936	5	G	COG1109	Phosphomannomutase	S3KYQ7_TREMD	0.31303	0.31303
c710_g1_i1|m.1881	H	103.42	19	P	COG3470	Uncharacterized protein probably involved in high-affinity Fe2+ transport	E7NPQ9_TREPH	0.443025	0.312801
c10877_g1_i1|m.28212	H	92.1692	13	P	COG0614	ABC-type Fe3+-hydroxamate transport system, periplasmic component	S5ZT94_9SPIO	1.04955	0.312501
c14270_g1_i1|m.40126		86.1568	9				Q73R90_TREDE	0.671654	0.312279
c21005_g1_i5|m.79040	H	93.2656	12				S3KZX9_TREMD	0.662936	0.312027
c36193_g1_i1|m.114849		111.4	2				S3JXX2_TREMD	0.311501	0.311501
c17743_g1_i1|m.54823		52.3383	6	R	COG3845	ABC-type uncharacterized transport systems, ATPase components	C8PR49_9SPIO	0.82454	0.311185
c40365_g1_i1|m.123737		38.0883	3	G	COG3833	ABC-type maltose transport systems, permease component	S3JTI4_TREMD	0.310879	0.310879
c18093_g1_i1|m.56981		104.486	10	C	COG1454	Alcohol dehydrogenase, class IV	S3K2E6_TREMA	0.721225	0.310803
c19693_g1_i2|m.66782	H	137.682	19	E	COG0334	Glutamate dehydrogenase/leucine dehydrogenase	E7NSH6_TREPH	1.46925	0.310663
c41330_g1_i1|m.125665		105.334	7	M	COG2088	Uncharacterized protein, involved in the regulation of septum location	S3JTN1_TREMD	0.407973	0.310587
c15400_g1_i1|m.44204	H	111.851	12	J	COG0231	Translation elongation factor P (EF-P)/translation initiation factor 5A (eIF-5A)	E9S6N0_TREDN	0.388661	0.31053
c20050_g2_i1|m.69439		69.977	11	S	COG1262	Uncharacterized conserved protein	M2AJW8_TREDN	0.360429	0.310449
c20320_g2_i1|m.71612	H	129.787	14				S6A3K1_9SPIO	0.592154	0.310373
c5996_g1_i1|m.15660		116.631	5				S3LC71_9SPIO	0.538653	0.309919
c16304_g1_i1|m.47805		128.949	8	J	COG0103	Ribosomal protein S9	S3LC45_9SPIO	1.33857	0.309914
c16724_g1_i1|m.49846		43.3462	9	E:R	COG0747:COG4533	ABC-type dipeptide transport system, periplasmic component:ABC-type uncharacterized transport system, periplasmic component	U2LYE5_TRELE	0.907695	0.309663
c9883_g1_i1|m.25683		89.3424	5	J	COG1236	Predicted exonuclease of the beta-lactamase fold involved in RNA processing	E7NQI7_TREPH	0.542	0.3094
c25152_g1_i1|m.90669		63.8945	2				C8PSD6_9SPIO	0.897043	0.309385
c17496_g1_i1|m.53662	H	113.338	11	G	COG0057	Glyceraldehyde-3-phosphate dehydrogenase/erythrose-4-phosphate dehydrogenase	S3L9V6_9SPIO	0.676468	0.309122
c21080_g1_i2|m.80483	H	388.8	18				S3KJE6_TREDN	1.34171	0.308313
c13749_g1_i1|m.38273		218.049	6	O	COG0234	Co-chaperonin GroES (HSP10)	M2CY89_TREDN	0.676189	0.30811
c23540_g1_i1|m.87199	H	129.338	10	K	COG1758	DNA-directed RNA polymerase, subunit K/omega	S3K7V6_TREMD	0.307853	0.307853
c20876_g4_i1|m.77030	H	271.589	20	N	COG1344	Flagellin and related hook-associated proteins	M2DBI1_TREDN	1.81938	0.307794
c20876_g4_i2|m.77033	H	283.074	19	N	COG1344	Flagellin and related hook-associated proteins	M2DBI1_TREDN	1.81938	0.307794
c38370_g1_i1|m.119716		54.4135	11	C	COG0584	Glycerophosphoryl diester phosphodiesterase	E7NVV5_TREPH	0.307728	0.307728
c28096_g1_i1|m.96711		43.7418	13	N	COG1291	Flagellar motor component	S3JV13_TREMD	1.98226	0.30764
c20598_g3_i1|m.74088		121.4	12	N	COG1406	Predicted inhibitor of MCP methylation, homolog of CheC	S3JQ51_TREMD	0.307087	0.307087
c16066_g2_i1|m.46832	H	64.9435	16	J	COG0049	Ribosomal protein S7	E7NUI6_TREPH	0.887002	0.3053
c26991_g1_i1|m.94548	H	85.3875	10	G	COG3839	ABC-type sugar transport systems, ATPase components	S3JTD3_TREMD	0.5057	0.304864
c19370_g1_i2|m.64405		104.186	4				U1F7N0_TRESO	0.452737	0.304817
c19370_g1_i1|m.64401		99.4927	7				U1F7N0_TRESO	1.25002	0.304817
c22511_g1_i1|m.84798		33.9469	15	G	COG1653	ABC-type sugar transport system, periplasmic component	S3JQZ5_TREMD	0.849753	0.304658
c20795_g2_i1|m.76172		84.6514	8				S3L9R3_9SPIO	1.06689	0.304554
c39363_g1_i1|m.121746		87.101	2				M2C5V5_TREDN	0.323822	0.304239
c59849_g1_i1|m.166852		26.5554	5				E7NUY1_TREPH	0.491605	0.304057
c17632_g1_i1|m.54321		124.033	11				M1EWC7_TREDN	0.593927	0.303969
c20793_g2_i2|m.76151		115.391	8	J	COG0092	Ribosomal protein S3	M2DJ87_TREDN	1.06009	0.303921
c3645_g1_i1|m.9736		220.645	5				S3LPU3_9SPIO	0.395206	0.303541
c49693_g1_i1|m.144498		91.7278	6	S	COG4443	Uncharacterized protein conserved in bacteria	M2BQP6_TREDN	0.31059	0.303269
c20486_g1_i1|m.73051		65.467	9	J	COG0222	Ribosomal protein L7/L12	M2DCN6_TREDN	0.303045	0.303045
c18953_g3_i1|m.61795		108.841	8	K	COG1609	Transcriptional regulators	S6A1W7_9SPIO	0.379506	0.302716
c38985_g1_i1|m.121000		53.395	6	M	COG0768	Cell division protein FtsI/penicillin-binding protein 2	E7NVF2_TREPH	0.617753	0.302693
c36126_g1_i1|m.114682		79.6557	15				S3K9Z3_TREMD	1.21294	0.302128
c56370_g1_i1|m.159238		23.9252	5	G	COG1172	Ribose/xylose/arabinose/galactoside ABC-type transport systems, permease components	E7NT53_TREPH	0.742917	0.30173
c18824_g1_i1|m.61118		549.337	6	J	COG0090	Ribosomal protein L2	M2CBH8_TREDN	0.301435	0.301435
c20266_g1_i1|m.71118	H	67.8034	14	C	COG3288	NAD/NADP transhydrogenase alpha subunit	M2BGY8_TREDN	0.311917	0.301044
c35913_g1_i1|m.114156		62.7737	6	R	COG2252	Permeases	M2QNW4_TREDN	0.300971	0.300971
c16287_g1_i2|m.47740		151.04	6	EP	COG1173	ABC-type dipeptide/oligopeptide/nickel transport systems, permease components	S3LFJ9_TREDN	0.326156	0.300853
c17859_g1_i1|m.55583		122.705	8				M2BJ33_TREDN	0.59409	0.300845
c47592_g1_i1|m.139568		64.9771	11				S3JST7_TREMD	0.767471	0.300452
c6331_g1_i1|m.16796		78.7553	8				C8PMR6_9SPIO	1.19446	0.30029
c20793_g2_i2|m.76159		235.829	5	J	COG0255	Ribosomal protein L29	S6A262_9SPIO	0.767894	0.30012
c16803_g1_i1|m.50255		125.855	7				E9S2E0_TREDN	1.23656	0.300014
c13867_g1_i1|m.38667		106.013	6	J	COG0333	Ribosomal protein L32	S3JVT5_TREMD	0.317215	0.299616
c20149_g1_i1|m.70265	H	67.1683	7	M	COG2885	Outer membrane protein and related peptidoglycan-associated (lipo)proteins	M2BTN1_TREDN	1.5376	0.298166
c27435_g1_i1|m.95424		91.762	8				E7NTA0_TREPH	0.609862	0.297114
c12892_g1_i1|m.35236	H	88.7414	18	G	COG0057	Glyceraldehyde-3-phosphate dehydrogenase/erythrose-4-phosphate dehydrogenase	V5WHF4_9SPIO	0.296817	0.296817
c21439_g1_i1|m.82195		39.5302	5				S3KT20_TREDN	1.12943	0.29655
c48791_g1_i1|m.142311		112.686	7	GT	COG1762	Phosphotransferase system mannitol/fructose-specific IIA domain (Ntr-type)	S3LPN7_9SPIO	0.459514	0.296458
c16487_g1_i1|m.48655		110.233	8	J	COG0233	Ribosome recycling factor	M2D3M0_TREDN	1.01888	0.296402
c29969_g1_i1|m.101234		52.2715	13	E	COG0405	Gamma-glutamyltransferase	S3M9R4_9SPIO	0.842023	0.296214
c46193_g1_i1|m.136879		112.98	7				C8PSM9_9SPIO	1.36074	0.295642
c33162_g1_i1|m.108264	H	53.881	6				S3JST7_TREMD	0.815614	0.295529
c56737_g1_i1|m.160095		87.3332	5	S	COG4254	Uncharacterized protein conserved in bacteria	E9S469_TREDN	0.977602	0.295513
c49859_g1_i1|m.144903		87.8327	11	S	COG1432	Uncharacterized conserved protein	E7NWP7_TREPH	0.295219	0.295219
c19387_g1_i1|m.64530	H	83.0536	15	C	COG0716	Flavodoxins	S3KJH0_TREDN	0.642736	0.294027
c19387_g1_i2|m.64533		163.778	10	C	COG0716	Flavodoxins	S3LAU8_9SPIO	0.41514	0.294027
c48622_g1_i1|m.141910		34.4163	10				S3JUK5_TREMD	1.04931	0.293297
c33371_g1_i1|m.108725		60.8897	3	C	COG0348	Polyferredoxin	S3KW39_TREDN	0.293169	0.293169
c33412_g1_i1|m.108803	H	279.575	19	O	COG0234	Co-chaperonin GroES (HSP10)	E7NT47_TREPH	0.53337	0.293075
c59489_g1_i1|m.166123		75.2645	4				Q73RR7_TREDE	0.29299	0.29299
c41968_g1_i1|m.127267		82.3294	8	J	COG0268	Ribosomal protein S20	S3JTX7_TREMD	1.19869	0.29285
c23948_g1_i1|m.88112		60.0399	9	NT	COG1352	Methylase of chemotaxis methyl-accepting proteins	H7EIC4_9SPIO	0.292738	0.292738
c58760_g1_i1|m.164579		70.0717	3				S3JWB8_TREMD	0.830969	0.292666
c11907_g1_i1|m.31631	H	230.833	20				E7NVJ9_TREPH	0.480797	0.292208
c37122_g1_i1|m.116988		68.0436	12				E7NYM5_TREPH	0.380294	0.291978
c2845_g1_i1|m.7143		46.0916	11	C	COG1454	Alcohol dehydrogenase, class IV	E7NR96_TREPH	0.577465	0.290592
c12845_g1_i1|m.35075		69.5147	10	R	COG0313	Predicted methyltransferases	M2C2G4_TREDN	1.04762	0.2904
c28338_g1_i1|m.97329		133.893	3				M2DB60_TREDN	0.290285	0.290285
c55323_g1_i1|m.156729		71.1698	5				S3LC71_9SPIO	1.24182	0.290244
c8663_g1_i1|m.22613		79.4189	7				E7NR48_TREPH	0.483554	0.290222
c14187_g1_i1|m.39838		58.7056	7	NT	COG0643	Chemotaxis protein histidine kinase and related kinases	C8PLV1_9SPIO	1.69255	0.289754
c39797_g1_i1|m.122588		148.5	7	J	COG0222	Ribosomal protein L7/L12	K4I732_TREPL	0.52154	0.289681
c20170_g1_i1|m.70376		83.6955	10	E	COG0078	Ornithine carbamoyltransferase	S3KZ67_TREMD	0.640399	0.289506
c19198_g1_i1|m.63304		62.7883	19	G	COG0580	Glycerol uptake facilitator and related permeases (Major Intrinsic Protein Family)	E7NUG3_TREPH	0.506022	0.28938
c20967_g2_i2|m.78213		65.7184	14	E	COG3033	Tryptophanase	S3KD68_TREDN	0.872588	0.289358
c52405_g1_i1|m.150516	H	82.5556	10	KT	COG3829	Transcriptional regulator containing PAS, AAA-type ATPase, and DNA-binding domains	E7NWF2_TREPH	0.289089	0.289089
c31352_g1_i1|m.104430		60.5163	7				S3K8T8_TREMD	0.552412	0.288718
c11551_g1_i2|m.30530		140.492	4				M2CC13_TREDN	0.824841	0.288443
c20050_g2_i2|m.69440		90.0505	12	S	COG1262	Uncharacterized conserved protein	M2AJW8_TREDN	0.288277	0.288277
c24171_g1_i1|m.88609		81.3843	6				E7NW51_TREPH	0.377341	0.287844
c39445_g1_i1|m.121890		60.2726	9	NT	COG0643	Chemotaxis protein histidine kinase and related kinases	E7NRQ9_TREPH	0.745805	0.287261
c51003_g1_i1|m.147516		50.7184	8				C8PR81_9SPIO	0.286639	0.286639
c7097_g1_i1|m.18862		54.4264	9	F	COG0563	Adenylate kinase and related kinases	E7NTZ8_TREPH	0.305799	0.286588
c18681_g1_i1|m.60336		58.0098	9	V	COG2274	ABC-type bacteriocin/lantibiotic exporters, contain an N-terminal double-glycine peptidase domain	S3KEN1_TREDN	0.380939	0.286518
c28370_g1_i1|m.97414		22.7839	8	EP	COG0601	ABC-type dipeptide/oligopeptide/nickel transport systems, permease components	S3L992_9SPIO	0.286066	0.286066
c11126_g1_i1|m.29020		118.403	5	C	COG3288	NAD/NADP transhydrogenase alpha subunit	M2C0K6_TREDN	0.305621	0.285935
c20348_g1_i3|m.71880		49.4256	11	R	COG1744	Uncharacterized ABC-type transport system, periplasmic component/surface lipoprotein	S3KK98_TREDN	1.37086	0.285851
c375_g1_i1|m.966		62.3806	10	F	COG0213	Thymidine phosphorylase	Q73KM6_TREDE	0.300407	0.285701
c39734_g1_i1|m.122455		52.8085	6				S3JVP8_TREMD	0.285367	0.285367
c19966_g1_i1|m.68726		43.3567	14	F	COG0737	5'-nucleotidase/2',3'-cyclic phosphodiesterase and related esterases	M2BNF4_TREDN	1.34994	0.28535
c2139_g1_i1|m.5298		113.977	6	J	COG0594	RNase P protein component	S3MBS8_9SPIO	0.722644	0.284735
c18608_g1_i1|m.59875		71.9851	11				S3JVM7_TREMD	1.06169	0.284308
c23337_g1_i1|m.86753		46.2322	16	C	COG1883	Na+-transporting methylmalonyl-CoA/oxaloacetate decarboxylase, beta subunit	E7NST7_TREPH	0.284264	0.284264
c60138_g1_i1|m.167436	H	77.5103	15	J	COG0244	Ribosomal protein L10	S3KVV4_TREMD	0.432727	0.284239
c27726_g1_i1|m.96001		83.1334	7	C	COG0281	Malic enzyme	S3JX54_TREMD	0.362403	0.283963
c28717_g1_i1|m.98279		82.8497	7	G	COG1653	ABC-type sugar transport system, periplasmic component	F4LNA6_TREBD	0.283505	0.283505
c4060_g1_i1|m.10802		29.9263	7				S3KZE8_TREDN	0.358803	0.283342
c15825_g1_i1|m.45798		96.0594	5				F5Y7B7_TREAZ	0.283253	0.283253
c32000_g1_i1|m.105803		43.7136	5	P	COG1108	ABC-type Mn2+/Zn2+ transport systems, permease components	E7NXQ8_TREPH	0.714415	0.282986
c45633_g1_i1|m.135679		57.0039	12	R	COG0313	Predicted methyltransferases	E7NX88_TREPH	0.343021	0.282774
c20287_g1_i1|m.71294	H	131.573	13				S3KH52_TREDN	0.772441	0.282489
c44707_g1_i1|m.133697		137.857	7	S	COG3976	Uncharacterized protein conserved in bacteria	S3K0P1_TREMA	0.928013	0.282085
c39664_g1_i1|m.122329		56.5543	8	C	COG0282	Acetate kinase	E7NY80_TREPH	0.294339	0.281682
c21095_g1_i1|m.80791		66.5485	11	J	COG0050	GTPases - translation elongation factors	S3L8Z1_9SPIO	0.965103	0.280663
c57446_g1_i1|m.161681	H	75.1513	15	C	COG1454	Alcohol dehydrogenase, class IV	E7NWA5_TREPH	1.11846	0.280651
c21828_g1_i1|m.83157		58.3136	11	E	COG0626	Cystathionine beta-lyases/cystathionine gamma-synthases	S3K8Z5_TREDN	0.437035	0.280593
c18850_g1_i1|m.61271		56.1294	7	K	COG0085	DNA-directed RNA polymerase, beta subunit/140 kD subunit	S3JVP2_TREMD	0.870169	0.280414
c45731_g1_i1|m.135896		52.003	5				S3JXY6_TREMD	1.12638	0.279521
c20040_g1_i1|m.69336	H	70.176	12	J	COG0049	Ribosomal protein S7	S3KVW1_TREMD	0.887002	0.278829
c10093_g1_i1|m.26176		72.3034	15				S3K8B9_TREMD	0.278274	0.278274
c13867_g2_i1|m.38670		107.666	14	IQ	COG0236	Acyl carrier protein	S3KCZ2_TREMD	0.278221	0.278221
c8063_g1_i1|m.21030		70.61	14	G	COG0191	Fructose/tagatose bisphosphate aldolase	E7NSW7_TREPH	0.277829	0.277829
c19131_g1_i1|m.62875		217.601	9	E	COG3033	Tryptophanase	M2BH18_TREDN	1.29599	0.27773
c54717_g1_i1|m.155190		61.795	4	R	COG4239	ABC-type uncharacterized transport system, permease component	M2ACI1_TREDN	0.653606	0.277292
c26979_g1_i1|m.94524	H	94.5926	8				S3JWQ8_TREMD	0.277253	0.277253
c7694_g1_i1|m.20249		116.626	6	E	COG0747	ABC-type dipeptide transport system, periplasmic component	S3LF63_TREDN	1.1035	0.276658
c17632_g1_i2|m.54323		61.1606	8				M1JJK3_TREDN	0.492484	0.276384
c20149_g1_i1|m.70264	H	92.5671	16				M2DK93_TREDN	0.665248	0.275742
c6713_g1_i1|m.17852		57.5316	7				M2RLG8_TREDN	0.648424	0.275405
c13440_g1_i1|m.37050		76.6993	6	J	COG0522	Ribosomal protein S4 and related proteins	S6A7T9_9SPIO	0.82597	0.275017
c16497_g1_i1|m.48703		45.8631	11				S5ZZL3_9SPIO	0.274771	0.274771
c18829_g1_i1|m.61168	H	71.047	11	F	COG2759	Formyltetrahydrofolate synthetase	M2DFJ1_TREDN	0.768348	0.274687
c8605_g1_i1|m.22461		41.2324	5	F	COG0737	5'-nucleotidase/2',3'-cyclic phosphodiesterase and related esterases	E7NXA0_TREPH	0.415595	0.27465
c3271_g1_i1|m.8540		104.521	7	N	COG1749	Flagellar hook protein FlgE	S3KV39_TREMD	0.274404	0.274404
c12005_g1_i1|m.31970		44.163	7	S	COG4254	Uncharacterized protein conserved in bacteria	S3KTI3_TREMD	0.435335	0.27392
c8753_g1_i1|m.22884		73.2341	10	S	COG3007	Uncharacterized paraquat-inducible protein B	S3KBP8_TREDN	0.777514	0.273096
c30562_g1_i1|m.102604		51.3623	7	C	COG4659	Predicted NADH:ubiquinone oxidoreductase, subunit RnfG	M2CBB1_TREDN	0.902489	0.272693
c19312_g1_i2|m.64063	H	168.95	8	J	COG0227	Ribosomal protein L28	E9S6P9_TREDN	0.272571	0.272571
c20539_g1_i1|m.73547	H	62.3969	15	O	COG0492	Thioredoxin reductase	Q73PQ4_TREDE	0.691612	0.272201
c19124_g2_i1|m.62817		27.4735	8	R	COG2252	Permeases	S3JZ83_TREMD	0.334028	0.271911
c16435_g1_i1|m.48439		51.7801	9	G	COG0057	Glyceraldehyde-3-phosphate dehydrogenase/erythrose-4-phosphate dehydrogenase	S3L148_TREMA	0.376734	0.271155
c43271_g1_i1|m.130482	H	67.8376	17	NT	COG2201	Chemotaxis response regulator containing a CheY-like receiver domain and a methylesterase domain	S3K7C4_TREMD	1.18978	0.27078
c51599_g1_i1|m.148806		70.5255	6				S3KEZ0_TREDN	0.347097	0.270682
c22267_g1_i1|m.84210		95.2473	7	J	COG0099	Ribosomal protein S13	M2DJ72_TREDN	0.424017	0.270593
c17677_g1_i1|m.54524		106.499	11	J	COG0480	Translation elongation factors (GTPases)	S3KSL5_TREDN	0.596362	0.269527
c21702_g1_i1|m.82833	H	52.4828	17	M	COG2885	Outer membrane protein and related peptidoglycan-associated (lipo)proteins	S3L052_TREMD	0.781351	0.268908
c38531_g1_i1|m.120062		55.688	5	K	COG1522	Transcriptional regulators	S3JQ67_TREMD	0.641238	0.26871
c5669_g1_i1|m.14818		45.1986	5	O	COG0465	ATP-dependent Zn proteases	M2BWL7_TREDN	0.268562	0.268562
c22904_g1_i1|m.85745		71.2634	5	P	COG1283	Na+/phosphate symporter	M2CL27_TREDN	0.26808	0.26808
c1208_g1_i1|m.3106	H	107.721	11				S3JQ41_TREMD	0.267935	0.267935
c41496_g1_i1|m.126069		105.386	4	E	COG2008	Threonine aldolase	E7NSI4_TREPH	0.886545	0.267914
c43136_g1_i1|m.130169		66.3508	6	J	COG0050	GTPases - translation elongation factors	M2C021_TREDN	0.267897	0.267897
c6358_g1_i1|m.16891	H	90.8241	19	O	COG0450	Peroxiredoxin	E7NVQ8_TREPH	0.520339	0.267743
c34635_g1_i1|m.111211		58.9185	2	F	COG2233	Xanthine/uracil permeases	S3JW56_TREMD	0.764497	0.266305
c46675_g1_i1|m.137837	H	101.453	16	T	COG1551	Carbon storage regulator (could also regulate swarming and quorum sensing)	E7NYE7_TREPH	0.37241	0.266301
c5467_g1_i1|m.14369		80.0713	7				S3KGE1_TREDN	0.266292	0.266292
c52142_g1_i1|m.149954		79.5313	3	C	COG3808	Inorganic pyrophosphatase	S3JYB1_TREMD	0.266189	0.266189
c49201_g1_i1|m.143340		76.9062	8	R	COG1418	Predicted HD superfamily hydrolase	S3KA14_TREMD	0.538059	0.265604
c15102_g1_i1|m.43203		62.32	2				E9S330_TREDN	0.265539	0.265539
c44373_g1_i1|m.132949		NA	0				S3JX53_TREMD	0.265457	0.265457
c29624_g1_i1|m.100401	H	87.1925	18	M	COG2885	Outer membrane protein and related peptidoglycan-associated (lipo)proteins	E7NUK3_TREPH	1.44666	0.264759
c18839_g1_i1|m.61221		114.345	7				S3KD66_TREDN	1.00931	0.264035
c18839_g1_i2|m.61222		101.997	7				S3KD66_TREDN	1.00931	0.264035
c51616_g1_i1|m.148841		47.1559	8				S3JY96_TREMD	0.26403	0.26403
c20055_g1_i1|m.69477		357.956	9				S3KGE1_TREDN	1.31834	0.263949
c16381_g1_i1|m.48192	H	530.385	19	O	COG0234	Co-chaperonin GroES (HSP10)	S3KZ22_TREMD	1.05702	0.263775
c30390_g1_i1|m.102215		67.9233	7	J	COG0290	Translation initiation factor 3 (IF-3)	E7NU68_TREPH	0.588128	0.263504
c43461_g1_i1|m.130922		63.448	5	E	COG2309	Leucyl aminopeptidase (aminopeptidase T)	E7NTD8_TREPH	0.277926	0.262623
c20793_g2_i2|m.76153		109.512	6	J	COG0090	Ribosomal protein L2	M2CBH8_TREDN	0.548454	0.261548
c18153_g1_i1|m.57275		98.5639	7	G	COG2182	Maltose-binding periplasmic proteins/domains	S3KTM5_TREMD	0.844091	0.261493
c49489_g1_i1|m.143999		33.626	6	P	COG1283	Na+/phosphate symporter	E7NWF7_TREPH	0.796728	0.26125
c758_g1_i1|m.1997		NA	0				M2S039_TREDN	0.979876	0.261086
c39176_g1_i1|m.121400		134.127	5				S3JZ38_TREMD	1.31095	0.260929
c50096_g1_i1|m.145486		38.1191	10				E7NWZ8_TREPH	0.260755	0.260755
c5817_g1_i1|m.15128		82.042	5				S3KY18_TREMD	0.260107	0.260107
c30848_g1_i1|m.103262		37.687	6	C	COG1269	Archaeal/vacuolar-type H+-ATPase subunit I	M2D3N9_TREDN	0.941267	0.258918
c60983_g1_i1|m.169088		71.673	10	M	COG1664	Integral membrane protein CcmA involved in cell shape determination	E7NY39_TREPH	0.258702	0.258702
c57489_g1_i1|m.161777	H	134.213	17				E7NX89_TREPH	0.592041	0.258659
c18197_g1_i1|m.57497		46.863	9	G	COG1653	ABC-type sugar transport system, periplasmic component	S3L880_9SPIO	0.896425	0.258354
c18753_g1_i2|m.60657		77.1866	5	S	COG1262	Uncharacterized conserved protein	E9S1W9_TREDN	0.594249	0.257822
c58245_g1_i1|m.163476		39.6725	2				S5ZZ12_9SPIO	0.456974	0.257813
c44990_g1_i1|m.134283		NA	0	P	COG0619	ABC-type cobalt transport system, permease component CbiQ and related transporters	S3KAR6_TREMD	0.611581	0.257739
c17515_g1_i1|m.53747	H	208.304	17				S3JPX8_TRESO	0.257495	0.257495
c19418_g1_i1|m.64738		63.629	2	J	COG0539	Ribosomal protein S1	C8PN55_9SPIO	1.12696	0.257302
c19011_g1_i1|m.62196	H	35.8803	17	ER	COG0591	Na+/proline symporter	S3KW03_TREMD	0.574037	0.257272
c56514_g1_i1|m.159574		23.8337	6	C	COG3808	Inorganic pyrophosphatase	S3JYB1_TREMD	0.615851	0.257194
c18408_g1_i1|m.58747	H	84.888	20	R	COG1744	Uncharacterized ABC-type transport system, periplasmic component/surface lipoprotein	E7NTC8_TREPH	1.5431	0.257176
c42572_g1_i1|m.128791		94.2281	8	J	COG0050	GTPases - translation elongation factors	S3KZL9_TREMD	0.257093	0.257093
c14853_g1_i1|m.42230		192.925	6				S3JUA2_TREMD	0.744408	0.257051
c21095_g1_i7|m.80832	H	170.584	14	J	COG0050	GTPases - translation elongation factors	C8PP88_9SPIO	0.25635	0.25635
c20791_g1_i4|m.76121	H	264.844	15				E7NRV9_TREPH	1.0027	0.256052
c2742_g1_i1|m.6890		50.3734	14				S3KVG1_TREMD	0.707252	0.254953
c46251_g1_i1|m.136983		98.3938	9				E7NUG1_TREPH	0.275562	0.254393
c20648_g2_i1|m.74504	H	59.4986	15	J	COG0806	RimM protein, required for 16S rRNA processing	M2CVM9_TREDN	0.578005	0.254233
c21392_g1_i1|m.82070		230.403	8	N	COG1406	Predicted inhibitor of MCP methylation, homolog of CheC	S3KCJ0_TREDN	0.379398	0.254196
c17323_g1_i2|m.52802		65.7386	9	N	COG1406	Predicted inhibitor of MCP methylation, homolog of CheC	S3KCJ0_TREDN	0.379398	0.254196
c17323_g1_i1|m.52799		76.2639	7	N	COG1406	Predicted inhibitor of MCP methylation, homolog of CheC	S3KCJ0_TREDN	0.379398	0.254196
c24050_g1_i1|m.88343		57.2347	6				S3KVG1_TREMD	0.968496	0.254059
c6196_g1_i1|m.16330		127.935	7				S3KBM4_TREDN	1.16028	0.253823
c61340_g1_i1|m.169777		38.122	4	F	COG0208	Ribonucleotide reductase, beta subunit	S3K2K4_TREMA	0.253611	0.253611
c48509_g1_i1|m.141645	H	91.8729	11				S3JRA2_TREMD	0.43794	0.253453
c11142_g1_i1|m.29079		71.3231	9	I	COG1947	4-diphosphocytidyl-2C-methyl-D-erythritol 2-phosphate synthase	S3KBN1_TREDN	0.696086	0.253049
c27167_g1_i1|m.94892		78.916	2				S3LBE6_9SPIO	0.298384	0.25271
c57348_g1_i1|m.161472		60.5556	7				E7NSV7_TREPH	0.252707	0.252707
c56972_g1_i1|m.160619		46.053	6				S3LK42_TREDN	1.40559	0.252486
c21048_g1_i1|m.79652	H	92.8718	18	E	COG0403	Glycine cleavage system protein P (pyridoxal-binding), N-terminal domain	S3KUD5_TREDN	0.750522	0.252125
c45920_g1_i1|m.136302		146.655	6	NT	COG1352	Methylase of chemotaxis methyl-accepting proteins	C8PLV3_9SPIO	0.331094	0.251905
c45847_g1_i1|m.136146		52.0523	4				E7NQQ2_TREPH	0.251556	0.251556
c6304_g1_i2|m.16707		70.6985	6	G	COG0469	Pyruvate kinase	S3KBS0_TREMD	0.820831	0.251514
c21809_g1_i1|m.83118		41.376	3	S	COG3762	Predicted membrane protein	E9S2V0_TREDN	0.681584	0.251059
c14184_g1_i1|m.39835	H	183.067	18	E	COG3033	Tryptophanase	E7NQS5_TREPH	0.337234	0.251025
c26238_g1_i1|m.93001		127.062	2				E7NRA8_TREPH	0.251007	0.251007
c19986_g1_i2|m.68924	H	83.872	8	IQ	COG0236	Acyl carrier protein	M2DLC1_TREDN	0.290062	0.250955
c48540_g1_i1|m.141724		66.6835	2				E7NX76_TREPH	0.433786	0.250492
c48742_g1_i1|m.142189		90.1215	6	N	COG1558	Flagellar basal body rod protein	E7NQ82_TREPH	0.256836	0.250022
c32312_g1_i1|m.106456		105.941	5				S3LB17_9SPIO	1.43403	0.249936
c14321_g1_i1|m.40319		65.4876	10	K	COG0782	Transcription elongation factor	S3KF40_TREDN	1.41095	0.249714
c32588_g1_i1|m.107028		110.858	3				S3JX94_TREMD	0.570245	0.249547
c13995_g1_i1|m.39108		559.795	5				S3LK23_TREDN	0.581872	0.249473
c42775_g1_i1|m.129281		89.0556	5	E	COG0549	Carbamate kinase	E7NY85_TREPH	0.386668	0.249076
c37919_g1_i1|m.118743		71.8426	7	NT	COG0643	Chemotaxis protein histidine kinase and related kinases	M2S2G6_TREDN	0.248518	0.248518
c18575_g1_i1|m.59692	H	150.669	12	E	COG0626	Cystathionine beta-lyases/cystathionine gamma-synthases	S3KZJ3_TREDN	0.248339	0.248339
c58033_g1_i1|m.163004	H	87.7867	9	J	COG0227	Ribosomal protein L28	E7NSU7_TREPH	0.283768	0.248269
c8204_g1_i1|m.21340		64.655	7				E7NYM3_TREPH	0.734042	0.247791
c38019_g1_i1|m.118964	H	90.1513	18	J	COG1825	Ribosomal protein L25 (general stress protein Ctc)	E7NS24_TREPH	0.251114	0.247309
c13808_g1_i1|m.38471	H	116.237	12	NT	COG2201	Chemotaxis response regulator containing a CheY-like receiver domain and a methylesterase domain	M2DKQ4_TREDN	0.316404	0.247254
c17163_g1_i2|m.51939		65.6336	7	J	COG0442	Prolyl-tRNA synthetase	S3JSW0_TREMD	0.541742	0.247172
c31846_g1_i1|m.105485		86.4504	7	O	COG0542	ATPases with chaperone activity, ATP-binding subunit	C8PQP7_9SPIO	0.247157	0.247157
c15664_g1_i1|m.45017	H	94.7598	12				M2BK67_TREDN	0.574068	0.246683
c7838_g1_i1|m.20534	H	77.5092	12				E7NRG4_TREPH	0.949545	0.246299
c7799_g1_i1|m.20458		41.7131	7	G	COG2152	Predicted glycosylase	U2LWN8_TRELE	0.246532	0.246064
c31760_g1_i1|m.105305		55.925	7	G	COG5026	Hexokinase	E7NSP5_TREPH	0.381914	0.245534
c22608_g1_i1|m.85022		70.2851	9	K	COG0085	DNA-directed RNA polymerase, beta subunit/140 kD subunit	S3LC06_9SPIO	0.245097	0.245097
c18260_g3_i1|m.57831		690.998	8				S5ZU69_9SPIO	0.789847	0.244972
c20972_g2_i1|m.78334		162.386	10	C	COG1013	Pyruvate:ferredoxin oxidoreductase and related 2-oxoacid:ferredoxin oxidoreductases, beta subunit	M2CJV8_TREDN	0.620649	0.244764
c14933_g1_i1|m.42522	H	121.521	14				S6A3W7_9SPIO	1.08588	0.244274
c44354_g1_i1|m.132907		46.0172	13	E	COG0747	ABC-type dipeptide transport system, periplasmic component	S3JSA7_TREMD	1.45805	0.244145
c12293_g1_i1|m.32973		58.9552	10	V	COG1132	ABC-type multidrug transport system, ATPase and permease components	S3KEN1_TREDN	0.493932	0.244105
c56344_g1_i1|m.159166		37.5537	7	T	COG1966	Carbon starvation protein, predicted membrane protein	E7NWV3_TREPH	0.244004	0.244004
c32060_g1_i1|m.105940		45.9672	5	E	COG4608	ABC-type oligopeptide transport system, ATPase component	S3KEH3_TREDN	0.788333	0.243578
c20486_g1_i1|m.73050		128.744	14	J	COG0080	Ribosomal protein L11	M2C6K0_TREDN	0.500975	0.243367
c14601_g1_i1|m.41256		87.498	8				E7NY75_TREPH	0.242929	0.242929
c959_g1_i1|m.2515		69.93	8	C	COG2033	Desulfoferrodoxin	E7NXK6_TREPH	0.242855	0.242855
c51462_g1_i1|m.148494		80.5177	7				S3JR33_TREMD	0.292902	0.242737
c11197_g1_i1|m.29271		64.7974	9	G	COG0148	Enolase	M2C9E6_TREDN	0.280052	0.242519
c6255_g1_i1|m.16535		53.2935	4	C	COG1757	Na+/H+ antiporter	S3L9E6_TREDN	0.457079	0.242363
c19050_g2_i1|m.62423		64.342	11	E	COG0509	Glycine cleavage system H protein (lipoate-binding)	M2DB34_TREDN	0.242184	0.242184
c41232_g1_i1|m.125394		66.9055	13	O	COG0443	Molecular chaperone	S3JWF0_TREMD	0.566835	0.241951
c31857_g1_i1|m.105506		55.7643	3	N	COG1360	Flagellar motor protein	Q56332_TREPH	0.241939	0.241939
c9695_g1_i1|m.25310		NA	0	H	COG1270	Cobalamin biosynthesis protein CobD/CbiB	M2DCR1_TREDN	0.241921	0.241921
c75_g1_i1|m.199	H	142.851	11				M2ASG8_TREDN	0.394394	0.241887
c30277_g1_i1|m.101973		57.7061	7				S3LDP1_9SPIO	0.352336	0.241807
c14645_g2_i1|m.41413		55.3039	12				S3JVF6_TREMD	0.241665	0.241665
c20154_g1_i1|m.70291		40.9927	6	J	COG0238	Ribosomal protein S18	M2BWH5_TREDN	0.64992	0.24087
c16179_g1_i1|m.47253	H	268.407	19				S3KVP8_TREMD	1.20683	0.240669
c34281_g1_i1|m.110509		48.0228	4				S6A2W2_9SPIO	0.891865	0.240331
c17408_g2_i1|m.53257		51.2221	9	C	COG0280	Phosphotransacetylase	M2CFI2_TREDN	0.515791	0.23998
c21206_g1_i1|m.81580		118.37	6	M	COG2885	Outer membrane protein and related peptidoglycan-associated (lipo)proteins	M2BTN1_TREDN	1.67258	0.239898
c48358_g1_i1|m.141248		26.7561	14				E7NUR5_TREPH	0.942704	0.239846
c35388_g1_i1|m.112833	H	90.0253	14				S3KVC4_TREMD	0.239844	0.239844
c16140_g2_i1|m.47095	H	192.296	16	J	COG0227	Ribosomal protein L28	S3JSX2_TREMD	0.239718	0.239718
c13965_g1_i1|m.38982		81.8744	7				S3L5S6_9SPIO	0.634726	0.239717
c52181_g1_i1|m.150042		59.059	9	C	COG1883	Na+-transporting methylmalonyl-CoA/oxaloacetate decarboxylase, beta subunit	S3JRJ9_TREMD	0.239294	0.239294
c23345_g1_i1|m.86769		41.0127	6				M2CU25_TREDN	2.26834	0.239247
c57028_g1_i1|m.160744		75.7849	11				E7NST9_TREPH	0.321053	0.239169
c43872_g1_i1|m.131881		27.0927	16	C:S	COG1053:COG3976	Succinate dehydrogenase/fumarate reductase, flavoprotein subunit:Uncharacterized protein conserved in bacteria	E7NVN2_TREPH	1.9088	0.239113
c30222_g1_i1|m.101853	H	81.5636	15	L	COG0776	Bacterial nucleoid DNA-binding protein	S3JS66_TREMD	0.580108	0.239072
c27220_g1_i1|m.94997		68.147	8	NU	COG1886	Flagellar motor switch/type III secretory pathway protein	E7NXN4_TREPH	0.238601	0.238601
c25588_g1_i1|m.91604		70.3688	8	NU	COG1886	Flagellar motor switch/type III secretory pathway protein	S3JT81_TREMD	0.934477	0.238527
c18104_g1_i1|m.57043	H	87.7375	21	O	COG5243	HRD ubiquitin ligase complex, ER membrane component	NA	0.238376	0.238376
c15039_g1_i1|m.42970		50.8369	7	J	COG0480	Translation elongation factors (GTPases)	M2C314_TREDN	0.267025	0.238284
c49406_g1_i1|m.143814		NA	0	G	COG1925	Phosphotransferase system, HPr-related proteins	E7NVR4_TREPH	0.238132	0.238132
c7430_g1_i1|m.19652		38.5697	12	S	COG2340	Uncharacterized protein with SCP/PR1 domains	S6A946_9SPIO	0.23801	0.23801
c56414_g1_i1|m.159337		72.9838	9	E	COG2235	Arginine deiminase	E7NY87_TREPH	0.237197	0.237197
c59183_g1_i1|m.165465	H	115.682	5	D	COG0455	ATPases involved in chromosome partitioning	E7NXM6_TREPH	0.407494	0.237053
c56702_g1_i1|m.160008		69.6261	14	F	COG0737	5'-nucleotidase/2',3'-cyclic phosphodiesterase and related esterases	S3JTM7_TREMD	1.10825	0.236919
c8782_g1_i1|m.22943		182.929	7	J	COG0268	Ribosomal protein S20	M2DC08_TREDN	1.1808	0.236393
c53011_g1_i1|m.151806		92.4488	5	C	COG1269	Archaeal/vacuolar-type H+-ATPase subunit I	M2C6Y5_TREDN	0.976128	0.235689
c44057_g1_i1|m.132269		332.728	6	J	COG1841	Ribosomal protein L30/L7E	S6A978_9SPIO	0.358572	0.235215
c61279_g1_i1|m.169669		43.3414	7	I	COG1022	Long-chain acyl-CoA synthetases (AMP-forming)	E7NY19_TREPH	0.235082	0.235082
c5029_g1_i1|m.13376		95.4291	9				S3KIU8_TREDN	0.358271	0.234771
c43972_g1_i1|m.132091		73.836	8				S3LF63_TREDN	0.496567	0.234686
c12498_g1_i1|m.33781		79.9453	6	P	COG0614	ABC-type Fe3+-hydroxamate transport system, periplasmic component	S3K8W4_TREDN	0.234684	0.234684
c42093_g1_i1|m.127565		150.823	7	D	COG0455	ATPases involved in chromosome partitioning	E7NUN0_TREPH	0.234652	0.234652
c21485_g1_i1|m.82311		49.0763	8	R	COG3889	Predicted solute binding protein	M2BH61_TREDN	0.468915	0.234601
c7135_g1_i1|m.18960		40.3878	5				M2SJP8_TREDN	0.560436	0.2339
c19459_g1_i1|m.65024		69.8834	12	J	COG1185	Polyribonucleotide nucleotidyltransferase (polynucleotide phosphorylase)	M2CY28_TREDN	0.502085	0.233683
c38516_g1_i1|m.120031		70.7666	12				E7NPU3_TREPH	0.2336	0.2336
c9517_g1_i1|m.24817		70.3928	5	V	COG1132	ABC-type multidrug transport system, ATPase and permease components	S3JUH9_TREMD	0.428536	0.233534
c45574_g1_i1|m.135536		61.026	3				S3LIM6_TREDN	1.05733	0.233505
c49708_g1_i1|m.144534		78.615	11	N	COG4786	Flagellar basal body rod protein	S3JPJ2_TREMD	0.783424	0.233501
c151_g1_i2|m.375		67.9183	13	O	COG0459	Chaperonin GroEL (HSP60 family)	S3KC09_TREMD	0.580585	0.233381
c151_g1_i1|m.373	H	141.375	6	O	COG0459	Chaperonin GroEL (HSP60 family)	S3KC09_TREMD	0.580585	0.233381
c16140_g1_i1|m.47094		181.214	9	J	COG0227	Ribosomal protein L28	S3JSX2_TREMD	0.23233	0.23233
c4552_g1_i1|m.12208		42.2802	6	C	COG1301	Na+/H+-dicarboxylate symporters	C8PQH8_9SPIO	1.23278	0.232291
c27318_g1_i1|m.95189		50.0185	6				S3KTI3_TREMD	0.232137	0.232137
c20603_g2_i1|m.74121	H	107.794	11	J	COG0211	Ribosomal protein L27	M2DMT1_TREDN	0.23183	0.23183
c61332_g1_i1|m.169760		83.4928	5	R	COG0733	Na+-dependent transporters of the SNF family	M2CI99_TREDN	0.231602	0.231602
c38941_g1_i1|m.120925		62.0987	6	P	COG0803	ABC-type metal ion transport system, periplasmic component/surface adhesin	S3JQV9_TREMD	0.479505	0.231212
c10165_g1_i1|m.26354		58.2576	5	E	COG0786	Na+/glutamate symporter	S3KIY6_TREDN	0.78584	0.23068
c39811_g1_i1|m.122617		74.8148	5	EP	COG1173	ABC-type dipeptide/oligopeptide/nickel transport systems, permease components	S3KT20_TREDN	0.295499	0.230636
c39259_g1_i1|m.121562		61.4845	8	E	COG1362	Aspartyl aminopeptidase	S3KV55_TREMD	0.662104	0.230466
c57175_g1_i1|m.161080		46.0294	11	C	COG0426	Uncharacterized flavoproteins	E7NY32_TREPH	0.230276	0.230276
c15438_g1_i1|m.44328		84.3354	7				C8PR58_9SPIO	0.238165	0.22983
c32494_g1_i1|m.106822		94.6532	6	O	COG3118	Thioredoxin domain-containing protein	S3JUU2_TREMD	0.581392	0.229717
c32834_g1_i1|m.107576		120.558	10				S3JT15_TREMD	0.990826	0.229354
c54922_g1_i1|m.155714		57.1703	3				S3JR35_TREMD	0.469703	0.229291
c25432_g1_i1|m.91283	H	81.4632	11	J	COG0081	Ribosomal protein L1	S3JRS4_TREMD	0.346711	0.229047
c20669_g2_i3|m.74723		101.73	7				S3JU35_TREMD	0.368807	0.228813
c59880_g1_i1|m.166919		83.5917	9				E7NTE3_TREPH	0.22856	0.22856
c21588_g1_i1|m.82584		67.9684	15				E7NSD7_TREPH	0.435389	0.228019
c18726_g1_i1|m.60513		114.285	6				V5WJB2_9SPIO	0.950359	0.227989
c56453_g1_i1|m.159423	H	114.861	17	S	COG3976	Uncharacterized protein conserved in bacteria	E7NUI9_TREPH	0.346552	0.227899
c2856_g1_i1|m.7168		72.1388	5	K	COG0086	DNA-directed RNA polymerase, beta' subunit/160 kD subunit	S3KG72_TREDN	0.453565	0.227863
c29354_g1_i1|m.99798		28.5663	11	E	COG0786	Na+/glutamate symporter	S3JTP4_TREMD	0.227482	0.227482
c18574_g2_i1|m.59689		60.7143	7				S3LSK4_9SPIO	1.19714	0.227461
c32779_g1_i1|m.107432		39.143	4	G	COG1638	TRAP-type C4-dicarboxylate transport system, periplasmic component	S3JKZ8_TRESO	0.370581	0.226994
c51271_g1_i1|m.148084		62.0071	7	S	COG0217	Uncharacterized conserved protein	E7NUN6_TREPH	0.499453	0.226583
c18799_g1_i1|m.60914		285.22	8	J	COG0251	Putative translation initiation inhibitor, yjgF family	M2C546_TREDN	0.226516	0.226516
c26783_g1_i1|m.94127		54.3417	4	EP	COG0601	ABC-type dipeptide/oligopeptide/nickel transport systems, permease components	S3KAU6_TREDN	0.226465	0.226465
c20793_g1_i1|m.76137	H	180.857	10	J	COG0185	Ribosomal protein S19	M2CVY3_TREDN	0.841129	0.22625
c58296_g1_i1|m.163594		45.3507	6	G	COG1879	ABC-type sugar transport system, periplasmic component	U1FN98_TRESO	1.95952	0.22567
c23653_g1_i1|m.87448		91.2348	8				S3LC03_9SPIO	0.805083	0.225457
c13888_g1_i1|m.38723		59.4647	3	L	COG0187	Type IIA topoisomerase (DNA gyrase/topo II, topoisomerase IV), B subunit	S3K982_TREDN	0.384804	0.224837
c24667_g1_i1|m.89679		59.826	11	N	COG4786	Flagellar basal body rod protein	S3KTE1_TREMD	0.224585	0.224585
c6252_g1_i1|m.16530		56.759	7	S	COG1747	Uncharacterized N-terminal domain of the transcription elongation factor GreA	S3LTM4_9SPIO	0.556346	0.223979
c28846_g1_i1|m.98594		39.2702	8	F	COG1816	Adenosine deaminase	E7NXL2_TREPH	0.223903	0.223903
c5198_g1_i1|m.13721		42.2542	8	E	COG1164	Oligoendopeptidase F	S3KXY6_TREMD	0.63181	0.223759
c41759_g1_i1|m.126750		29.4915	4	EP	COG1173	ABC-type dipeptide/oligopeptide/nickel transport systems, permease components	S3KT20_TREDN	0.33374	0.223586
c24859_g1_i1|m.90093		54.3115	4				E7NVP0_TREPH	0.223444	0.223444
c10361_g1_i1|m.26865	H	93.7118	16				E7NSZ0_TREPH	1.16122	0.223037
c26968_g1_i1|m.94503		46.2615	4	S	COG1624	Uncharacterized conserved protein	S3KIJ3_TREDN	0.345729	0.222747
c59607_g1_i1|m.166377	H	110.588	14	U	COG1314	Preprotein translocase subunit SecG	E7NSE3_TREPH	0.487604	0.222573
c32413_g1_i1|m.106671		61.788	6	C	COG1301	Na+/H+-dicarboxylate symporters	S3LJ25_TREDN	0.268555	0.222232
c27313_g1_i1|m.95180		42.7197	7	R	COG4603	ABC-type uncharacterized transport system, permease component	E7NTC6_TREPH	0.706856	0.222166
c35002_g1_i1|m.111952		57.4787	3	E	COG1115	Na+/alanine symporter	S5ZYR9_9SPIO	0.221722	0.221722
c16418_g1_i1|m.48378		54.0399	8				M2BMK7_TREDN	1.62497	0.221652
c60447_g1_i1|m.168044		47.2684	7	S	COG3037	Uncharacterized protein conserved in bacteria	E7NV88_TREPH	0.221184	0.221184
c13834_g1_i1|m.38558		311.918	4	S	COG1652	Uncharacterized protein containing LysM domain	Q73RR7_TREDE	1.24808	0.220943
c55480_g1_i1|m.157131		56.8417	7				U2M2K6_TRELE	0.508438	0.220822
c43317_g1_i1|m.130586		70.1128	5	G	COG1593	TRAP-type C4-dicarboxylate transport system, large permease component	E7NUC1_TREPH	0.220781	0.220781
c36466_g1_i1|m.115490		41.707	7				E7NUI5_TREPH	0.403215	0.220606
c18824_g1_i1|m.61119		323.001	5	J	COG0087	Ribosomal protein L3	S5ZXC4_9SPIO	0.975093	0.22048
c57607_g1_i1|m.162042		70.0843	10	E	COG0624	Acetylornithine deacetylase/Succinyl-diaminopimelate desuccinylase and related deacylases	S3L9U7_9SPIO	0.495585	0.220273
c12028_g1_i1|m.32054		47.573	4	N	COG1868	Flagellar motor switch protein	M2DFM4_TREDN	0.241437	0.220273
c26332_g1_i1|m.93185		93.722	3	O	COG2077	Peroxiredoxin	E7NV99_TREPH	1.15378	0.220258
c11485_g1_i1|m.30234		72.6897	7				S3JWB8_TREMD	1.09697	0.220002
c3970_g1_i1|m.10611		59.2416	9	MG	COG0451	Nucleoside-diphosphate-sugar epimerases	M2BF69_TREDN	0.583988	0.21918
c36597_g1_i1|m.115804		57.4732	9				E7NVE9_TREPH	0.668953	0.218857
c11526_g1_i1|m.30411	H	60.6487	16				S3KA14_TREMD	0.842433	0.218683
c30728_g1_i1|m.102996		57.4589	7	J	COG0480	Translation elongation factors (GTPases)	S6A423_9SPIO	0.382733	0.218478
c35827_g1_i1|m.113946		62.9685	8	NU	COG1766	Flagellar biosynthesis/type III secretory pathway lipoprotein	S3JPL1_TREMD	0.218423	0.218423
c23372_g1_i1|m.86831		87.982	4	J	COG0102	Ribosomal protein L13	S6A7W0_9SPIO	1.53642	0.217865
c57513_g1_i1|m.161835	H	157.34	19				E7NS26_TREPH	0.90883	0.217801
c7968_g1_i1|m.20840		38.4027	4	P	COG2217	Cation transport ATPase	E9S014_TREDN	0.226371	0.217717
c14029_g1_i1|m.39245		84.8852	9				S3L8Z8_9SPIO	0.217135	0.217135
c28226_g1_i1|m.97060		54.7599	7	S	COG3037	Uncharacterized protein conserved in bacteria	E7NV88_TREPH	0.672187	0.216916
c57369_g1_i1|m.161507	H	77.6924	17	E	COG0709	Selenophosphate synthase	E7NVE4_TREPH	0.378452	0.21677
c44003_g1_i1|m.132160	H	216.089	14	I	COG4770	Acetyl/propionyl-CoA carboxylase, alpha subunit	E7NST8_TREPH	0.216559	0.216559
c29898_g1_i1|m.101077		36.9858	8	P	COG0672	High-affinity Fe2+/Pb2+ permease	S3L936_9SPIO	0.620951	0.215963
c14447_g1_i1|m.40712	H	110.678	17	N	COG4786	Flagellar basal body rod protein	E7NUU3_TREPH	0.783424	0.215957
c18457_g1_i1|m.59002		93.3806	9	H	COG0214	Pyridoxine biosynthesis enzyme	M2BCX0_TREDN	0.483792	0.215826
c6286_g1_i1|m.16647		46.0435	2	M	COG4591	ABC-type transport system, involved in lipoprotein release, permease component	S3JPK3_TREMD	0.215756	0.215756
c53574_g1_i1|m.152958		66.753	9	K	COG1595	DNA-directed RNA polymerase specialized sigma subunit, sigma24 homolog	E7NQH2_TREPH	1.0049	0.215686
c59905_g1_i1|m.166966		115.993	3	C	COG4660	Predicted NADH:ubiquinone oxidoreductase, subunit RnfE	E7NVH0_TREPH	0.316214	0.214673
c15077_g1_i1|m.43102		68.5267	6				M2BNZ0_TREDN	0.465503	0.214426
c38035_g1_i1|m.119003		25.3578	5	G	COG1263	Phosphotransferase system IIC components, glucose/maltose/N-acetylglucosamine-specific	E7NSM6_TREPH	0.278478	0.214247
c18642_g1_i1|m.60130		51.2478	8	N	COG1815	Flagellar basal body protein	Q73NE2_TREDE	0.368791	0.213908
c5333_g1_i1|m.14075		76.7815	8	L	COG0629	Single-stranded DNA-binding protein	E7NXU2_TREPH	0.664767	0.213788
c36282_g1_i1|m.115055		42.9712	13	S	COG1288	Predicted membrane protein	S3K9U4_TREMD	1.07199	0.213188
c22399_g1_i1|m.84524		64.5978	15	J	COG0080	Ribosomal protein L11	E7NU35_TREPH	0.791801	0.213177
c11827_g1_i1|m.31426	H	65.2518	9	O	COG0492	Thioredoxin reductase	S3MF03_9SPIO	0.212914	0.212914
c7534_g1_i1|m.19877		135.683	13				S3JPC2_TRESO	0.290274	0.21198
c18569_g1_i1|m.59675	H	185.795	20				E7NR02_TREPH	1.0921	0.210977
c27260_g1_i1|m.95070		56.5575	4	O	COG0326	Molecular chaperone, HSP90 family	E7NXX7_TREPH	0.883522	0.210877
c11221_g1_i1|m.29362		62.0422	5	O	COG0466	ATP-dependent Lon protease, bacterial type	S3KFM7_TREDN	0.730551	0.210132
c14756_g1_i1|m.41810		165.354	5	T	COG1366	Anti-anti-sigma regulatory factor (antagonist of anti-sigma factor)	S3L9R7_TREDN	1.12397	0.210065
c15184_g1_i1|m.43448		130.356	9				S3JV12_TREMD	0.209728	0.209728
c23751_g1_i1|m.87678		83.5321	7	NT	COG0643	Chemotaxis protein histidine kinase and related kinases	S3KEK3_TREDN	0.279867	0.209549
c2410_g1_i1|m.6057		89.3536	10	I	COG1924	Activator of 2-hydroxyglutaryl-CoA dehydratase (HSP70-class ATPase domain)	E7NSS9_TREPH	0.209464	0.209464
c15636_g1_i1|m.44950		77.4389	10	E	COG1164	Oligoendopeptidase F	S3KGR1_TREDN	0.983326	0.209432
c40877_g1_i1|m.124721		33.7362	6	G	COG1593	TRAP-type C4-dicarboxylate transport system, large permease component	E7NUC1_TREPH	0.208913	0.208913
c50049_g1_i1|m.145374		56.4506	8	H	COG0196	FAD synthase	E7NWH8_TREPH	0.289963	0.208808
c58674_g1_i1|m.164402	H	663.97	20				E7NTI0_TREPH	1.1176	0.208401
c17892_g1_i1|m.55755		110.147	2				E7NU33_TREPH	1.10605	0.208382
c18462_g1_i1|m.59042		78.7843	8	G	COG1653	ABC-type sugar transport system, periplasmic component	U2LY48_TRELE	1.11017	0.207619
c725_g1_i1|m.1920		93.2175	8	N	COG4786	Flagellar basal body rod protein	C8PRB0_9SPIO	0.207415	0.207415
c20772_g1_i1|m.75821	H	172.549	15	J	COG0092	Ribosomal protein S3	M2DJ87_TREDN	0.591438	0.207223
c33502_g1_i1|m.109003		74.2547	7	G	COG3839	ABC-type sugar transport systems, ATPase components	S3JTD3_TREMD	0.207026	0.207026
c20648_g2_i1|m.74506	H	191.136	10	R	COG1837	Predicted RNA-binding protein (contains KH domain)	M2BZX8_TREDN	1.05145	0.206871
c51840_g1_i1|m.149335		77.1923	4	C	COG4658	Predicted NADH:ubiquinone oxidoreductase, subunit RnfD	S3JYP5_TREMD	0.20606	0.20606
c53229_g1_i1|m.152257		201.314	7				U2KLC6_TRELE	0.678634	0.205996
c20876_g8_i1|m.77039		388.618	10	N	COG1344	Flagellin and related hook-associated proteins	S3KUR0_TREDN	1.81938	0.205891
c21310_g1_i1|m.81859		57.6167	6	M	COG0739	Membrane proteins related to metalloendopeptidases	M2CFP2_TREDN	0.20564	0.20564
c16967_g1_i2|m.51007	H	84.6688	12	F	COG2759	Formyltetrahydrofolate synthetase	S3LJ69_TREDN	1.88129	0.205526
c33059_g1_i1|m.108046		48.559	10	P	COG1528	Ferritin-like protein	S3JRL5_TREMD	0.485506	0.205166
c9426_g1_i1|m.24546		79.3528	6	C	COG1053	Succinate dehydrogenase/fumarate reductase, flavoprotein subunit	S3K244_TRESO	0.224919	0.205159
c14756_g1_i2|m.41811		83.5846	7	T	COG1366	Anti-anti-sigma regulatory factor (antagonist of anti-sigma factor)	M2DCW7_TREDN	0.347297	0.205155
c27254_g1_i1|m.95059		85.6208	4	MG	COG0451	Nucleoside-diphosphate-sugar epimerases	S3KB31_TREMD	0.364915	0.205147
c6314_g1_i1|m.16733		124.958	5	J	COG0227	Ribosomal protein L28	S3JZ84_TREMA	0.315537	0.204781
c14450_g1_i1|m.40727		54.9648	6	L	COG0629	Single-stranded DNA-binding protein	S3LUD3_9SPIO	0.692418	0.204752
c11608_g1_i1|m.30700		89.7478	6	U	COG0342	Preprotein translocase subunit SecD	S5ZWP1_9SPIO	0.204489	0.204489
c38771_g1_i1|m.120559	H	101.713	13	C	COG0716	Flavodoxins	S3JXC1_TREMD	0.538062	0.204434
c2327_g1_i1|m.5820		62.9285	6	EP	COG1173	ABC-type dipeptide/oligopeptide/nickel transport systems, permease components	S3KU50_TREMD	0.351832	0.204414
c48258_g1_i1|m.141007		64.7419	8	E	COG0624	Acetylornithine deacetylase/Succinyl-diaminopimelate desuccinylase and related deacylases	S3JUW8_TREMD	0.278955	0.204095
c3261_g1_i1|m.8508	H	91.6683	18	CHR	COG1052	Lactate dehydrogenase and related dehydrogenases	E7NSU1_TREPH	1.02059	0.203832
c18953_g6_i1|m.61801		35.8865	13				S3JXT1_TREMD	0.29986	0.203365
c19253_g1_i1|m.63655		63.327	12	E	COG0624	Acetylornithine deacetylase/Succinyl-diaminopimelate desuccinylase and related deacylases	S3JUW8_TREMD	1.00646	0.203044
c47526_g1_i1|m.139453		49.8644	5	P	COG2217	Cation transport ATPase	S3KZF4_TREMD	0.308552	0.203011
c23624_g1_i1|m.87387		215.285	6	E	COG0509	Glycine cleavage system H protein (lipoate-binding)	M2DB34_TREDN	0.277485	0.202855
c19379_g1_i1|m.64481		62.7048	6	S	COG0759	Uncharacterized conserved protein	E9S1I3_TREDN	0.448807	0.202647
c51847_g1_i1|m.149349		51.0972	6	L	COG0608	Single-stranded DNA-specific exonuclease	M2RLT4_TREDN	0.47444	0.201858
c8299_g1_i1|m.21558		68.2465	15	C	COG1454	Alcohol dehydrogenase, class IV	E7NWA5_TREPH	0.431949	0.201787
c11880_g1_i1|m.31554	H	162.902	13				M2CCX3_TREDN	0.682555	0.201731
c17118_g1_i1|m.51723		37.8942	5	C	COG1282	NAD/NADP transhydrogenase beta subunit	M2BKY0_TREDN	0.416857	0.201721
c9373_g1_i1|m.24416		121.377	7				M2BGC9_TREDN	0.744842	0.201651
c24786_g1_i1|m.89931		46.7228	5	G	COG1593	TRAP-type C4-dicarboxylate transport system, large permease component	S3KBV7_TREDN	1.27916	0.201618
c51030_g1_i1|m.147563		21.5843	12	G	COG1263	Phosphotransferase system IIC components, glucose/maltose/N-acetylglucosamine-specific	E7NSM6_TREPH	0.678408	0.200127
c8667_g1_i1|m.22622	H	72.9907	19				E7NS86_TREPH	1.25952	0.199943
c16255_g1_i1|m.47585		87.6804	5	R	COG1418	Predicted HD superfamily hydrolase	C8PRM2_9SPIO	0.996512	0.199854
c39270_g1_i1|m.121581		80.6212	5				S3JXT1_TREMD	1.08355	0.199819
c8832_g1_i1|m.23063		272.614	8				E9S6A2_TREDN	1.79839	0.199728
c27800_g1_i1|m.96139		88.501	4	M	COG4591	ABC-type transport system, involved in lipoprotein release, permease component	E7NQC3_TREPH	0.461805	0.199695
c44847_g1_i1|m.133995		61.346	6	L	COG0863	DNA modification methylase	E7NR78_TREPH	0.199189	0.199189
c30821_g1_i1|m.103207		63.9118	6	J	COG0216	Protein chain release factor A	M2C8U4_TREDN	0.461987	0.19893
c22231_g1_i1|m.84124		158.331	6	G	COG0148	Enolase	M2CY81_TREDN	0.198668	0.198668
c23236_g1_i1|m.86522		64.3476	9	G	COG0057	Glyceraldehyde-3-phosphate dehydrogenase/erythrose-4-phosphate dehydrogenase	S3JUV2_TREMD	0.244234	0.198601
c34348_g1_i1|m.110628		33.4558	4	C	COG2878	Predicted NADH:ubiquinone oxidoreductase, subunit RnfB	S3KC62_TREMD	0.198582	0.198582
c8441_g1_i1|m.21990		36.768	6	S	COG3314	Uncharacterized protein conserved in bacteria	M2BW79_TREDN	0.649179	0.19842
c174_g1_i1|m.435		385.884	11				M1JJK3_TREDN	1.72901	0.198049
c18957_g1_i1|m.61811		77.6739	11	E	COG0112	Glycine/serine hydroxymethyltransferase	Q73JA7_TREDE	0.636505	0.197964
c11343_g1_i1|m.29776	H	167.732	13				M2SFE8_TREDN	0.44621	0.197259
c28708_g1_i1|m.98260		94.1579	8	O	COG0492	Thioredoxin reductase	S6A3N3_9SPIO	0.736161	0.19679
c49829_g1_i1|m.144831		58.4711	7	R	COG2070	Dioxygenases related to 2-nitropropane dioxygenase	E7NR85_TREPH	0.286765	0.196404
c27398_g1_i1|m.95346		30.0921	8	S	COG3762	Predicted membrane protein	E7NRH3_TREPH	0.697672	0.196092
c15024_g1_i1|m.42900		77.5536	9	O	COG1047	FKBP-type peptidyl-prolyl cis-trans isomerases 2	S3KLS3_TREDN	0.586097	0.196088
c3886_g1_i1|m.10350		172.977	7				S3LB57_9SPIO	0.661522	0.19603
c16996_g2_i1|m.51169		61.1392	8				E7NXG0_TREPH	0.195912	0.195912
c10353_g1_i1|m.26846		46.5397	6				S3KVE5_TREMD	0.213381	0.195837
c32226_g1_i1|m.106272		42.6505	4	F	COG2233	Xanthine/uracil permeases	E7NVC7_TREPH	0.739464	0.195648
c26929_g1_i1|m.94425		25.1633	8	R	COG2252	Permeases	S3JZ83_TREMD	0.195259	0.195259
c18833_g1_i1|m.61184	H	199.377	11	J	COG0184	Ribosomal protein S15P/S13E	S3KJQ0_TREDN	0.458666	0.195203
c45026_g1_i1|m.134362		75.5298	6	P	COG5266	ABC-type Co2+ transport system, periplasmic component	S3K7X6_TREDN	0.788777	0.194637
c36049_g1_i1|m.114488		62.9408	4	V	COG0534	Na+-driven multidrug efflux pump	C8PSC8_9SPIO	0.282875	0.194343
c47142_g1_i1|m.138712		69.6903	3				E7NSY1_TREPH	0.386739	0.194166
c58899_g1_i1|m.164868		87.1577	9	S	COG2764	Uncharacterized protein conserved in bacteria	S3KTF1_TREMD	0.214752	0.194045
c6608_g1_i1|m.17603		73.3328	8	S	COG3862	Uncharacterized protein with conserved CXXC pairs	S3LEG2_9SPIO	0.193999	0.193999
c6360_g1_i1|m.16893		34.2476	7	U	COG0848	Biopolymer transport protein	S3LD75_9SPIO	0.318297	0.193662
c26413_g1_i1|m.93355		56.0219	8	R	COG0488	ATPase components of ABC transporters with duplicated ATPase domains	S3JRE7_TREMD	0.418551	0.193629
c28232_g1_i1|m.97075	H	94.5099	19	N	COG1344	Flagellin and related hook-associated proteins	E7NYH5_TREPH	1.67352	0.193087
c43135_g1_i1|m.130168		166.985	7	J	COG0361	Translation initiation factor 1 (IF-1)	M2DB40_TREDN	0.215234	0.191973
c10482_g1_i1|m.27189		39.9447	6	R	COG0670	Integral membrane protein, interacts with FtsH	S3KYS5_TREMD	0.191865	0.191865
c45535_g1_i1|m.135460		63.3009	14				E7NY05_TREPH	0.337937	0.191839
c21022_g3_i1|m.79273		209.6	4	S	COG2340	Uncharacterized protein with SCP/PR1 domains	S3JUQ9_TREMD	0.512309	0.191099
c9395_g1_i1|m.24464		46.9688	10	T	COG1966	Carbon starvation protein, predicted membrane protein	S3KF94_TREDN	0.191019	0.191019
c8565_g1_i1|m.22349		154.904	1				E7NU28_TREPH	0.471962	0.190964
c48112_g1_i1|m.140667		50.2777	7	J	COG0052	Ribosomal protein S2	S5ZWA0_9SPIO	1.17259	0.190423
c39542_g1_i1|m.122099		75.3172	6	P	COG0370	Fe2+ transport system protein B	E7NUS0_TREPH	0.567729	0.189982
c47284_g1_i1|m.138998		44.52	2				C8PSX0_9SPIO	0.638557	0.189245
c2136_g1_i1|m.5288		77.8974	7	J	COG0806	RimM protein, required for 16S rRNA processing	S3KH39_TREDN	0.189224	0.189224
c18273_g1_i1|m.57948		110.508	7	G	COG2182	Maltose-binding periplasmic proteins/domains	S3KTM5_TREMD	0.228073	0.189153
c50183_g1_i1|m.145688		25.0366	5	R	COG1480	Predicted membrane-associated HD superfamily hydrolase	M2CQL7_TREDN	0.2505	0.189033
c27061_g1_i1|m.94699		65.093	6				S3JMC1_TRESO	0.285911	0.188182
c41460_g1_i1|m.125974		56.8847	7	P	COG0803	ABC-type metal ion transport system, periplasmic component/surface adhesin	E7NX00_TREPH	0.780978	0.187752
c42583_g1_i1|m.128815		37.4838	5	S	COG3037	Uncharacterized protein conserved in bacteria	E7NVV2_TREPH	0.187737	0.187737
c9197_g1_i1|m.23946	H	273.122	17				Q9LAX1_9SPIO	0.995495	0.187663
c7688_g1_i1|m.20243		53.6531	12	EP	COG0601	ABC-type dipeptide/oligopeptide/nickel transport systems, permease components	S3JQ71_TREMD	0.210124	0.187589
c48594_g1_i1|m.141851		51.2343	3	G	COG1109	Phosphomannomutase	E7NSX9_TREPH	0.187455	0.187455
c29321_g1_i1|m.99714		75.7847	3				U2LF27_TRESO	0.558503	0.187418
c21636_g1_i1|m.82688		96.943	7	K	COG0086	DNA-directed RNA polymerase, beta' subunit/160 kD subunit	S3KG72_TREDN	0.982398	0.187401
c37956_g1_i1|m.118820		50.1544	5	C	COG3493	Na+/citrate symporter	M2C382_TREDN	0.493165	0.187399
c16996_g1_i1|m.51168		53.4475	8				E7NXG0_TREPH	0.703773	0.186912
c11376_g1_i1|m.29886		100.391	6	NT	COG0835	Chemotaxis signal transduction protein	S3LGM3_TREDN	1.46717	0.186644
c46581_g1_i1|m.137659		39.0135	12				E7NUR1_TREPH	1.37619	0.185937
c40259_g1_i1|m.123528		58.7306	7	C	COG0427	Acetyl-CoA hydrolase	S3JUK8_TREMD	0.760608	0.185858
c47773_g1_i1|m.139906		75.017	4	G	COG2211	Na+/melibiose symporter and related transporters	M2BFZ7_TREDN	0.185246	0.185246
c2364_g1_i1|m.5930		80.5502	5				M2BEL7_TREDN	0.890499	0.185025
c47166_g1_i1|m.138754		137.903	1				S3JT41_TREMD	0.521161	0.184243
c13285_g1_i1|m.36555		81.1781	7	IQ	COG0236	Acyl carrier protein	S3K1L8_TREMA	0.292427	0.183765
c49063_g1_i1|m.142986		64.2764	7	L	COG2256	ATPase related to the helicase subunit of the Holliday junction resolvase	E7NX61_TREPH	0.637249	0.183388
c15868_g1_i1|m.45978		63.2185	8				S3JVL8_TREMD	1.12596	0.182516
c43884_g1_i1|m.131902		49.6993	7	E	COG4166	ABC-type oligopeptide transport system, periplasmic component	E7NVW7_TREPH	0.182358	0.182358
c37080_g1_i1|m.116888		258.659	3				M2B6R3_TREDN	0.234401	0.182098
c30106_g1_i1|m.101560		60.9064	7				S3JRS2_TREMD	0.181793	0.181793
c45687_g1_i1|m.135805		86.2338	9	C	COG0584	Glycerophosphoryl diester phosphodiesterase	E7NVV5_TREPH	0.414279	0.181217
c55467_g1_i1|m.157082		24.7033	12	V	COG2274	ABC-type bacteriocin/lantibiotic exporters, contain an N-terminal double-glycine peptidase domain	F8EYJ9_TRECH	1.93599	0.180964
c26765_g1_i1|m.94090	H	70.4523	11	NU	COG1766	Flagellar biosynthesis/type III secretory pathway lipoprotein	E7NQ84_TREPH	1.12158	0.180697
c8165_g1_i1|m.21252		38.1422	12	E	COG0405	Gamma-glutamyltransferase	E7NWD6_TREPH	0.254567	0.180493
c56597_g1_i1|m.159776	H	48.5822	14	J	COG0594	RNase P protein component	E7NRZ3_TREPH	1.16212	0.180232
c14279_g1_i1|m.40157		67.0872	8	G	COG0021	Transketolase	S3LG07_TREDN	0.180228	0.180228
c22113_g1_i1|m.83815		210.252	5	J	COG0096	Ribosomal protein S8	S6A259_9SPIO	0.180034	0.180034
c2871_g1_i1|m.7214		102.605	5				Q73JV3_TREDE	0.470913	0.179992
c24872_g1_i1|m.90122		87.6341	7	E	COG0786	Na+/glutamate symporter	S3JTP4_TREMD	0.75515	0.179683
c56926_g1_i1|m.160505		29.7382	9	R	COG1079	Uncharacterized ABC-type transport system, permease component	E7NTC5_TREPH	0.328664	0.178779
c49708_g1_i1|m.144536		76.7352	4	N	COG4786	Flagellar basal body rod protein	S3KTE1_TREMD	1.42968	0.178619
c28570_g1_i1|m.97887		65.7822	9	O	COG0465	ATP-dependent Zn proteases	S3LC93_9SPIO	0.459129	0.17859
c32359_g1_i1|m.106550		86.1242	5	P	COG0803	ABC-type metal ion transport system, periplasmic component/surface adhesin	M2BUB7_TREDN	0.787619	0.177878
c55107_g1_i1|m.156176		41.2993	4	S	COG1963	Uncharacterized protein conserved in bacteria	S3JX62_TREMD	0.693177	0.177408
c37453_g1_i1|m.117697		52.7067	4				E7NYL1_TREPH	1.81873	0.176244
c47710_g1_i1|m.139784		75.6608	6				S3KVG1_TREMD	1.87704	0.175817
c10241_g1_i1|m.26561		58.4627	6	O	COG0330	Membrane protease subunits, stomatin/prohibitin homologs	M2CQW4_TREDN	0.380959	0.175781
c25248_g1_i1|m.90880	H	107.625	12	J	COG1185	Polyribonucleotide nucleotidyltransferase (polynucleotide phosphorylase)	C8PR18_9SPIO	0.175247	0.175247
c54493_g1_i1|m.154705		66.8673	7	O	COG0544	FKBP-type peptidyl-prolyl cis-trans isomerase (trigger factor)	S3KFB5_TREDN	1.34033	0.175239
c18900_g1_i1|m.61489		71.1776	7				S3JXT1_TREMD	0.175147	0.175147
c38039_g1_i1|m.119010		61.2455	6	O	COG0465	ATP-dependent Zn proteases	S3JQV2_TREMD	0.603209	0.175073
c36627_g1_i1|m.115881		50.6193	6	G	COG0580	Glycerol uptake facilitator and related permeases (Major Intrinsic Protein Family)	E7NUG3_TREPH	0.174929	0.174929
c56162_g1_i1|m.158739		51.2558	5	G	COG1593	TRAP-type C4-dicarboxylate transport system, large permease component	S3K6Y6_TREMD	0.315254	0.174041
c13325_g1_i2|m.36681		303.694	4				S5ZR89_9SPIO	0.2617	0.17398
c4106_g1_i1|m.10942		289.99	5				C8PNT3_9SPIO	0.173298	0.173298
c38483_g1_i1|m.119947		72.9284	7	MI	COG0615	Cytidylyltransferase	E7NQM3_TREPH	1.22904	0.172128
c19361_g1_i1|m.64362		59.687	5	U	COG0690	Preprotein translocase subunit SecE	M2DCN3_TREDN	0.172083	0.172083
c42881_g1_i1|m.129525	H	88.2513	14	C	COG2033	Desulfoferrodoxin	E7NXK6_TREPH	0.172064	0.172064
c31163_g1_i1|m.103979		102.571	3				S3LAC2_9SPIO	0.717529	0.171679
c59760_g1_i1|m.166693		70.6659	8	O	COG5265	ABC-type transport system involved in Fe-S cluster assembly, permease and ATPase components	E7NVP0_TREPH	0.37559	0.170912
c15518_g1_i1|m.44580		68.4661	7	P	COG2217	Cation transport ATPase	C8PMD2_9SPIO	1.13271	0.170693
c41401_g1_i1|m.125824		37.9938	5				M2C065_TREDN	0.24898	0.170323
c14446_g1_i1|m.40710		158.808	3	S	COG4115	Uncharacterized protein conserved in bacteria	S3JH91_TRESO	0.988101	0.169522
c23596_g1_i1|m.87328		49.322	3	U	COG0201	Preprotein translocase subunit SecY	U2LXM8_TRELE	0.168734	0.168734
c12010_g1_i1|m.31984	H	133.563	17	C	COG0716	Flavodoxins	E7NU38_TREPH	0.518413	0.16767
c18260_g1_i2|m.57828	H	569.277	12				S5ZU69_9SPIO	0.304807	0.167541
c17302_g1_i1|m.52678	H	87.2726	9				F8EYF6_TRECH	0.166625	0.166625
c25402_g1_i1|m.91217		94.643	2	C	COG1269	Archaeal/vacuolar-type H+-ATPase subunit I	E7NSD9_TREPH	0.16647	0.16647
c22731_g1_i1|m.85319	H	89.975	13	E	COG0520	Selenocysteine lyase	E7NVE7_TREPH	0.166337	0.166337
c20486_g1_i1|m.73049		97.3858	4	K	COG0250	Transcription antiterminator	M2CR37_TREDN	1.17745	0.16618
c30114_g1_i1|m.101583		64.7655	15	H	COG0029	Aspartate oxidase	E7NUI9_TREPH	1.02088	0.166014
c59598_g1_i1|m.166363		48.2806	5	C	COG3493	Na+/citrate symporter	C8PQL3_9SPIO	0.990502	0.165462
c39392_g1_i1|m.121786		54.8417	7	J	COG0143	Methionyl-tRNA synthetase	S3KV99_TREMD	0.165036	0.165036
c31305_g1_i1|m.104318		100.976	5				S3LTP8_9SPIO	0.347903	0.164954
c46208_g1_i1|m.136910		70.3323	7	G	COG1879	ABC-type sugar transport system, periplasmic component	S3JX70_TREMD	0.212729	0.164929
c41847_g1_i1|m.126970	H	80.9865	11	J	COG0336	tRNA-(guanine-N1)-methyltransferase	E7NTJ1_TREPH	0.231826	0.164735
c5100_g1_i1|m.13514		86.53	8	S	COG1354	Uncharacterized conserved protein	M2B6L3_TREDN	0.553948	0.164721
c22586_g1_i1|m.84960		69.564	4	S	COG5497	Predicted secreted protein	E7NWC2_TREPH	0.164126	0.164126
c11551_g1_i2|m.30529		233.894	6	S	COG1598	Uncharacterized conserved protein	M2BQF8_TREDN	0.391502	0.163209
c19824_g4_i1|m.67693	H	80.3186	13	E	COG3033	Tryptophanase	M2CSD0_TREDN	1.1712	0.163191
c59288_g1_i1|m.165683		57.1115	4	C	COG1757	Na+/H+ antiporter	S3KGV6_TREDN	0.383527	0.162947
c19646_g1_i1|m.66503	H	54.9034	16	E	COG0078	Ornithine carbamoyltransferase	S3L648_9SPIO	1.02813	0.162698
c50525_g1_i1|m.146468		27.486	3	R	COG4603	ABC-type uncharacterized transport system, permease component	S3LQF2_9SPIO	0.162675	0.162675
c31324_g1_i1|m.104366	H	116.709	11	K	COG0250	Transcription antiterminator	E7NU36_TREPH	0.812824	0.162521
c26317_g1_i1|m.93154		37.5462	5	H	COG2978	Putative p-aminobenzoyl-glutamate transporter	E7NWU7_TREPH	0.161167	0.161167
c51243_g1_i1|m.148032	H	85.2914	9	N	COG1256	Flagellar hook-associated protein	S3JW38_TREMD	0.160908	0.160908
c26954_g1_i1|m.94477		56.9692	5				S3K0Q1_TRESO	0.160852	0.160852
c20050_g1_i2|m.69436		180.106	6				U2KIW8_TRELE	0.16067	0.16067
c13225_g1_i1|m.36328		39.0645	4	C	COG3493	Na+/citrate symporter	M2BWG4_TREDN	0.323072	0.159986
c13225_g1_i2|m.36331		33.022	4	C	COG3493	Na+/citrate symporter	M2BWG4_TREDN	0.323072	0.159986
c1435_g1_i1|m.3643		98.343	7	EP	COG0444	ABC-type dipeptide/oligopeptide/nickel transport system, ATPase component	M2BEW6_TREDN	0.617501	0.159846
c18206_g1_i2|m.57540	H	92.2893	13	NU	COG1886	Flagellar motor switch/type III secretory pathway protein	S3KIS3_TREDN	0.291764	0.159477
c17609_g1_i1|m.54202		82.0064	9	E	COG3404	Methenyl tetrahydrofolate cyclohydrolase	M2CZJ2_TREDN	0.449949	0.159274
c21065_g1_i1|m.80065		375.329	7				H7ELP9_9SPIO	0.203874	0.159152
c39044_g1_i1|m.121125		89.9089	10	E	COG0078	Ornithine carbamoyltransferase	C8PN72_9SPIO	0.640399	0.158405
c34976_g1_i1|m.111899		93.5263	7	R	COG0536	Predicted GTPase	S3JZG4_TREMD	0.198854	0.15829
c54774_g1_i1|m.155322	H	102.993	17	E	COG2235	Arginine deiminase	E7NY87_TREPH	0.158181	0.158181
c7042_g1_i1|m.18744		67.042	9				M2DCT8_TREDN	0.158143	0.158143
c58652_g1_i1|m.164361		58.4008	19	I	COG1947	4-diphosphocytidyl-2C-methyl-D-erythritol 2-phosphate synthase	E7NS26_TREPH	0.264253	0.157997
c34791_g1_i1|m.111523		33.6063	6	S	COG5497	Predicted secreted protein	S3JUB7_TREMD	0.507809	0.157574
c13867_g2_i1|m.38669		36.5186	9	K	COG0571	dsRNA-specific ribonuclease	S3JZG9_TREMD	0.679556	0.157473
c26953_g1_i1|m.94473		66.8894	12				S3JYR0_TREMD	0.156455	0.156455
c2405_g1_i1|m.6042		89.7352	4				U1FIS3_TRESO	0.156078	0.156078
c11017_g1_i1|m.28680		136.318	8	C	COG1301	Na+/H+-dicarboxylate symporters	S3KN98_TREDN	0.805793	0.155802
c52838_g1_i1|m.151415		34.3609	8	NU	COG1298	Flagellar biosynthesis pathway, component FlhA	S3JV24_TREMD	0.45594	0.154977
c40547_g1_i1|m.124087	H	99.9502	12	F	COG0283	Cytidylate kinase	E7NWF3_TREPH	0.253886	0.153065
c24128_g1_i1|m.88510		55.7623	4	P	COG0370	Fe2+ transport system protein B	E7NUS0_TREPH	0.152783	0.152783
c53962_g1_i1|m.153706		73.3217	7	E	COG1171	Threonine dehydratase	S3JR70_TREMD	0.152075	0.152075
c43742_g1_i1|m.131591		47.1707	4				S3LRV6_9SPIO	0.903434	0.151617
c37869_g1_i1|m.118637		127.203	4				S5ZU76_9SPIO	0.151449	0.151449
c30070_g1_i1|m.101473		34.2642	8				S3KH09_TREDN	0.810709	0.150864
c52368_g1_i1|m.150447		63.5592	5				S3JVT0_TREMD	0.150752	0.150752
c18027_g1_i1|m.56547		42.4405	17	NT	COG0840	Methyl-accepting chemotaxis protein	S3LQV3_9SPIO	0.68082	0.150733
c11937_g1_i1|m.31712		78.8312	4				S3KHY4_TREDN	0.150715	0.150715
c20648_g2_i1|m.74510	H	NA	0	J	COG0336	tRNA-(guanine-N1)-methyltransferase	M2C8D2_TREDN	0.179249	0.150493
c6438_g1_i1|m.17122	H	125.68	12	O	COG0492	Thioredoxin reductase	Q73PQ4_TREDE	0.149174	0.149174
c7085_g1_i1|m.18834		54.3926	10	R	COG2056	Predicted permease	S3KL20_TREDN	0.229606	0.1491
c6201_g1_i1|m.16341		122.672	6	P	COG2608	Copper chaperone	M2D8V6_TREDN	0.149025	0.149025
c29653_g1_i1|m.100470		117.26	6	EH	COG0028	Thiamine pyrophosphate-requiring enzymes [acetolactate synthase, pyruvate dehydrogenase (cytochrome), glyoxylate carboligase, phosphonopyruvate decarboxylase]	E7NQM4_TREPH	0.149011	0.149011
c8726_g1_i1|m.22791		118.732	5	C	COG1282	NAD/NADP transhydrogenase beta subunit	M2BKY0_TREDN	0.215904	0.14741
c56999_g1_i1|m.160678		110.42	5				S6A508_9SPIO	0.391065	0.145647
c36887_g1_i1|m.116462		64.2603	10				S3JR59_TREMD	0.905877	0.145647
c53305_g1_i1|m.152427		61.8078	10	J	COG0480	Translation elongation factors (GTPases)	E7NY11_TREPH	0.76734	0.14538
c18576_g1_i1|m.59693		51.9968	6	N	COG1536	Flagellar motor switch protein	C8PS13_9SPIO	0.44668	0.145239
c27064_g1_i1|m.94707		65.9653	6	F	COG1351	Predicted alternative thymidylate synthase	THYX_TREDE	0.479086	0.144995
c36118_g1_i1|m.114658	H	90.9568	15	E	COG0334	Glutamate dehydrogenase/leucine dehydrogenase	S3JPP9_TREMD	0.323825	0.144558
c48192_g1_i1|m.140847		55.6334	9	T	COG0664	cAMP-binding proteins - catabolite gene activator and regulatory subunit of cAMP-dependent protein kinases	S3K8Z6_TREMD	0.144413	0.144413
c12187_g1_i1|m.32599	H	122.981	17	P	COG3470	Uncharacterized protein probably involved in high-affinity Fe2+ transport	S3L873_9SPIO	0.374816	0.143771
c57480_g1_i1|m.161756		47.5145	8	T	COG2203	FOG: GAF domain	S3JY47_TREMD	0.143271	0.143271
c22961_g1_i1|m.85871		58.1846	13				E7NPS3_TREPH	0.331988	0.143169
c35643_g1_i1|m.113488		91.6937	7	E	COG0405	Gamma-glutamyltransferase	E7NWD6_TREPH	0.143068	0.143068
c27462_g1_i1|m.95475		71.6702	5	E	COG0405	Gamma-glutamyltransferase	E7NWD6_TREPH	0.142642	0.142642
c16475_g1_i1|m.48583		66.2369	7	G	COG1879	ABC-type sugar transport system, periplasmic component	E7NV04_TREPH	0.142579	0.142579
c22790_g1_i1|m.85483		50.3023	7				S3LD31_9SPIO	1.31502	0.142283
c37553_g1_i1|m.117927		88.5261	10				E7NT59_TREPH	0.236502	0.142117
c16636_g1_i3|m.49453		59.8113	8				S3KVG1_TREMD	0.306085	0.141863
c12010_g1_i1|m.31986	H	54.3238	5				E7NU39_TREPH	0.141538	0.141538
c52062_g1_i1|m.149801		74.9699	7	R	COG3845	ABC-type uncharacterized transport systems, ATPase components	M2S0L8_TREDN	0.141501	0.141501
c24336_g1_i1|m.88972		49.542	6	D	COG0772	Bacterial cell division membrane protein	E7NQ69_TREPH	0.139929	0.139929
c49890_g1_i1|m.144978		67.1987	7	J	COG0017	Aspartyl/asparaginyl-tRNA synthetases	S3LCD4_9SPIO	0.139396	0.139396
c7470_g1_i1|m.19743		148.514	8				S6A508_9SPIO	0.215332	0.13797
c1410_g1_i1|m.3568		55.4554	15				E7NUR9_TREPH	0.384674	0.137054
c39695_g1_i1|m.122378		76.0823	6				E7NSS4_TREPH	0.136036	0.136036
c11507_g1_i1|m.30317		95.9878	10	O	COG0576	Molecular chaperone GrpE (heat shock protein)	M2C169_TREDN	0.950249	0.135324
c25379_g1_i1|m.91170	H	89.4134	12	C	COG1013	Pyruvate:ferredoxin oxidoreductase and related 2-oxoacid:ferredoxin oxidoreductases, beta subunit	S3JY06_TREMD	0.60871	0.13512
c79_g1_i1|m.206		89.6038	9	G	COG1879	ABC-type sugar transport system, periplasmic component	M2DBP1_TREDN	0.215326	0.135027
c25417_g1_i1|m.91247		46.3868	5	U	COG0201	Preprotein translocase subunit SecY	C8PPB1_9SPIO	0.134914	0.134914
c33159_g1_i1|m.108257		74.3296	7	L	COG0608	Single-stranded DNA-specific exonuclease	S3KCB6_TREMD	0.134827	0.134827
c38558_g1_i1|m.120106	H	138.654	12	ER	COG0591	Na+/proline symporter	S3KW03_TREMD	1.08255	0.134659
c8350_g1_i1|m.21724		73.7403	7				S3L0B6_TREMD	1.05546	0.134624
c46512_g1_i1|m.137514		60.8373	3	C	COG3808	Inorganic pyrophosphatase	S3JYB1_TREMD	0.133827	0.133827
c39117_g1_i1|m.121285		52.0053	11	U	COG0342	Preprotein translocase subunit SecD	E7NSY2_TREPH	0.133535	0.133535
c24279_g1_i1|m.88853		61.3847	7				S3JZR6_TREMD	0.280652	0.133517
c37725_g1_i1|m.118310		43.8738	4	NT	COG0840	Methyl-accepting chemotaxis protein	S3JY31_TREMD	0.461119	0.133405
c52970_g1_i1|m.151706		32.869	6				S3KY18_TREMD	0.133327	0.133327
c57190_g1_i1|m.161110		53.8506	9	R	COG0312	Predicted Zn-dependent proteases and their inactivated homologs	S3JUV3_TREMD	0.186745	0.133198
c25295_g1_i1|m.90985		53.4005	6	N	COG1749	Flagellar hook protein FlgE	E7NXP0_TREPH	0.337615	0.133005
c33358_g1_i1|m.108693		41.7898	5	C	COG1757	Na+/H+ antiporter	S3L9E6_TREDN	0.132856	0.132856
c38674_g1_i1|m.120362		26.6548	5				E7NPN6_TREPH	0.132701	0.132701
c21188_g1_i1|m.81537		68.2199	7	NT	COG0643	Chemotaxis protein histidine kinase and related kinases	E7NRQ9_TREPH	0.642447	0.132097
c13368_g1_i1|m.36801		167.045	5				H7EH84_9SPIO	0.268028	0.131704
c8755_g1_i1|m.22888		59.1937	12	G	COG1109	Phosphomannomutase	E7NQ10_TREPH	0.185982	0.13163
c13765_g2_i1|m.38319	H	313.479	17	N	COG1344	Flagellin and related hook-associated proteins	S3JSR8_TREMD	1.68198	0.131593
c28122_g1_i1|m.96784		56.306	8	J	COG0124	Histidyl-tRNA synthetase	S3JW27_TREMD	1.54445	0.131323
c20396_g1_i3|m.72233	H	386.154	15	N	COG1344	Flagellin and related hook-associated proteins	S3KT05_TREDN	1.68198	0.13113
c3141_g1_i1|m.8115	H	460.088	11	N	COG1344	Flagellin and related hook-associated proteins	S3KT05_TREDN	1.68198	0.13113
c21355_g1_i1|m.81956		38.7892	6	S	COG5438	Predicted multitransmembrane protein	E7NXA1_TREPH	0.131019	0.131019
c41093_g1_i1|m.125128		87.2807	6	C	COG1529	Aerobic-type carbon monoxide dehydrogenase, large subunit CoxL/CutL homologs	E7NVC8_TREPH	0.51531	0.130896
c13007_g1_i1|m.35627		116.126	8	N	COG1344	Flagellin and related hook-associated proteins	S3JZY7_TREMA	0.752386	0.130815
c32667_g1_i1|m.107199		67.2742	9	P	COG0803	ABC-type metal ion transport system, periplasmic component/surface adhesin	E7NXR1_TREPH	0.130689	0.130689
c829_g1_i1|m.2174		57.3751	7	S	COG5497	Predicted secreted protein	M2CZ04_TREDN	0.133524	0.130544
c20154_g1_i1|m.70292		59.7342	6	J	COG0360	Ribosomal protein S6	M2CE53_TREDN	0.530391	0.130045
c16908_g1_i1|m.50707		108.132	8	C	COG4657	Predicted NADH:ubiquinone oxidoreductase, subunit RnfA	M2BEK4_TREDN	0.129911	0.129911
c39871_g1_i1|m.122736		87.6454	7	E	COG0520	Selenocysteine lyase	S3L890_9SPIO	0.246916	0.129792
c2810_g1_i1|m.7030		73.2537	4				S3KL33_TREDN	0.925553	0.129674
c55807_g1_i1|m.157924		89.8977	3	P	COG0672	High-affinity Fe2+/Pb2+ permease	S3KUM2_TREDN	0.129551	0.129551
c54057_g1_i1|m.153907	H	98.0511	13				E7NVF9_TREPH	0.542003	0.129078
c3603_g1_i1|m.9595		53.324	7	R	COG0536	Predicted GTPase	S3JZG4_TREMD	0.143087	0.128615
c46306_g1_i1|m.137083		38.8996	9	R	COG1647	Esterase/lipase	E7NVL2_TREPH	0.128569	0.128569
c25582_g1_i1|m.91592		65.5519	9	C	COG0282	Acetate kinase	E7NY80_TREPH	0.5276	0.127929
c22721_g1_i1|m.85301		37.4225	8	P	COG0715	ABC-type nitrate/sulfonate/bicarbonate transport systems, periplasmic components	S6A889_9SPIO	0.127921	0.127921
c15257_g1_i1|m.43706		72.7534	7	HC	COG0543	2-polyprenylphenol hydroxylase and related flavodoxin oxidoreductases	M2DI69_TREDN	0.127892	0.127892
c37840_g1_i1|m.118560		54.2149	11	I	COG0657	Esterase/lipase	E7NSL3_TREPH	0.351773	0.127666
c24779_g1_i1|m.89912		88.925	6	E	COG0404	Glycine cleavage system T protein (aminomethyltransferase)	M2CPT5_TREDN	1.01267	0.127643
c34251_g1_i1|m.110451		42.0506	5	E	COG0786	Na+/glutamate symporter	S3K8U7_TREMD	0.871091	0.127306
c53506_g1_i1|m.152829		71.1006	9				S3JQF9_TREMD	0.126628	0.126628
c4208_g1_i1|m.11293		93.072	4	J	COG0244	Ribosomal protein L10	S3L9G9_9SPIO	0.124916	0.124916
c13896_g1_i1|m.38749		62.7482	8	O	COG0071	Molecular chaperone (small heat shock protein)	M2S3M7_TREDN	1.26565	0.124186
c18260_g1_i3|m.57832	H	321.884	20				GRDA_TREDE	0.78283	0.122935
c18260_g1_i1|m.57826	H	356.767	18				GRDA_TREDE	0.78283	0.122935
c12459_g1_i1|m.33588		105.085	6				S3KJL2_TREDN	0.122849	0.122849
c54116_g1_i1|m.154006		69.7899	7				S3JWB8_TREMD	0.286261	0.12282
c42487_g1_i1|m.128563		109.678	9	F	COG2759	Formyltetrahydrofolate synthetase	S6A2T9_9SPIO	0.382033	0.122571
c17524_g1_i1|m.53781		104.819	7	O	COG0450	Peroxiredoxin	S3KAP4_TREMD	0.122541	0.122541
c27619_g1_i1|m.95811		49.6556	5	R	COG1268	Uncharacterized conserved protein	S3JQ79_TREMD	0.121134	0.121134
c2136_g1_i1|m.5289		197.189	6	J	COG0228	Ribosomal protein S16	S3LHV8_TREDN	0.427427	0.121011
c13368_g1_i1|m.36802		96.3585	6	C	COG5016	Pyruvate/oxaloacetate carboxyltransferase	S3MB18_9SPIO	0.496826	0.120922
c22125_g1_i1|m.83846		59.0533	3	V	COG1968	Uncharacterized bacitracin resistance protein	S3KCL2_TREMD	0.120566	0.120566
c28740_g1_i1|m.98335		44.7606	9	S	COG3037	Uncharacterized protein conserved in bacteria	E7NV88_TREPH	0.683496	0.119144
c20448_g1_i1|m.72728	H	98.1123	7	K	COG0202	DNA-directed RNA polymerase, alpha subunit/40 kD subunit	M2CBG1_TREDN	1.07665	0.118487
c30261_g1_i1|m.101937	H	107.384	18	GT	COG1762	Phosphotransferase system mannitol/fructose-specific IIA domain (Ntr-type)	E7NSC4_TREPH	0.746539	0.118477
c48428_g1_i1|m.141436		55.583	3	R	COG0670	Integral membrane protein, interacts with FtsH	E7NWS4_TREPH	0.118434	0.118434
c19361_g2_i2|m.64368		166.043	4	J	COG0267	Ribosomal protein L33	S3KVU9_TREMD	0.766357	0.1183
c60395_g1_i1|m.167951		70.5499	8	G	COG0058	Glucan phosphorylase	E7NPY4_TREPH	0.117573	0.117573
c11784_g1_i1|m.31270		31.4398	5	P	COG0370	Fe2+ transport system protein B	S3K279_TREMA	0.143735	0.117298
c34561_g1_i1|m.111052		53.762	1	O	COG0785	Cytochrome c biogenesis protein	E7NWP1_TREPH	0.360509	0.117277
c53396_g1_i1|m.152613		214.419	2	I	COG0623	Enoyl-[acyl-carrier-protein] reductase (NADH)	M2BNR8_TREDN	0.116621	0.116621
c15238_g1_i1|m.43622		81.5608	9	O	COG0326	Molecular chaperone, HSP90 family	M2DCJ4_TREDN	0.135399	0.116547
c9275_g1_i1|m.24151		71.4472	6	V	COG2810	Predicted type IV restriction endonuclease	M2BPD0_TREDN	0.115513	0.115513
c221_g1_i1|m.548	H	105.29	13				S3JPX8_TRESO	0.494763	0.115372
c16287_g1_i1|m.47738		53.134	4	EP	COG1173	ABC-type dipeptide/oligopeptide/nickel transport systems, permease components	M2BKC9_TREDN	0.114283	0.114283
c19018_g1_i1|m.62228		126.501	8	J	COG1185	Polyribonucleotide nucleotidyltransferase (polynucleotide phosphorylase)	M2CY28_TREDN	0.114278	0.114278
c56160_g1_i1|m.158734		53.9204	16	E	COG2235	Arginine deiminase	E7NY87_TREPH	0.380977	0.113938
c51082_g1_i1|m.147676		60.4256	7	R	COG0536	Predicted GTPase	E7NRV0_TREPH	0.433334	0.113863
c57471_g1_i1|m.161740		55.5884	7	J	COG0442	Prolyl-tRNA synthetase	S3LLT6_TREDN	0.320495	0.113853
c56380_g1_i1|m.159264		69.6126	5	F	COG0756	dUTPase	M2DJK8_TREDN	0.113616	0.113616
c39020_g1_i1|m.121073	H	103.6	11	G	COG0574	Phosphoenolpyruvate synthase/pyruvate phosphate dikinase	S3K8X3_TREMD	0.147544	0.1129
c19361_g2_i1|m.64364		213.982	3	J	COG0267	Ribosomal protein L33	S3KVU9_TREMD	0.766357	0.112612
c28667_g1_i1|m.98150		76.166	2				M2SK93_TREDN	0.243608	0.112571
c30456_g1_i1|m.102375		58.468	10	S	COG2461	Uncharacterized conserved protein	E7NQL8_TREPH	0.238629	0.112538
c25432_g1_i1|m.91285	H	242.08	8	J	COG0080	Ribosomal protein L11	S3LBQ9_9SPIO	0.832623	0.112437
c27448_g1_i1|m.95449		45.9658	5	P	COG1840	ABC-type Fe3+ transport system, periplasmic component	U2K0F2_TRELE	0.387824	0.112201
c20876_g2_i1|m.77027		214.592	7	N	COG1344	Flagellin and related hook-associated proteins	S3KFT4_TREDN	1.67352	0.111878
c42951_g1_i1|m.129703		48.878	1	R	COG0733	Na+-dependent transporters of the SNF family	E9S0M9_TREDN	0.519542	0.111729
c60949_g1_i1|m.169030		56.9314	7	E	COG1115	Na+/alanine symporter	S3LBS8_9SPIO	0.111702	0.111702
c45597_g1_i1|m.135590		50.2002	8	P	COG2059	Chromate transport protein ChrA	E7NV13_TREPH	0.11054	0.11054
c18755_g1_i1|m.60666		76.3224	7	C	COG1155	Archaeal/vacuolar-type H+-ATPase subunit A	S3KBH8_TREMD	0.110506	0.110506
c20791_g1_i5|m.76122	H	288.884	21				E7NRV9_TREPH	0.761551	0.110491
c10848_g1_i1|m.28148		71.3507	6	U	COG0653	Preprotein translocase subunit SecA (ATPase, RNA helicase)	E7NPZ8_TREPH	0.109945	0.109945
c24929_g1_i1|m.90240		58.2088	13	K	COG0202	DNA-directed RNA polymerase, alpha subunit/40 kD subunit	S3KZJ4_TREMD	0.109669	0.109669
c34636_g1_i1|m.111214		113.75	7	G	COG0205	6-phosphofructokinase	S3KXZ5_TREMD	0.238031	0.109636
c52367_g1_i1|m.150443		60.8683	6	M	COG4591	ABC-type transport system, involved in lipoprotein release, permease component	E7NR76_TREPH	0.614157	0.109344
c50785_g1_i1|m.147063		65.5773	15	R	COG3889	Predicted solute binding protein	E7NW51_TREPH	0.713401	0.108591
c42189_g1_i1|m.127804		59.2088	12	R	COG2388	Predicted acetyltransferase	E7NXU9_TREPH	0.720495	0.108425
c13458_g1_i1|m.37127		307.107	6	O	COG0450	Peroxiredoxin	S3L773_9SPIO	1.08823	0.108054
c37226_g1_i1|m.117212		166.827	1				E7NY96_TREPH	0.482383	0.107873
c26013_g1_i1|m.92521		77.4564	7	D	COG0424	Nucleotide-binding protein implicated in inhibition of septum formation	S3K7Y3_TREMD	0.245528	0.107652
c18833_g1_i1|m.61186	H	173.566	5				Q73NW3_TREDE	0.10685	0.10685
c19740_g1_i1|m.67136	H	310.994	12	J	COG0199	Ribosomal protein S14	E9S642_TREDN	0.954016	0.106751
c16048_g1_i1|m.46749	H	101.074	12				S3KG74_TREDN	0.106605	0.106605
c34546_g1_i1|m.111027		79.7608	4	S	COG3037	Uncharacterized protein conserved in bacteria	E7NVV2_TREPH	0.339916	0.10622
c24738_g1_i1|m.89832		79.7819	8	G	COG0574	Phosphoenolpyruvate synthase/pyruvate phosphate dikinase	E7NWY9_TREPH	0.457407	0.105798
c29704_g1_i1|m.100572		199.007	9				S3L8N2_9SPIO	0.449186	0.105327
c45630_g1_i1|m.135670		35.6748	13	G	COG4211	ABC-type glucose/galactose transport system, permease component	E7NRL7_TREPH	0.105101	0.105101
c43149_g1_i1|m.130201		65.469	8	V	COG1566	Multidrug resistance efflux pump	C8PNW9_9SPIO	0.595511	0.104953
c60202_g1_i1|m.167565		86.8307	7	L	COG0847	DNA polymerase III, epsilon subunit and related 3'-5' exonucleases	S3JSM3_TREMD	0.10465	0.10465
c33830_g1_i1|m.109660		64.9546	5				E7NSZ8_TREPH	0.271467	0.104601
c59107_g1_i1|m.165310		60.4384	8	J	COG0018	Arginyl-tRNA synthetase	S3JSK0_TREMD	0.103244	0.103244
c43717_g1_i1|m.131533		34.8481	7	NT	COG0840	Methyl-accepting chemotaxis protein	F5YP91_TREPZ	0.102356	0.102356
c25637_g1_i1|m.91698		60.9008	12	E	COG2195	Di- and tripeptidases	E7NPU3_TREPH	0.101685	0.101685
c53895_g1_i1|m.153567		60.5394	7	F	COG2820	Uridine phosphorylase	E7NWV4_TREPH	0.1015	0.1015
c29131_g1_i1|m.99269	H	60.504	5	J	COG0525	Valyl-tRNA synthetase	E7NXA5_TREPH	0.100373	0.100373
c9974_g1_i1|m.25901	H	88.1472	10	P	COG0803	ABC-type metal ion transport system, periplasmic component/surface adhesin	E7NX00_TREPH	0.821954	0.0997726
c21425_g1_i1|m.82155		77.9928	5				E7NQ35_TREPH	0.099754	0.099754
c978_g1_i1|m.2569		65.1834	9				E7NY76_TREPH	1.24849	0.0997395
c36669_g1_i1|m.115985		86.134	5	NT	COG0643	Chemotaxis protein histidine kinase and related kinases	M2S2G6_TREDN	0.217966	0.0991037
c54450_g1_i1|m.154616		56.1373	4	M	COG0797	Lipoproteins	M2S0U1_TREDN	1.01571	0.0978055
c51757_g1_i1|m.149159		41.906	4	C	COG4657	Predicted NADH:ubiquinone oxidoreductase, subunit RnfA	E7NVH1_TREPH	0.0974722	0.0974722
c40679_g1_i1|m.124355		77.8247	6	H	COG0301	Thiamine biosynthesis ATP pyrophosphatase	E7NRW9_TREPH	0.0972708	0.0972708
c38778_g1_i1|m.120574		58.858	4	P	COG0530	Ca2+/Na+ antiporter	S3LBW1_9SPIO	0.0972431	0.0972431
c5161_g1_i2|m.13657		64.7123	6				S3KG22_TREDN	0.402453	0.0961428
c19361_g3_i1|m.64365		50.314	10	U	COG0690	Preprotein translocase subunit SecE	S3K5S5_TREMA	0.249021	0.0954349
c19060_g1_i1|m.62469		210.72	6				E7NUR1_TREPH	1.11921	0.0947992
c5412_g1_i1|m.14242		51.5915	6	P	COG1464	ABC-type metal ion transport system, periplasmic component/surface antigen	S3LBL0_9SPIO	0.0945962	0.0945962
c15945_g1_i1|m.46366		404.714	9				E7D033_TREDN	1.61306	0.0943887
c51173_g1_i1|m.147881		89.4361	8				S3JVK6_TREMD	0.0940925	0.0940925
c6962_g1_i1|m.18562		131.774	7				S5ZWS2_9SPIO	0.463846	0.0938416
c49400_g1_i1|m.143804		117.349	4	L	COG2176	DNA polymerase III, alpha subunit (gram-positive type)	E7NQ11_TREPH	0.0927736	0.0927736
c28371_g1_i1|m.97416		187.08	7	P	COG3470	Uncharacterized protein probably involved in high-affinity Fe2+ transport	M2DBD8_TREDN	0.655583	0.0921967
c30810_g1_i1|m.103179	H	134.459	10	O	COG0459	Chaperonin GroEL (HSP60 family)	E7NY24_TREPH	0.0921069	0.0921069
c29361_g1_i1|m.99810		60.568	6	K	COG0557	Exoribonuclease R	S3K8D9_TREMD	0.633863	0.0919747
c14024_g1_i1|m.39231	H	79.1725	10	I	COG0183	Acetyl-CoA acetyltransferase	S3K8H3_TREMD	1.30165	0.0917735
c51100_g1_i1|m.147708		59.6144	5	C	COG1454	Alcohol dehydrogenase, class IV	S3KUP5_TREMD	0.356381	0.0915928
c51693_g1_i1|m.149013		93.6732	4	J	COG1186	Protein chain release factor B	E7NPV8_TREPH	0.263908	0.0913721
c45688_g1_i1|m.135806		66.7197	3	T	COG3850	Signal transduction histidine kinase, nitrate/nitrite-specific	E7NYG8_TREPH	0.0912513	0.0912513
c58646_g1_i1|m.164349		24.5802	9	E	COG0786	Na+/glutamate symporter	E7NUC9_TREPH	0.270041	0.0911399
c24472_g1_i1|m.89269	H	129.772	15	MP	COG3015	Uncharacterized lipoprotein NlpE involved in copper resistance	E7NSL2_TREPH	0.979435	0.0908622
c34758_g1_i1|m.111465		52.7874	7	R	COG2056	Predicted permease	E7NVA9_TREPH	0.0907871	0.0907871
c52955_g1_i1|m.151674		56.3273	6	M	COG4591	ABC-type transport system, involved in lipoprotein release, permease component	C8PTD8_9SPIO	0.626503	0.0906807
c2997_g1_i1|m.7634		94.3285	2	J	COG0525	Valyl-tRNA synthetase	F5YPD6_TREPZ	0.261096	0.090658
c51237_g1_i1|m.148022		38.6552	5	C	COG3493	Na+/citrate symporter	S3L9K6_9SPIO	0.255709	0.0893989
c32637_g1_i1|m.107134		64.8042	8	O	COG0465	ATP-dependent Zn proteases	E7NS05_TREPH	0.625754	0.0890429
c35394_g1_i1|m.112844		44.3365	4				E7NXN6_TREPH	0.0889025	0.0889025
c39712_g1_i1|m.122413		54.8187	7				S3JZ47_TREMD	0.0879685	0.0879685
c6447_g1_i1|m.17155		41.3262	6				S3JRS6_TREMD	0.184451	0.0877837
c56299_g1_i1|m.159064		66.8912	5	E	COG0765	ABC-type amino acid transport system, permease component	E7NQR7_TREPH	0.0877054	0.0877054
c20791_g1_i3|m.76120	H	160.394	14				E7NRV9_TREPH	0.787039	0.0876682
c15772_g1_i1|m.45556	H	224.041	12	U	COG1314	Preprotein translocase subunit SecG	S3KE65_TREDN	0.0875424	0.0875424
c42796_g1_i1|m.129323		66.8254	5	S	COG3819	Predicted membrane protein	M2QS49_TREDN	0.644872	0.0875197
c58624_g1_i1|m.164308		51.344	5	L	COG0514	Superfamily II DNA helicase	E7NV72_TREPH	0.258366	0.0872462
c780_g1_i1|m.2051		58.5551	11	R	COG0561	Predicted hydrolases of the HAD superfamily	E7NRF9_TREPH	0.0865568	0.0865568
c10786_g1_i1|m.27996		65.3028	15				E7NXK4_TREPH	0.744693	0.0859974
c24572_g1_i1|m.89487		84.8955	4				M2CDU9_TREDN	0.516939	0.085987
c30360_g1_i1|m.102152		101.508	4	S	COG1285	Uncharacterized membrane protein	S3KWK3_TREDN	0.0858117	0.0858117
c26273_g1_i1|m.93070		93.4628	5	EP	COG0601	ABC-type dipeptide/oligopeptide/nickel transport systems, permease components	S3JSV3_TREMD	0.0856818	0.0856818
c51986_g1_i1|m.149628		52.0448	4	E	COG0786	Na+/glutamate symporter	E7NST0_TREPH	0.0849635	0.0849635
c15549_g1_i1|m.44690	H	156.242	17				S3K7C9_TREMD	0.772844	0.0839367
c51664_g1_i1|m.148945		54.6078	6	E	COG0078	Ornithine carbamoyltransferase	E7NY86_TREPH	0.338833	0.083881
c47550_g1_i1|m.139493		121.232	7				M2D1Y7_TREDN	0.389759	0.0819407
c27907_g1_i1|m.96338		64.7709	9	C	COG1529	Aerobic-type carbon monoxide dehydrogenase, large subunit CoxL/CutL homologs	S3JWS0_TREMD	0.882731	0.0812699
c16227_g1_i1|m.47471		65.4862	8	J	COG0080	Ribosomal protein L11	S3K918_TREMD	0.303009	0.0807662
c20525_g2_i1|m.73396	H	204.036	11	J	COG0251	Putative translation initiation inhibitor, yjgF family	F8F222_TRECH	0.701099	0.0805764
c40088_g1_i1|m.123192		161.856	2				C8PP09_9SPIO	0.0805248	0.0805248
c49827_g1_i1|m.144828		86.7992	9	F	COG2759	Formyltetrahydrofolate synthetase	S3JXM7_TREMD	0.758087	0.0801172
c40191_g1_i1|m.123392	H	110.923	14	P	COG0783	DNA-binding ferritin-like protein (oxidative damage protectant)	S3JXC2_TREMD	1.16301	0.0796506
c28330_g1_i1|m.97309		76.5668	9	G	COG2301	Citrate lyase beta subunit	M2CE99_TREDN	0.362615	0.078403
c27716_g1_i1|m.95977		42.3933	4	G	COG4211	ABC-type glucose/galactose transport system, permease component	E9S220_TREDN	1.62654	0.0782875
c19994_g1_i2|m.68969		66.256	7				U2LPZ8_TRELE	1.38093	0.0771976
c15289_g1_i1|m.43819		120.897	5	C	COG0554	Glycerol kinase	M2BT74_TREDN	0.245868	0.0768449
c42840_g1_i1|m.129435		41.2088	4				S6A3F2_9SPIO	0.0766972	0.0766972
c49256_g1_i1|m.143462		57.2428	5				E7NRS9_TREPH	0.550436	0.0751377
c38962_g1_i1|m.120963		24.5942	8	C	COG4658	Predicted NADH:ubiquinone oxidoreductase, subunit RnfD	S3KEL7_TREDN	0.0750078	0.0750078
c33807_g1_i1|m.109618		54.7215	6				E7NU71_TREPH	0.0739376	0.0739376
c45176_g1_i1|m.134700		25.4773	13	G	COG1593	TRAP-type C4-dicarboxylate transport system, large permease component	E7NUC1_TREPH	0.177993	0.0737705
c27813_g1_i1|m.96160		102.785	7	S	COG2929	Uncharacterized protein conserved in bacteria	M2AYM5_TREDN	0.0966807	0.0735993
c60832_g1_i1|m.168804		54.6603	3	C	COG1301	Na+/H+-dicarboxylate symporters	S3JPT0_TREMD	0.0735032	0.0735032
c19471_g1_i1|m.65154	H	73.4433	3	P	COG0783	DNA-binding ferritin-like protein (oxidative damage protectant)	E7NTV3_TREPH	0.67337	0.0719478
c34535_g1_i1|m.111005	H	84.7965	10	C	COG1155	Archaeal/vacuolar-type H+-ATPase subunit A	E7NSP2_TREPH	0.0930892	0.0719252
c11726_g1_i1|m.31086		65.8212	6	S	COG2606	Uncharacterized conserved protein	S3JSW0_TREMD	1.23742	0.0717218
c20448_g4_i1|m.72736		47.5673	4	U	COG0201	Preprotein translocase subunit SecY	E7NXI0_TREPH	0.0716838	0.0716838
c16063_g1_i1|m.46821		104.923	7	J	COG0254	Ribosomal protein L31	M2DKP2_TREDN	0.72676	0.0716653
c23364_g1_i1|m.86813		45.022	3	G	COG1653	ABC-type sugar transport system, periplasmic component	S3KTM5_TREMD	0.220973	0.0716281
c36875_g1_i1|m.116439		36.6354	5	G	COG4209	ABC-type polysaccharide transport system, permease component	E7NTY1_TREPH	0.0715176	0.0715176
c8853_g1_i1|m.23099	H	71.9596	11	NU	COG1766	Flagellar biosynthesis/type III secretory pathway lipoprotein	S3JPL1_TREMD	1.21045	0.0707395
c54972_g1_i1|m.155831		97.74	3				E7NX85_TREPH	0.163227	0.0700501
c19387_g2_i1|m.64536		239.052	7	C	COG0716	Flavodoxins	S3KJH0_TREDN	0.622275	0.0699016
c50026_g1_i1|m.145306		47.102	4	M	COG1292	Choline-glycine betaine transporter	S3KYP8_TREDN	0.851615	0.069883
c30389_g1_i1|m.102214		88.2513	3	P	COG2059	Chromate transport protein ChrA	E7NV13_TREPH	0.931026	0.068305
c33476_g1_i1|m.108945		28.9785	4	R	COG1480	Predicted membrane-associated HD superfamily hydrolase	S3JTR5_TREMD	0.0680314	0.0680314
c12327_g1_i1|m.33094		88.4025	2	R	COG4624	Iron only hydrogenase large subunit, C-terminal domain	D8L135_TREPZ	0.0679708	0.0679708
c43075_g1_i1|m.130017		79.1568	6				E7NUE6_TREPH	0.438318	0.0673123
c4712_g1_i1|m.12650		60.0904	8	M	COG1664	Integral membrane protein CcmA involved in cell shape determination	S3JQ37_TREMD	0.0671048	0.0671048
c27766_g1_i1|m.96071		NA	0	R	COG0733	Na+-dependent transporters of the SNF family	E7NRG2_TREPH	0.743798	0.0665599
c28425_g1_i1|m.97552	H	65.0984	12	G	COG0469	Pyruvate kinase	S3KBS0_TREMD	0.843457	0.0664092
c20876_g6_i1|m.77036		100.182	7				S3KFT4_TREDN	0.994016	0.0663557
c11413_g1_i1|m.30022		205.306	7	C	COG0674	Pyruvate:ferredoxin oxidoreductase and related 2-oxoacid:ferredoxin oxidoreductases, alpha subunit	C8PPV0_9SPIO	0.0656188	0.0656188
c4065_g1_i1|m.10816		76.1149	9				E7NQZ7_TREPH	0.911451	0.0648159
c36115_g1_i1|m.114651		122.907	8				S3JZB3_TREMD	0.964683	0.0647528
c33463_g1_i1|m.108914		40.7307	10	N	COG1291	Flagellar motor component	E7NXN8_TREPH	0.446333	0.0645453
c18165_g1_i1|m.57346		109.647	8	E	COG3643	Glutamate formiminotransferase	M2C5F9_TREDN	0.470016	0.0643701
c43213_g1_i1|m.130360		103.187	7	R	COG0802	Predicted ATPase or kinase	S3KDA3_TREMD	0.0627735	0.0627735
c17554_g1_i1|m.53926	H	710.951	18				G4WKD5_9SPIO	2.40032	0.0626476
c19471_g1_i1|m.65153	H	90.8362	16	O	COG0450	Peroxiredoxin	M2D6E7_TREDN	1.10272	0.062495
c7557_g1_i1|m.19946		57.3642	11	L	COG1573	Uracil-DNA glycosylase	Q73JU4_TREDE	0.335885	0.0617363
c33139_g1_i1|m.108224		157.746	5				S3KR87_TREDN	0.0613432	0.0613432
c11037_g1_i1|m.28747		137.683	11	IQ	COG0236	Acyl carrier protein	E7NU00_TREPH	0.65098	0.0612173
c43429_g1_i1|m.130854		57.1637	6	R	COG0536	Predicted GTPase	M2CME3_TREDN	0.146614	0.0611843
c57501_g1_i1|m.161805	H	116.136	15				E7NXA1_TREPH	0.120886	0.0606426
c50080_g1_i1|m.145449		64.6473	10	U	COG1314	Preprotein translocase subunit SecG	S3L0A5_TREMD	0.0603319	0.0603319
c21868_g1_i1|m.83233		56.7807	6	S	COG1699	Uncharacterized protein conserved in bacteria	S3JY55_TREMD	1.47203	0.0595609
c42406_g1_i1|m.128354		68.94	9	M	COG0797	Lipoproteins	M2S0U1_TREDN	0.0590316	0.0590316
c14137_g2_i1|m.39622		89.6748	6				S3JY27_TREMD	0.0582947	0.0582947
c11067_g1_i1|m.28839		183.002	4				M2CXL1_TREDN	0.82703	0.0566487
c32579_g1_i1|m.107008		54.1532	9	K	COG1158	Transcription termination factor	S3JTX1_TREMD	0.0955133	0.0561264
c23115_g1_i1|m.86224		56.5838	4	H	COG1179	Dinucleotide-utilizing enzymes involved in molybdopterin and thiamine biosynthesis family 1	E7NUP9_TREPH	0.136662	0.0560893
c32423_g1_i1|m.106689		45.8618	8	G	COG0574	Phosphoenolpyruvate synthase/pyruvate phosphate dikinase	S3LBI7_9SPIO	1.32724	0.0559036
c32259_g1_i1|m.106337		49.7142	5	G	COG1638	TRAP-type C4-dicarboxylate transport system, periplasmic component	S3KTM8_TREMD	0.355912	0.0543442
c11260_g1_i1|m.29498		62.746	8	C	COG0674	Pyruvate:ferredoxin oxidoreductase and related 2-oxoacid:ferredoxin oxidoreductases, alpha subunit	M2D2F2_TREDN	0.0543071	0.0543071
c26886_g1_i1|m.94345		43.3207	4	R	COG0693	Putative intracellular protease/amidase	E7NX87_TREPH	0.0524691	0.0524691
c60606_g1_i1|m.168373		63.477	4				E7NVT3_TREPH	0.940812	0.0523763
c46194_g1_i1|m.136882		65.1232	8	M	COG0399	Predicted pyridoxal phosphate-dependent enzyme apparently involved in regulation of cell wall biogenesis	S3JUF8_TREMD	0.0922748	0.0515103
c30881_g1_i1|m.103337		88.167	6				C8PPS1_9SPIO	0.525846	0.0503989
c25650_g1_i1|m.91724		52.9163	6				S3KT64_TREMD	0.0499645	0.0499645
c19969_g1_i1|m.68753	H	47.017	4	N	COG1558	Flagellar basal body rod protein	M2D9W1_TREDN	0.127162	0.0497466
c19740_g1_i1|m.67137	H	231.566	4	J	COG0096	Ribosomal protein S8	M2CBH2_TREDN	1.46895	0.0490201
c16001_g2_i1|m.46560		208.512	7	C	COG0674	Pyruvate:ferredoxin oxidoreductase and related 2-oxoacid:ferredoxin oxidoreductases, alpha subunit	S3JY06_TREMD	0.049016	0.049016
c4988_g1_i1|m.13303		NA	0				S3L8L9_9SPIO	0.0488675	0.0488675
c7379_g1_i1|m.19534		57.3849	7	J	COG0162	Tyrosyl-tRNA synthetase	M2CJD9_TREDN	0.328254	0.0486901
c36992_g1_i1|m.116694		72.8904	8	F	COG0213	Thymidine phosphorylase	S3JV45_TREMD	0.0486633	0.0486633
c27870_g1_i1|m.96275		53.898	1	NU	COG1298	Flagellar biosynthesis pathway, component FlhA	S3JV24_TREMD	0.0485527	0.0485527
c51951_g1_i1|m.149555		83.566	7	E	COG3579	Aminopeptidase C	E7NYF2_TREPH	0.0483122	0.0483122
c49240_g1_i1|m.143426		72.262	4	F	COG0041	Phosphoribosylcarboxyaminoimidazole (NCAIR) mutase	E7NS55_TREPH	0.0469368	0.0469368
c31356_g1_i1|m.104440		116.251	8	T	COG1966	Carbon starvation protein, predicted membrane protein	S3KF94_TREDN	0.0461409	0.0461409
c6092_g1_i1|m.15952		70.4211	7	T	COG2204	Response regulator containing CheY-like receiver, AAA-type ATPase, and DNA-binding domains	S3LS04_9SPIO	0.0455258	0.0455258
c40074_g1_i1|m.123168	H	75.8071	10				S3JR76_TREMD	0.608727	0.0435588
c15948_g1_i1|m.46376		219.875	8	C	COG1155	Archaeal/vacuolar-type H+-ATPase subunit A	M2CE48_TREDN	0.0434288	0.0434288
c54477_g1_i1|m.154675		89.626	7	C	COG4656	Predicted NADH:ubiquinone oxidoreductase, subunit RnfC	S3KC67_TREMD	0.042147	0.042147
c17743_g1_i1|m.54824		153.14	6	R	COG1744	Uncharacterized ABC-type transport system, periplasmic component/surface lipoprotein	S3MC09_9SPIO	0.0417386	0.0417386
c59428_g1_i1|m.165985		94.09	8				E7NWI2_TREPH	0.040142	0.040142
c1338_g1_i2|m.3409		90.3699	9				M2DB65_TREDN	1.22412	0.0400863
c7381_g1_i1|m.19541		69.7956	5	S	COG2929	Uncharacterized protein conserved in bacteria	E9S3N2_TREDN	0.693399	0.0394723
c16602_g1_i2|m.49256		1023.55	10	O	COG4545	Glutaredoxin-related protein	S3LHY4_TREDN	1.56447	0.0386795
c16602_g1_i1|m.49254	H	191.352	11	O	COG4545	Glutaredoxin-related protein	S3LHY4_TREDN	1.43109	0.0386795
c57945_g1_i1|m.162819		66.3608	9	O	COG0544	FKBP-type peptidyl-prolyl cis-trans isomerase (trigger factor)	S3JWE7_TREMD	1.55349	0.0381927
c60811_g1_i1|m.168765		73.5527	3	R	COG0733	Na+-dependent transporters of the SNF family	S3KUF8_TREMD	0.0370078	0.0370078
c16673_g1_i1|m.49617		295.321	9	N	COG1344	Flagellin and related hook-associated proteins	S3JYJ0_TREMD	1.28048	0.0366704
c53129_g1_i1|m.152058		53.4099	10	F	COG0005	Purine nucleoside phosphorylase	S3JWZ6_TREMD	0.0365404	0.0365404
c50272_g1_i1|m.145903	H	134.973	5	G	COG1653	ABC-type sugar transport system, periplasmic component	E7NT59_TREPH	0.0359562	0.0359562
c35795_g1_i1|m.113872		73.519	5	J	COG0441	Threonyl-tRNA synthetase	S3K8Y6_TREMD	0.198913	0.0349624
c52778_g1_i1|m.151291		64.6931	7				S3JUZ9_TREMD	0.16663	0.0332544
c14179_g1_i1|m.39817	H	132.69	10				M2CL37_TREDN	1.36162	0.0327807
c8768_g1_i1|m.22916	H	89.1388	8				E7NS44_TREPH	0.615847	0.0316797
c11889_g1_i1|m.31576		85.4279	8	G	COG0021	Transketolase	M2CXE0_TREDN	0.031369	0.031369
c18169_g1_i1|m.57350		69.3621	7				F5Y7B7_TREAZ	0.0313051	0.0313051
c35783_g1_i1|m.113839		71.9573	3	GE	COG2610	H+/gluconate symporter and related permeases	E7NYC0_TREPH	0.031138	0.031138
c60830_g1_i1|m.168800	H	104.384	11	N	COG1868	Flagellar motor switch protein	Q56334_TREPH	0.540188	0.030788
c23081_g1_i1|m.86162		59.918	4	C	COG1269	Archaeal/vacuolar-type H+-ATPase subunit I	S3JWI3_TREMD	0.0296755	0.0296755
c54977_g1_i1|m.155843		113.877	8	C	COG2221	Dissimilatory sulfite reductase (desulfoviridin), alpha and beta subunits	D8L135_TREPZ	0.0293421	0.0293421
c37594_g1_i1|m.118018		121.178	5				S3KCV9_TREDN	0.0281305	0.0281305
c23645_g1_i1|m.87433		67.4675	2				S3JQ24_TREMD	0.0280562	0.0280562
c51336_g1_i1|m.148235		51.2515	4				M2DP35_TREDN	0.0276107	0.0276107
c49668_g1_i1|m.144439		82.3615	2	H	COG1575	1,4-dihydroxy-2-naphthoate octaprenyltransferase	S5ZZL6_9SPIO	0.0274526	0.0274526
c20791_g1_i1|m.76118	H	314.291	18				E7NRV9_TREPH	0.457308	0.0272596
c37738_g1_i1|m.118339		65.3327	3	S	COG1285	Uncharacterized membrane protein	Q73PD6_TREDE	0.0260512	0.0260512
c23276_g1_i1|m.86612	H	97.2927	14				E7NXN4_TREPH	0.0258656	0.0258656
c46662_g1_i1|m.137820		49.0817	4	P	COG1283	Na+/phosphate symporter	E7NWF7_TREPH	0.0258366	0.0258366
c28587_g1_i1|m.97933		42.8077	4	E	COG1115	Na+/alanine symporter	S3JX69_TREMD	0.285192	0.0253103
c47478_g1_i1|m.139369		63.6018	5				F4LMZ8_TREBD	0.0264597	0.0246436
c314_g1_i1|m.784		61.955	6	R	COG0312	Predicted Zn-dependent proteases and their inactivated homologs	S3KF21_TREDN	0.861453	0.0243433
c43951_g1_i1|m.132040		32.7782	4	G	COG0395	ABC-type sugar transport system, permease component	F4LNA4_TREBD	0.024139	0.024139
c43482_g1_i1|m.130964		31.3469	9	P	COG1108	ABC-type Mn2+/Zn2+ transport systems, permease components	E7NXQ8_TREPH	0.0241027	0.0241027
c26686_g1_i1|m.93927		61.1775	2	T	COG1366	Anti-anti-sigma regulatory factor (antagonist of anti-sigma factor)	E7NYJ5_TREPH	0.0241019	0.0241019
c37174_g1_i1|m.117102		71.2642	6	E	COG4608	ABC-type oligopeptide transport system, ATPase component	E7NW47_TREPH	0.023596	0.023596
c26389_g1_i1|m.93314		91.9785	6	T	COG1966	Carbon starvation protein, predicted membrane protein	E7NWV3_TREPH	0.0225239	0.0225239
c17451_g2_i1|m.53434		59.896	2	J	COG2868	Predicted ribosomal protein	S3JVS9_TREMD	0.0221905	0.0221905
c36707_g1_i1|m.116061		60.7938	16	S	COG2001	Uncharacterized protein conserved in bacteria	E7NQ65_TREPH	0.507945	0.0221253
c14539_g1_i1|m.41038	H	153.898	11	J	COG0539	Ribosomal protein S1	C8PN55_9SPIO	0.0220469	0.0220469
c8102_g1_i1|m.21104		43.429	2				S3JUQ7_TREMD	0.021917	0.021917
c58004_g1_i1|m.162950		79.4596	10	J	COG1185	Polyribonucleotide nucleotidyltransferase (polynucleotide phosphorylase)	E7NWH6_TREPH	0.0206303	0.0206303
c22601_g1_i1|m.85005		35.7236	9				E7NSN8_TREPH	0.0205931	0.0205931
c28567_g1_i1|m.97882		95.5987	7				S3JRW2_TREMD	0.0188674	0.0188674
c32169_g1_i1|m.106149		80.701	7	G	COG2182	Maltose-binding periplasmic proteins/domains	S3KTM5_TREMD	0.0187375	0.0187375
c29401_g1_i1|m.99894		59.4431	7	E	COG3579	Aminopeptidase C	E7NYF2_TREPH	0.0184784	0.0184784
c46831_g1_i1|m.138124		97.5895	6	L	COG0249	Mismatch repair ATPase (MutS family)	M2SES2_TREDN	0.0180563	0.0180563
c13708_g1_i1|m.38121	H	132.189	13	H	COG2978	Putative p-aminobenzoyl-glutamate transporter	M2CXE1_TREDN	0.0180336	0.0180336
c10886_g1_i1|m.28226		163.632	7				M1JJK3_TREDN	0.0155806	0.0155806
c28190_g1_i1|m.96961		64.7836	18	J	COG0264	Translation elongation factor Ts	E7NQC9_TREPH	0.553514	0.0153393
c58114_g1_i1|m.163194		45.3487	3	G	COG0395	ABC-type sugar transport system, permease component	S3K8R0_TREMD	0.0141028	0.0141028
c32315_g1_i1|m.106461		55.9645	4	R	COG4603	ABC-type uncharacterized transport system, permease component	S3LQF2_9SPIO	0.0137427	0.0137427
c52093_g1_i1|m.149852		51.8902	5				S3KAQ6_TREMD	0.71991	0.0132431
c36176_g1_i1|m.114799	H	61.7948	9	R	COG0300	Short-chain dehydrogenases of various substrate specificities	E7NW64_TREPH	0.958579	0.0131213
c9530_g1_i1|m.24869		34.4246	14	P	COG0672	High-affinity Fe2+/Pb2+ permease	E7NPQ8_TREPH	0.0128726	0.0128726
c8317_g1_i1|m.21600	H	289.931	13	O	COG3118	Thioredoxin domain-containing protein	Q73PQ3_TREDE	0.0383783	0.0120718
c49035_g1_i1|m.142912		66.3406	5	S	COG2035	Predicted membrane protein	S3KY66_TREMD	0.0109645	0.0109645
c25285_g1_i1|m.90963	H	108.197	11	I	COG4799	Acetyl-CoA carboxylase, carboxyltransferase component (subunits alpha and beta)	S3LCM0_9SPIO	0.358605	0.0109088
c36258_g1_i1|m.115001		239.834	4	P	COG3470	Uncharacterized protein probably involved in high-affinity Fe2+ transport	M2DBD8_TREDN	1.06903	0.0103267
c1338_g1_i1|m.3407		152.733	8				S3KHH5_TREDN	0.960087	0.0103082
c44921_g1_i1|m.134152		47.205	5	C	COG1301	Na+/H+-dicarboxylate symporters	S3LJ25_TREDN	0.00860838	0.00860838
c59121_g1_i1|m.165345		61.563	3				M2CY41_TREDN	0.00837741	0.00837741
c27194_g1_i1|m.94939		36.4477	6	M	COG0682	Prolipoprotein diacylglyceryltransferase	S3K892_TREMD	0.00681796	0.00681796
c16450_g1_i1|m.48480	H	177.748	15	C	COG0674	Pyruvate:ferredoxin oxidoreductase and related 2-oxoacid:ferredoxin oxidoreductases, alpha subunit	E7NUS3_TREPH	0.590652	0.00657661
c19882_g3_i1|m.68037		83.3433	7	J	COG0050	GTPases - translation elongation factors	E7NXK1_TREPH	0.396672	0.0065403
c34037_g1_i1|m.110060	H	107.791	12				E7NQQ5_TREPH	0.00648461	0.00648461
c53965_g1_i1|m.153718		60.9043	6				S3JSM5_TREMD	0.00631752	0.00631752
c13765_g1_i1|m.38318	H	479.015	12	N	COG1344	Flagellin and related hook-associated proteins	S3MDQ1_9SPIO	1.68198	0.00516568
c14772_g2_i1|m.41885		94.5704	8				E7NVN9_TREPH	0.00492433	0.00492433
c2468_g1_i1|m.6203		55.449	1				M2CYN0_TREDN	-0.000495807	-0.000495807
c15030_g1_i1|m.42927		41.8267	6	G	COG0058	Glucan phosphorylase	S3KBZ3_TREMD	-0.000495807	-0.000495807
c17199_g1_i1|m.52091		62.8235	6	C	COG1274	Phosphoenolpyruvate carboxykinase (GTP)	E7NPN8_TREPH	0.315255	-0.000996241
c47371_g1_i1|m.139161		71.108	1	E	COG0786	Na+/glutamate symporter	E7NST0_TREPH	-0.00158868	-0.00158868
c12884_g1_i1|m.35214		101.739	6				S5ZPW6_9SPIO	1.07363	-0.001889
c19986_g1_i1|m.68922		256.043	2	IQ	COG0236	Acyl carrier protein	M2C576_TREDN	0.0714482	-0.00380118
c49486_g1_i1|m.143994		59.768	4	C	COG1301	Na+/H+-dicarboxylate symporters	S3LLZ0_TREDN	0.691705	-0.00426449
c18076_g1_i1|m.56871		109.847	8	O	COG1047	FKBP-type peptidyl-prolyl cis-trans isomerases 2	S3JRI2_TREMD	-0.00470841	-0.00470841
c59394_g1_i1|m.165915		62.55	1	E	COG4177	ABC-type branched-chain amino acid transport system, permease component	E7NXY2_TREPH	0.125951	-0.0054349
c39285_g1_i1|m.121602		39.5256	8	C	COG1301	Na+/H+-dicarboxylate symporters	E7NTX0_TREPH	0.0477755	-0.00569481
c57291_g1_i1|m.161333		58.8553	6	C	COG1301	Na+/H+-dicarboxylate symporters	S3JY96_TREMD	1.7333	-0.00571337
c33414_g1_i1|m.108807		26.0882	4				S3JUF4_TREMD	0.70393	-0.00582312
c17951_g1_i1|m.56108		66.7671	9				F5YJA7_TREPZ	-0.00792096	-0.00792096
c45378_g1_i1|m.135134		28.3315	8	C	COG4658	Predicted NADH:ubiquinone oxidoreductase, subunit RnfD	E7NVG8_TREPH	-0.00832447	-0.00832447
c25682_g1_i1|m.91798		73.337	3	S	COG1912	Uncharacterized conserved protein	S3JQZ1_TREMD	0.0971392	-0.00903649
c18852_g1_i1|m.61287		130.303	6	IQR	COG1028	Dehydrogenases with different specificities (related to short-chain alcohol dehydrogenases)	S3LBD3_9SPIO	-0.00911075	-0.00911075
c59057_g1_i1|m.165203		101.215	6	K	COG2186	Transcriptional regulators	S3JTL4_TREMD	-0.00911703	-0.00911703
c49328_g1_i1|m.143632		119.952	4	E	COG4690	Dipeptidase	C8PMD6_9SPIO	-0.00936984	-0.00936984
c31889_g1_i1|m.105575		62.8462	6	E	COG0747	ABC-type dipeptide transport system, periplasmic component	S3LGI3_TREDN	0.57126	-0.0106888
c50829_g1_i1|m.147158		54.3871	9	R	COG3845	ABC-type uncharacterized transport systems, ATPase components	S3JXA2_TREMD	-0.0109116	-0.0109116
c3724_g1_i1|m.9911		87.2829	7	N	COG1868	Flagellar motor switch protein	S3LKV2_TREDN	-0.0111665	-0.0111665
c47790_g1_i1|m.139937		NA	0	J	COG0080	Ribosomal protein L11	F4LLS0_TREBD	0.108598	-0.0111884
c26997_g1_i1|m.94558		123.557	3	G	COG0021	Transketolase	S3KH63_TREMA	0.745565	-0.0124669
c40845_g1_i1|m.124663		74.0995	8	M	COG0399	Predicted pyridoxal phosphate-dependent enzyme apparently involved in regulation of cell wall biogenesis	E7NX77_TREPH	-0.0125267	-0.0125267
c22897_g1_i1|m.85729		41.0796	5	R	COG1079	Uncharacterized ABC-type transport system, permease component	C8PR52_9SPIO	-0.0129714	-0.0129714
c56873_g1_i1|m.160383		124.448	2				M2DH62_TREDN	-0.0144946	-0.0144946
c8199_g1_i1|m.21333		56.1735	4	R	COG4603	ABC-type uncharacterized transport system, permease component	C8PR51_9SPIO	0.633238	-0.0158684
c17505_g1_i1|m.53709		126.939	3				U2KQL9_TRELE	-0.0161283	-0.0161283
c12307_g1_i1|m.33031		65.0528	6	L	COG0178	Excinuclease ATPase subunit	S3LCL3_TREDN	-0.0171098	-0.0171098
c51434_g1_i1|m.148438		34.1542	5				S3JVL8_TREMD	0.642921	-0.0175578
c15815_g1_i1|m.45785	H	315.929	12	J	COG0480	Translation elongation factors (GTPases)	S3LB28_9SPIO	-0.0175764	-0.0175764
c25746_g1_i1|m.91947		58.3138	6	P	COG0783	DNA-binding ferritin-like protein (oxidative damage protectant)	S3ME17_9SPIO	0.346083	-0.0182253
c27748_g1_i1|m.96042		62.2075	6	G	COG1820	N-acetylglucosamine-6-phosphate deacetylase	S3KVH1_TREMD	-0.0197485	-0.0197485
c22855_g1_i1|m.85637		55.3811	8				S3KAS4_TREMD	-0.0204886	-0.0204886
c28278_g1_i1|m.97185		72.453	4	O	COG1219	ATP-dependent protease Clp, ATPase subunit	S3JSH9_TREMD	-0.0212151	-0.0212151
c4200_g1_i1|m.11261		79.914	7	G	COG3090	TRAP-type C4-dicarboxylate transport system, small permease component	E7NUC0_TREPH	0.254668	-0.0212708
c14446_g1_i1|m.40711		NA	0				M2ABS5_TREDN	-0.0212893	-0.0212893
c16450_g2_i1|m.48481		157.075	7	C	COG0674	Pyruvate:ferredoxin oxidoreductase and related 2-oxoacid:ferredoxin oxidoreductases, alpha subunit	C8PPV0_9SPIO	-0.0214007	-0.0214007
c3068_g1_i1|m.7855		47.9125	8	R	COG0733	Na+-dependent transporters of the SNF family	E7NX85_TREPH	1.04312	-0.0223265
c39129_g1_i1|m.121311		60.9953	7				E7NTD2_TREPH	0.817749	-0.0226413
c23705_g1_i1|m.87574		79.5702	6				E7NS84_TREPH	0.856003	-0.0234969
c27162_g1_i1|m.94885		74.9963	7	CHR	COG1052	Lactate dehydrogenase and related dehydrogenases	E7NSU1_TREPH	-0.0247053	-0.0247053
c45404_g1_i1|m.135185		82.5623	6	R	COG0488	ATPase components of ABC transporters with duplicated ATPase domains	S3JVM8_TREMD	-0.0257392	-0.0257392
c45551_g1_i1|m.135496		65.371	4	V	COG0841	Cation/multidrug efflux pump	S3KHK6_TREMA	-0.0265536	-0.0265536
c1692_g1_i1|m.4268		61.3795	2	G	COG0574	Phosphoenolpyruvate synthase/pyruvate phosphate dikinase	S3K8X3_TREMD	1.32675	-0.0273956
c33519_g1_i1|m.109031		41.582	5	C	COG1269	Archaeal/vacuolar-type H+-ATPase subunit I	S3KU82_TREDN	0.675292	-0.0282141
c7780_g1_i1|m.20406		111.517	5	U	COG0201	Preprotein translocase subunit SecY	C8PPB1_9SPIO	1.18819	-0.0282285
c6134_g1_i1|m.16124		38.812	15	R	COG1268	Uncharacterized conserved protein	E7NVU6_TREPH	-0.031571	-0.031571
c15346_g1_i1|m.43999		163.711	7	J	COG0480	Translation elongation factors (GTPases)	S3LB28_9SPIO	0.619661	-0.0316671
c50121_g1_i1|m.145544		87.9491	14				M2SKH7_TREDN	-0.0318899	-0.0318899
c42938_g1_i1|m.129670		65.5307	4	P	COG0053	Predicted Co/Zn/Cd cation transporters	C8PQX6_9SPIO	-0.0319642	-0.0319642
c21860_g1_i1|m.83218		90.915	1	E	COG0786	Na+/glutamate symporter	E9S0C5_TREDN	-0.0320384	-0.0320384
c27555_g1_i1|m.95679		71.122	3	G	COG1593	TRAP-type C4-dicarboxylate transport system, large permease component	S3K6Y6_TREMD	0.0938528	-0.0334824
c44177_g1_i1|m.132553		62.788	3	P	COG0053	Predicted Co/Zn/Cd cation transporters	C8PQX6_9SPIO	-0.0337464	-0.0337464
c13621_g1_i1|m.37764		45.2623	9				E7NXS7_TREPH	-0.0339684	-0.0339684
c48593_g1_i1|m.141848		108.395	3				C8PPI5_9SPIO	-0.0353801	-0.0353801
c35169_g1_i1|m.112279		69.711	5	I	COG0331	(acyl-carrier-protein) S-malonyltransferase	S3JUW3_TREMD	-0.0355287	-0.0355287
c48166_g1_i1|m.140788		72.7321	8	J	COG0162	Tyrosyl-tRNA synthetase	E7NUU6_TREPH	-0.0365658	-0.0365658
c11667_g1_i1|m.30931		365.156	4	C	COG2025	Electron transfer flavoprotein, alpha subunit	E7NYA0_TREPH	-0.0389817	-0.0389817
c48599_g1_i1|m.141859		63.557	3	R	COG1268	Uncharacterized conserved protein	S5ZRX6_9SPIO	1.12924	-0.0406154
c28733_g1_i1|m.98323		37.856	3	S	COG1285	Uncharacterized membrane protein	E7NUM3_TREPH	0.640848	-0.0406711
c21095_g2_i1|m.80856	H	84.6262	15	J	COG0050	GTPases - translation elongation factors	E7NXK1_TREPH	0.137171	-0.0440314
c53785_g1_i1|m.153364		44.1235	4	U	COG0811	Biopolymer transport proteins	E7NXG8_TREPH	-0.0441985	-0.0441985
c26160_g1_i1|m.92835		91.7496	5	C	COG4658	Predicted NADH:ubiquinone oxidoreductase, subunit RnfD	E7NVG8_TREPH	-0.046055	-0.046055
c39488_g1_i1|m.121987		36.1337	9	S	COG1288	Predicted membrane protein	S3K9U4_TREMD	-0.0460735	-0.0460735
c52724_g1_i1|m.151195		104.212	5				S3JYI0_TREMD	0.259134	-0.0494895
c46419_g1_i1|m.137318		40.3446	7				S3KED6_TREDN	-0.0507857	-0.0507857
c35493_g1_i1|m.113106		77.3426	9	H	COG0192	S-adenosylmethionine synthetase	E7NWA2_TREPH	-0.051216	-0.051216
c8749_g1_i1|m.22871		91.76	7	J	COG0143	Methionyl-tRNA synthetase	E7NWM7_TREPH	-0.0527755	-0.0527755
c15346_g2_i1|m.44002		204.317	9	J	COG0480	Translation elongation factors (GTPases)	S3JU50_TREMD	0.765955	-0.0544649
c58223_g1_i1|m.163429		36.9558	8	R	COG4603	ABC-type uncharacterized transport system, permease component	E7NTC6_TREPH	-0.0565813	-0.0565813
c23232_g1_i1|m.86513		37.0615	6	P	COG0672	High-affinity Fe2+/Pb2+ permease	C8PTE2_9SPIO	-0.0582521	-0.0582521
c22744_g1_i1|m.85351		48.635	2	P	COG0530	Ca2+/Na+ antiporter	S3LBW1_9SPIO	0.258207	-0.0620942
c4015_g1_i1|m.10716		26.8677	3	C	COG1301	Na+/H+-dicarboxylate symporters	S3LJ25_TREDN	-0.0636174	-0.0636174
c30425_g1_i1|m.102304		81.542	4	C	COG1301	Na+/H+-dicarboxylate symporters	M2CRB3_TREDN	-0.0652882	-0.0652882
c35924_g1_i1|m.114180		65.7055	11				S3JW57_TREMD	0.519971	-0.0705978
c45004_g1_i1|m.134310		NA	0	E	COG0559	Branched-chain amino acid ABC-type transport system, permease components	E7NXY3_TREPH	-0.0706349	-0.0706349
c21767_g1_i1|m.82999		119.301	10	E	COG0786	Na+/glutamate symporter	S3JTP4_TREMD	-0.0757032	-0.0757032
c45519_g1_i1|m.135426		93.051	7	S	COG5476	Uncharacterized conserved protein	S3LNK7_9SPIO	-0.0757032	-0.0757032
c11919_g1_i1|m.31656		66.2204	7	N	COG1536	Flagellar motor switch protein	C8PS13_9SPIO	-0.0757403	-0.0757403
c54959_g1_i1|m.155797		71.2187	3	E	COG1115	Na+/alanine symporter	S3LBS8_9SPIO	0.467897	-0.0758888
c58809_g1_i1|m.164690		26.5114	9	M	COG1292	Choline-glycine betaine transporter	S3KYP8_TREDN	-0.0774297	-0.0774297
c43232_g1_i1|m.130405	H	78.309	14	R	COG0733	Na+-dependent transporters of the SNF family	E7NQS4_TREPH	-0.0793976	-0.0793976
c32122_g1_i1|m.106062		62.0565	4				M2CRJ1_TREDN	-0.0811613	-0.0811613
c36971_g1_i1|m.116643		39.5263	3				S3JV19_TREMD	-0.0811613	-0.0811613
c40189_g1_i1|m.123389		50.3342	5	H	COG2978	Putative p-aminobenzoyl-glutamate transporter	E7NWU7_TREPH	-0.0828692	-0.0828692
c52076_g1_i1|m.149825		134.264	2	S	COG5438	Predicted multitransmembrane protein	E7NXA1_TREPH	0.484088	-0.0845958
c13685_g2_i1|m.38039		4528.23	8	C	COG4231	Indolepyruvate ferredoxin oxidoreductase, alpha and beta subunits	E9S3J1_TREDN	-0.08467	-0.08467
c35445_g1_i1|m.112974		56.531	3	G	COG0061	Predicted sugar kinase	E7NVX5_TREPH	-0.0888455	-0.0888455
c47669_g1_i1|m.139709		96.2517	3	E	COG1114	Branched-chain amino acid permeases	M2DB55_TREDN	-0.0916133	-0.0916133
c14425_g1_i1|m.40635	H	85.2475	11	T	COG0664	cAMP-binding proteins - catabolite gene activator and regulatory subunit of cAMP-dependent protein kinases	C8PQM5_9SPIO	-0.0951963	-0.0951963
c25875_g1_i1|m.92233		44.985	3	P	COG0370	Fe2+ transport system protein B	M2D1Y3_TREDN	-0.0968857	-0.0968857
c31666_g1_i1|m.105105		31.2933	4				S3KV52_TREMD	-0.0986494	-0.0986494
c31580_g1_i1|m.104922		240.963	2	S	COG3817	Predicted membrane protein	S3KY07_TREDN	-0.102214	-0.102214
c50046_g1_i1|m.145364		101.731	3	O	COG0542	ATPases with chaperone activity, ATP-binding subunit	E7NTN2_TREPH	0.395524	-0.105723
c381_g1_i1|m.977	H	249.139	11	C	COG2221	Dissimilatory sulfite reductase (desulfoviridin), alpha and beta subunits	S3JU27_TREMD	-0.107468	-0.107468
c59239_g1_i1|m.165579		60.4754	9	G	COG2211	Na+/melibiose symporter and related transporters	S3KUN8_TREMD	-0.105574	-0.109101
c25372_g1_i1|m.91157		53.2068	5	R	COG1823	Predicted Na+/dicarboxylate symporter	S3KA51_TREDN	-0.109231	-0.109231
c34949_g1_i1|m.111838		48.3947	3				M2C663_TREDN	-0.109231	-0.109231
c38823_g1_i1|m.120671		91.7895	2				E7NXN0_TREPH	-0.110977	-0.110977
c13685_g1_i1|m.38037	H	1416.49	15	C	COG2221	Dissimilatory sulfite reductase (desulfoviridin), alpha and beta subunits	E9S3J1_TREDN	-0.112722	-0.112722
c44736_g1_i1|m.133767		256.018	4				M2BTM6_TREDN	1.31567	-0.114485
c44164_g1_i1|m.132520	H	316.599	12	C	COG1773	Rubredoxin	E7NX95_TREPH	-0.119758	-0.119758
c12028_g1_i1|m.32055		166.999	4				M2C707_TREDN	0.733914	-0.119758
c60520_g1_i1|m.168205		103.558	5				S3JQ79_TREMD	-0.126775	-0.126775
c3051_g1_i1|m.7781		309.428	5	R	COG1245	Predicted ATPase, RNase L inhibitor (RLI) homolog	S6A4V7_9SPIO	-0.12852	-0.12852
c30320_g1_i1|m.102057	H	567.763	19	C	COG4231	Indolepyruvate ferredoxin oxidoreductase, alpha and beta subunits	E7NR89_TREPH	-0.132911	-0.132911
c45278_g1_i1|m.134931		92.9062	5	O	COG1214	Inactive homolog of metal-dependent proteases, putative molecular chaperone	S3L8P1_9SPIO	-0.137302	-0.137302
c38754_g1_i1|m.120527		NA	0				S3JTG6_TREMD	-0.151337	-0.151337
c58877_g1_i1|m.164828		78.5743	8	GE	COG2610	H+/gluconate symporter and related permeases	E7NYC0_TREPH	-0.153082	-0.153082
